# Supplementary material for: Genetics-informed precision treatment formulation in schizophrenia and bipolar disorder
Source: Am J Hum Genet. 2022 Sep 1;109(9):1620–37. doi: 10.1016/j.ajhg.2022.07.011 (PMC9502060; doi:10.1016/j.ajhg.2022.07.011)
Supplement: Document S2. Tables S1–S22 [file mmc2.xlsx]

## Sheet: ST1
Table S1: TWAS results for schizophrenia across all tissues considered
ID	PANEL	TWAS.Z	TWAS.P	FWER_P	FDR_Q
HIST1H4L	Cortex (PsychENCODE)	11.2153	3.43e-29	1.92e-24	1.92e-24
TRIM27	Cortex (PsychENCODE)	10.5221	6.84e-26	3.82e-21	1.91e-21
CNNM2	Brain_Cerebellar_Hemisphere	-10.3033	6.81e-25	3.8e-20	1.27e-20
RP11-753C18.8	Brain_Cerebellum	9.8912	4.55e-23	2.54e-18	6.04e-19
NT5C2	Brain_Hippocampus	-9.8738	5.41e-23	3.02e-18	6.04e-19
HIST1H4J	Cortex (PsychENCODE)	9.846	7.13e-23	3.98e-18	6.63e-19
MPHOSPH9	Cortex (PsychENCODE)	-9.7847	1.31e-22	7.31e-18	1.04e-18
RP11-272L13.4	Cortex (PsychENCODE)	9.7046	2.88e-22	1.61e-17	1.92e-18
DPYD	Brain_Amygdala	9.6974	3.09e-22	1.73e-17	1.92e-18
TAF5	Brain_Frontal_Cortex_BA9	9.4953	2.2e-21	1.23e-16	1.23e-17
GNL3	Cortex (PsychENCODE)	9.40659	5.13e-21	2.86e-16	2.6e-17
ARL3	Brain_Cerebellum	-9.2765	1.75e-20	9.77e-16	7.6e-17
CYB561D2	Whole_Blood	9.2757	1.77e-20	9.88e-16	7.6e-17
CNNM2	Cortex (PsychENCODE)	-9.11335	7.99e-20	4.46e-15	3.19e-16
GNL3	Brain_Cerebellar_Hemisphere	9.0198	1.88e-19	1.05e-14	7e-16
NPRL2	Cortex (PsychENCODE)	-8.96862	3e-19	1.68e-14	1.03e-15
FURIN	Cortex (PsychENCODE)	-8.96327	3.15e-19	1.76e-14	1.03e-15
GNL3	Brain_Cerebellum	8.93688	4e-19	2.23e-14	1.24e-15
GLYCTK	Brain_Anterior_cingulate_cortex_BA24	8.8505	8.71e-19	4.86e-14	2.56e-15
INA	Brain_Cerebellar_Hemisphere	-8.8008	1.36e-18	7.59e-14	3.8e-15
DGKI	Cortex (PsychENCODE)	8.71	3.03e-18	1.69e-13	8.06e-15
GNL3	Brain_Frontal_Cortex_BA9	8.69833	3.37e-18	1.88e-13	8.55e-15
ARL6IP4	Cortex (PsychENCODE)	8.681	3.92e-18	2.19e-13	9.34e-15
PITPNM2	Brain_Cerebellum	-8.6716	4.26e-18	2.38e-13	9.34e-15
GNL3	Brain_Putamen_basal_ganglia	8.66929	4.35e-18	2.43e-13	9.34e-15
PCGF6	Cortex (PsychENCODE)	8.66914	4.35e-18	2.43e-13	9.34e-15
OGFOD2	Cortex (PsychENCODE)	8.622	6.58e-18	3.67e-13	1.36e-14
RP11-753C18.8	Brain_Cerebellar_Hemisphere	8.5866	8.96e-18	5e-13	1.79e-14
CDK2AP1	Brain_Caudate_basal_ganglia	-8.55118	1.22e-17	6.81e-13	2.35e-14
SETD8	Whole_Blood	8.5404	1.34e-17	7.48e-13	2.49e-14
HIST1H1A	Cortex (PsychENCODE)	-8.51369	1.68e-17	9.38e-13	3.03e-14
GLYCTK	Brain_Cerebellum	8.48926	2.08e-17	1.16e-12	3.63e-14
GLYCTK	Brain_Hippocampus	8.3993	4.49e-17	2.51e-12	7.59e-14
GLYCTK	Whole_Blood	8.396	4.62e-17	2.58e-12	7.59e-14
RP11-724N1.1	Brain_Cerebellum	8.3888	4.91e-17	2.74e-12	7.83e-14
C11orf49	Brain_Anterior_cingulate_cortex_BA24	8.36375	6.08e-17	3.39e-12	9.43e-14
CNNM2	Brain_Caudate_basal_ganglia	-8.29229	1.11e-16	6.2e-12	1.68e-13
ABCB9	Whole_Blood	8.134	4.15e-16	2.32e-11	6.1e-13
GLYCTK	Cortex (PsychENCODE)	8.12401	4.51e-16	2.52e-11	6.46e-13
PPM1M	Brain_Cerebellum	8.09925	5.53e-16	3.09e-11	7.72e-13
NT5C2	Whole_Blood	-8.08868	6.03e-16	3.37e-11	8.21e-13
FXR1	Cortex (PsychENCODE)	8.07715	6.63e-16	3.7e-11	8.81e-13
BAP1	Brain_Caudate_basal_ganglia	8.06648	7.24e-16	4.04e-11	9.4e-13
SETD8	Cortex (PsychENCODE)	-8.05883	7.7e-16	4.3e-11	9.77e-13
C2orf47	Whole_Blood	8.03849	9.09e-16	5.08e-11	1.13e-12
ARL3	Brain_Cerebellar_Hemisphere	-8.0123	1.13e-15	6.31e-11	1.37e-12
FTSJ2	Cortex (PsychENCODE)	-8	1.23e-15	6.87e-11	1.46e-12
RP5-874C20.3	Cortex (PsychENCODE)	7.86785	3.61e-15	2.02e-10	4.16e-12
CACNA1C	Brain_Substantia_nigra	-7.8663	3.65e-15	2.04e-10	4.16e-12
HIST1H3C	Cortex (PsychENCODE)	-7.86202	3.78e-15	2.11e-10	4.22e-12
hsa-mir-8072	Brain_Cortex	-7.84377	4.37e-15	2.44e-10	4.77e-12
hsa-mir-8072	Brain_Cerebellum	-7.8418	4.44e-15	2.48e-10	4.77e-12
ZSCAN12P1	Cortex (PsychENCODE)	7.81941	5.31e-15	2.96e-10	5.59e-12
U91328.19	Whole_Blood	-7.8049	5.96e-15	3.33e-10	6.16e-12
RBFA	Brain_Cortex	7.7909	6.66e-15	3.72e-10	6.76e-12
AS3MT	Brain_Cerebellum	7.7778	7.38e-15	4.12e-10	7.36e-12
AS3MT	Brain_Hypothalamus	7.7624	8.33e-15	4.65e-10	8.16e-12
HIST1H4H	Cortex (PsychENCODE)	-7.73217	1.06e-14	5.92e-10	1.02e-11
C2orf47	Cortex (PsychENCODE)	-7.72922	1.08e-14	6.03e-10	1.02e-11
RP11-282O18.6	Cortex (PsychENCODE)	-7.70511	1.31e-14	7.31e-10	1.22e-11
GLT8D1	Brain_Frontal_Cortex_BA9	-7.68184	1.57e-14	8.77e-10	1.44e-11
RP11-102M11.2	Brain_Hypothalamus	-7.66054	1.85e-14	1.03e-09	1.67e-11
CYP17A1-AS1	Cortex (PsychENCODE)	-7.65607	1.92e-14	1.07e-09	1.7e-11
RP11-806K15.1	Brain_Cerebellar_Hemisphere	-7.6246	2.45e-14	1.37e-09	2.11e-11
RP11-325F22.2	Whole_Blood	7.62421	2.46e-14	1.37e-09	2.11e-11
EIF5	Brain_Substantia_nigra	-7.61426	2.65e-14	1.48e-09	2.24e-11
FTSJ2	Whole_Blood	-7.59833	3e-14	1.68e-09	2.5e-11
PCCB	Brain_Anterior_cingulate_cortex_BA24	-7.55503	4.19e-14	2.34e-09	3.41e-11
SF3B1	Brain_Caudate_basal_ganglia	7.55427	4.21e-14	2.35e-09	3.41e-11
PCCB	Brain_Putamen_basal_ganglia	-7.54944	4.37e-14	2.44e-09	3.49e-11
IMMP2L	Whole_Blood	-7.53001	5.07e-14	2.83e-09	3.97e-11
RP1-265C24.5	Cortex (PsychENCODE)	7.52891	5.12e-14	2.86e-09	3.97e-11
IGSF9B	Brain_Cerebellum	-7.5137	5.75e-14	3.21e-09	4.37e-11
SF3B1	Brain_Hypothalamus	7.51267	5.79e-14	3.23e-09	4.37e-11
PCCB	Whole_Blood	-7.5034	6.22e-14	3.47e-09	4.63e-11
RP11-806K15.1	Brain_Cerebellum	-7.49516	6.62e-14	3.7e-09	4.86e-11
MDK	Cortex (PsychENCODE)	-7.48369	7.23e-14	4.04e-09	5.24e-11
SF3B1	Brain_Cerebellum	7.47319	7.83e-14	4.37e-09	5.6e-11
INO80E	Cortex (PsychENCODE)	7.45698	8.85e-14	4.94e-09	6.25e-11
TMEM110	Whole_Blood	-7.4425	9.88e-14	5.52e-09	6.87e-11
VPS29	Brain_Caudate_basal_ganglia	-7.44136	9.97e-14	5.57e-09	6.87e-11
ARL17A	Cortex (PsychENCODE)	-7.43154	1.07e-13	5.97e-09	7.2e-11
FAM215B	Cortex (PsychENCODE)	-7.43169	1.07e-13	5.97e-09	7.2e-11
ZMYND10	Whole_Blood	7.4232	1.14e-13	6.37e-09	7.58e-11
PCCB	Brain_Caudate_basal_ganglia	-7.41804	1.19e-13	6.64e-09	7.82e-11
IGSF9B	Whole_Blood	-7.3993	1.37e-13	7.65e-09	8.89e-11
POC1A	Brain_Putamen_basal_ganglia	7.39033	1.46e-13	8.15e-09	9.33e-11
TYW5	Brain_Nucleus_accumbens_basal_ganglia	-7.39024	1.47e-13	8.21e-09	9.33e-11
TRIM38	Whole_Blood	7.3829	1.55e-13	8.65e-09	9.72e-11
GLYCTK	Brain_Amygdala	7.3809	1.57e-13	8.77e-09	9.74e-11
KCNG2	Whole_Blood	7.3716	1.69e-13	9.44e-09	1.04e-10
FAM216A	Whole_Blood	7.3692	1.72e-13	9.6e-09	1.04e-10
AS3MT	Whole_Blood	7.36574	1.76e-13	9.83e-09	1.06e-10
FTSJ2	Brain_Caudate_basal_ganglia	-7.3635	1.79e-13	9.99e-09	1.06e-10
hsa-mir-8072	Whole_Blood	-7.3525	1.94e-13	1.08e-08	1.14e-10
FTSJ2	Brain_Putamen_basal_ganglia	-7.3298	2.3e-13	1.28e-08	1.34e-10
SFMBT1	Brain_Frontal_Cortex_BA9	-7.31473	2.58e-13	1.44e-08	1.49e-10
RP11-102M11.2	Brain_Frontal_Cortex_BA9	-7.31068	2.66e-13	1.49e-08	1.52e-10
TMEM219	Cortex (PsychENCODE)	7.30611	2.75e-13	1.54e-08	1.55e-10
IRF3	Brain_Cerebellum	-7.30386	2.8e-13	1.56e-08	1.56e-10
DNAJC19	Brain_Frontal_Cortex_BA9	7.29695	2.94e-13	1.64e-08	1.63e-10
AS3MT	Brain_Putamen_basal_ganglia	7.28302	3.26e-13	1.82e-08	1.78e-10
RP5-1157M23.2	Brain_Anterior_cingulate_cortex_BA24	7.28161	3.3e-13	1.84e-08	1.79e-10
MDK	Brain_Substantia_nigra	-7.2602	3.87e-13	2.16e-08	2.08e-10
RP5-966M1.5	Brain_Cerebellum	7.25684	3.96e-13	2.21e-08	2.11e-10
ITIH4	Brain_Anterior_cingulate_cortex_BA24	-7.25408	4.04e-13	2.26e-08	2.13e-10
LRRC37A2	Cortex (PsychENCODE)	-7.24428	4.35e-13	2.43e-08	2.27e-10
TYW5	Brain_Frontal_Cortex_BA9	-7.2234	5.07e-13	2.83e-08	2.62e-10
RP1-313I6.12	Cortex (PsychENCODE)	7.22137	5.15e-13	2.88e-08	2.64e-10
GATAD2A	Cortex (PsychENCODE)	-7.21973	5.21e-13	2.91e-08	2.64e-10
ITIH4	Brain_Amygdala	-7.1913	6.42e-13	3.58e-08	3.23e-10
SF3B1	Cortex (PsychENCODE)	7.18737	6.61e-13	3.69e-08	3.3e-10
PCCB	Cortex (PsychENCODE)	-7.15704	8.24e-13	4.6e-08	4.07e-10
VPS29	Cortex (PsychENCODE)	-7.132	9.89e-13	5.52e-08	4.84e-10
VPS29	Brain_Anterior_cingulate_cortex_BA24	-7.12128	1.07e-12	5.97e-08	5.19e-10
GPN3	Whole_Blood	7.1205	1.08e-12	6.03e-08	5.2e-10
LRRC37A	Cortex (PsychENCODE)	-7.11612	1.11e-12	6.2e-08	5.3e-10
WBP2NL	Brain_Anterior_cingulate_cortex_BA24	7.1109	1.15e-12	6.42e-08	5.44e-10
RP11-425L10.1	Brain_Caudate_basal_ganglia	-7.10514	1.2e-12	6.7e-08	5.63e-10
RP11-73M18.8	Brain_Cerebellum	7.10457	1.21e-12	6.76e-08	5.63e-10
NEK4	Cortex (PsychENCODE)	7.09453	1.3e-12	7.26e-08	6e-10
TCTN1	Cortex (PsychENCODE)	7.0846	1.39e-12	7.76e-08	6.36e-10
FTSJ2	Brain_Cerebellum	-7.0769	1.47e-12	8.21e-08	6.67e-10
ACTR5	Brain_Cerebellum	7.0692	1.56e-12	8.71e-08	7.02e-10
ZKSCAN8	Cortex (PsychENCODE)	-7.03438	2e-12	1.12e-07	8.93e-10
HIST1H2AD	Cortex (PsychENCODE)	7.02834	2.09e-12	1.17e-07	9.26e-10
NAGA	Brain_Hippocampus	7.02436	2.15e-12	1.2e-07	9.45e-10
INO80E	Whole_Blood	7.01443	2.31e-12	1.29e-07	1.01e-09
HLA-DOA	Cortex (PsychENCODE)	-6.99832	2.59e-12	1.45e-07	1.12e-09
MAPK3	Whole_Blood	6.98959	2.76e-12	1.54e-07	1.19e-09
ETF1	Cortex (PsychENCODE)	6.9859	2.83e-12	1.58e-07	1.21e-09
RP4-669P10.16	Brain_Cortex	6.9771	3.01e-12	1.68e-07	1.27e-09
MDK	Brain_Cortex	-6.97702	3.02e-12	1.69e-07	1.27e-09
PCCB	Brain_Cortex	-6.96774	3.22e-12	1.8e-07	1.34e-09
WDR55	Brain_Cerebellar_Hemisphere	6.9619	3.36e-12	1.88e-07	1.39e-09
RP5-966M1.5	Brain_Cerebellar_Hemisphere	6.9584	3.44e-12	1.92e-07	1.41e-09
MAZ	Brain_Amygdala	-6.9559	3.5e-12	1.95e-07	1.42e-09
NAGA	Brain_Cerebellum	6.95446	3.54e-12	1.98e-07	1.42e-09
PSMA4	Whole_Blood	6.9545	3.54e-12	1.98e-07	1.42e-09
KLC1	Whole_Blood	6.9482	3.7e-12	2.07e-07	1.48e-09
DGKZ	Brain_Cerebellum	6.9445	3.8e-12	2.12e-07	1.5e-09
MAU2	Cortex (PsychENCODE)	-6.93145	4.17e-12	2.33e-07	1.64e-09
MUSTN1	Whole_Blood	-6.9256	4.34e-12	2.42e-07	1.69e-09
NAGA	Brain_Putamen_basal_ganglia	6.9215	4.47e-12	2.5e-07	1.73e-09
CACNA1C	Brain_Cerebellar_Hemisphere	-6.9127	4.76e-12	2.66e-07	1.83e-09
TM6SF2	Brain_Cerebellum	6.91032	4.84e-12	2.7e-07	1.85e-09
FTSJ2	Brain_Nucleus_accumbens_basal_ganglia	-6.89596	5.35e-12	2.99e-07	2.03e-09
ABHD14A	Brain_Substantia_nigra	-6.8845	5.8e-12	3.24e-07	2.19e-09
FTSJ2	Brain_Amygdala	-6.88011	5.98e-12	3.34e-07	2.24e-09
RP4-669P10.16	Brain_Caudate_basal_ganglia	6.86354	6.72e-12	3.75e-07	2.5e-09
ZNF804A	Cortex (PsychENCODE)	6.8542	7.17e-12	4e-07	2.65e-09
ZNF184	Cortex (PsychENCODE)	6.82307	8.91e-12	4.97e-07	3.27e-09
HCG11	Cortex (PsychENCODE)	6.81714	9.29e-12	5.19e-07	3.39e-09
PPM1M	Brain_Hypothalamus	6.80814	9.89e-12	5.52e-07	3.59e-09
SPATS2L	Brain_Putamen_basal_ganglia	-6.8046	1.01e-11	5.64e-07	3.64e-09
RP4-669P10.16	Brain_Putamen_basal_ganglia	6.8016	1.03e-11	5.75e-07	3.69e-09
CDIPT	Brain_Cortex	-6.8008	1.04e-11	5.81e-07	3.7e-09
RP11-73M18.7	Whole_Blood	6.7764	1.23e-11	6.87e-07	4.35e-09
TM6SF2	Brain_Cerebellar_Hemisphere	6.76311	1.35e-11	7.54e-07	4.71e-09
NAGA	Brain_Cortex	6.7636	1.35e-11	7.54e-07	4.71e-09
RP11-806K15.1	Brain_Cortex	-6.75667	1.41e-11	7.87e-07	4.89e-09
VPS29	Brain_Cortex	-6.73509	1.64e-11	9.16e-07	5.62e-09
PLCL1	Brain_Cerebellum	-6.73446	1.65e-11	9.21e-07	5.62e-09
TMEM110	Brain_Frontal_Cortex_BA9	-6.73423	1.65e-11	9.21e-07	5.62e-09
SLC9C2	Cortex (PsychENCODE)	-6.73163	1.68e-11	9.38e-07	5.68e-09
SETD8	Brain_Cerebellum	-6.7307	1.69e-11	9.44e-07	5.68e-09
PCDHA4	Brain_Hippocampus	6.7261	1.74e-11	9.72e-07	5.82e-09
RP11-600F24.7	Brain_Frontal_Cortex_BA9	6.72542	1.75e-11	9.77e-07	5.82e-09
PSMA4	Cortex (PsychENCODE)	6.71377	1.9e-11	1.06e-06	6.27e-09
EFTUD1P1	Cortex (PsychENCODE)	-6.71256	1.91e-11	1.07e-06	6.27e-09
BAG5	Whole_Blood	6.7097	1.95e-11	1.09e-06	6.37e-09
SPCS1	Cortex (PsychENCODE)	-6.70064	2.08e-11	1.16e-06	6.75e-09
RP11-53O19.3	Brain_Anterior_cingulate_cortex_BA24	-6.6977	2.12e-11	1.18e-06	6.83e-09
VPS29	Brain_Cerebellar_Hemisphere	-6.6967	2.13e-11	1.19e-06	6.83e-09
FTSJ2	Brain_Cerebellar_Hemisphere	-6.69493	2.16e-11	1.21e-06	6.89e-09
ZKSCAN3	Cortex (PsychENCODE)	6.69062	2.22e-11	1.24e-06	7.04e-09
ZSCAN23	Cortex (PsychENCODE)	-6.68454	2.32e-11	1.3e-06	7.32e-09
NDFIP2	Cortex (PsychENCODE)	-6.6704	2.55e-11	1.42e-06	7.94e-09
NMB	Whole_Blood	6.6704	2.55e-11	1.42e-06	7.94e-09
GLTP	Brain_Amygdala	-6.6699	2.56e-11	1.43e-06	7.94e-09
PPM1M	Brain_Cerebellar_Hemisphere	6.6622	2.7e-11	1.51e-06	8.33e-09
AC110781.3	Cortex (PsychENCODE)	6.65	2.84e-11	1.59e-06	8.71e-09
NAGA	Brain_Caudate_basal_ganglia	6.65033	2.92e-11	1.63e-06	8.91e-09
FAM109B	Cortex (PsychENCODE)	6.64551	3.02e-11	1.69e-06	9.16e-09
SNX19	Brain_Amygdala	6.64439	3.04e-11	1.7e-06	9.17e-09
STRC	Brain_Amygdala	-6.64241	3.09e-11	1.73e-06	9.26e-09
NMB	Brain_Caudate_basal_ganglia	6.64176	3.1e-11	1.73e-06	9.26e-09
NAGA	Brain_Anterior_cingulate_cortex_BA24	6.6406	3.12e-11	1.74e-06	9.27e-09
GAS5-AS1	Cortex (PsychENCODE)	6.63449	3.26e-11	1.82e-06	9.63e-09
AS3MT	Brain_Cerebellar_Hemisphere	6.628	3.4e-11	1.9e-06	9.97e-09
ZNF192P1	Cortex (PsychENCODE)	-6.62778	3.41e-11	1.9e-06	9.97e-09
FTSJ2	Brain_Frontal_Cortex_BA9	-6.62	3.59e-11	2e-06	1.04e-08
AC103965.1	Whole_Blood	6.6056	3.96e-11	2.21e-06	1.15e-08
SPCS1	Whole_Blood	-6.6047	3.98e-11	2.22e-06	1.15e-08
MSL2	Brain_Anterior_cingulate_cortex_BA24	6.59172	4.35e-11	2.43e-06	1.25e-08
KMT2E	Cortex (PsychENCODE)	6.59	4.46e-11	2.49e-06	1.27e-08
ITIH4	Brain_Hypothalamus	-6.58505	4.55e-11	2.54e-06	1.29e-08
CTA-250D10.23	Cortex (PsychENCODE)	-6.58433	4.57e-11	2.55e-06	1.29e-08
RP11-73M18.8	Brain_Cortex	6.5826	4.62e-11	2.58e-06	1.3e-08
FTSJ2	Brain_Cortex	-6.5816	4.66e-11	2.6e-06	1.3e-08
STRC	Brain_Cortex	-6.57486	4.87e-11	2.72e-06	1.35e-08
RP11-282O18.3	Whole_Blood	6.5745	4.88e-11	2.72e-06	1.35e-08
RP11-102M11.2	Brain_Hippocampus	-6.5732	4.92e-11	2.75e-06	1.35e-08
RP11-231C14.4	Cortex (PsychENCODE)	-6.56635	5.16e-11	2.88e-06	1.41e-08
RP4-669P10.16	Brain_Amygdala	6.566	5.17e-11	2.89e-06	1.41e-08
THOC7	Brain_Frontal_Cortex_BA9	-6.56265	5.29e-11	2.95e-06	1.43e-08
SFMBT1	Whole_Blood	-6.5524	5.66e-11	3.16e-06	1.53e-08
TDRD9	Brain_Nucleus_accumbens_basal_ganglia	-6.5511	5.71e-11	3.19e-06	1.53e-08
37865	Brain_Cerebellar_Hemisphere	-6.5505	5.73e-11	3.2e-06	1.53e-08
HAPLN4	Brain_Cerebellar_Hemisphere	6.54631	5.9e-11	3.29e-06	1.57e-08
PCDHA4	Brain_Amygdala	6.54522	5.94e-11	3.32e-06	1.57e-08
ITIH4	Brain_Caudate_basal_ganglia	-6.54435	5.98e-11	3.34e-06	1.57e-08
CSPG4P11	Brain_Cerebellar_Hemisphere	-6.5333	6.43e-11	3.59e-06	1.69e-08
SPCS1	Brain_Cortex	-6.52871	6.63e-11	3.7e-06	1.73e-08
INO80E	Brain_Cerebellum	6.51963	7.05e-11	3.94e-06	1.83e-08
XRCC3	Cortex (PsychENCODE)	6.51855	7.1e-11	3.96e-06	1.84e-08
NAGA	Brain_Nucleus_accumbens_basal_ganglia	6.51702	7.17e-11	4e-06	1.84e-08
BAG5	Cortex (PsychENCODE)	-6.49866	8.1e-11	4.52e-06	2.07e-08
BHLHE22	Brain_Anterior_cingulate_cortex_BA24	-6.4862	8.8e-11	4.91e-06	2.24e-08
QPCT	Brain_Frontal_Cortex_BA9	6.4682	9.92e-11	5.54e-06	2.52e-08
OLA1P1	Brain_Substantia_nigra	6.4669	1e-10	5.58e-06	2.53e-08
RP11-231C14.3	Cortex (PsychENCODE)	6.45703	1.07e-10	5.97e-06	2.69e-08
ITIH4	Brain_Nucleus_accumbens_basal_ganglia	-6.45268	1.1e-10	6.14e-06	2.75e-08
PCDHA3	Brain_Cerebellar_Hemisphere	-6.4464	1.15e-10	6.42e-06	2.87e-08
PPAPDC1B	Brain_Cerebellum	-6.4336	1.25e-10	6.98e-06	3.1e-08
RP11-182J1.14	Cortex (PsychENCODE)	-6.43219	1.26e-10	7.04e-06	3.11e-08
C2orf69	Whole_Blood	6.43048	1.27e-10	7.09e-06	3.12e-08
SLTM	Brain_Anterior_cingulate_cortex_BA24	6.4284	1.29e-10	7.2e-06	3.16e-08
RP11-197N18.2	Cortex (PsychENCODE)	-6.42254	1.34e-10	7.48e-06	3.27e-08
FTSJ2	Brain_Hippocampus	-6.41168	1.44e-10	8.04e-06	3.5e-08
SMDT1	Brain_Amygdala	6.4106	1.45e-10	8.1e-06	3.5e-08
CD2BP2	Brain_Caudate_basal_ganglia	-6.4096	1.46e-10	8.15e-06	3.51e-08
GLT8D1	Cortex (PsychENCODE)	-6.40398	1.51e-10	8.43e-06	3.62e-08
GATAD2A	Whole_Blood	6.40264	1.53e-10	8.54e-06	3.65e-08
CTA-989H11.1	Whole_Blood	-6.39996	1.55e-10	8.65e-06	3.68e-08
CUL9	Whole_Blood	6.3993	1.56e-10	8.71e-06	3.69e-08
ZSCAN2	Whole_Blood	-6.3975	1.58e-10	8.82e-06	3.72e-08
XRCC3	Whole_Blood	6.3963	1.59e-10	8.88e-06	3.73e-08
UBE2Q2L	Cortex (PsychENCODE)	6.39365	1.62e-10	9.05e-06	3.78e-08
YPEL3	Brain_Cerebellar_Hemisphere	-6.392	1.64e-10	9.16e-06	3.8e-08
AC011330.5	Brain_Putamen_basal_ganglia	6.39177	1.64e-10	9.16e-06	3.8e-08
RP11-73M18.2	Cortex (PsychENCODE)	6.38318	1.73e-10	9.66e-06	3.97e-08
VPS29	Brain_Nucleus_accumbens_basal_ganglia	-6.3826	1.74e-10	9.72e-06	3.97e-08
CACNA1D	Cortex (PsychENCODE)	6.38281	1.74e-10	9.72e-06	3.97e-08
EMB	Cortex (PsychENCODE)	6.3828	1.74e-10	9.72e-06	3.97e-08
EFTUD1P1	Brain_Hypothalamus	-6.379	1.78e-10	9.94e-06	4.02e-08
NSF	Cortex (PsychENCODE)	-6.37939	1.78e-10	9.94e-06	4.02e-08
PITPNM2	Brain_Cerebellar_Hemisphere	-6.376	1.82e-10	1.02e-05	4.1e-08
MPHOSPH9	Brain_Caudate_basal_ganglia	6.36913	1.9e-10	1.06e-05	4.26e-08
NAGA	Brain_Frontal_Cortex_BA9	6.36585	1.94e-10	1.08e-05	4.33e-08
THOC7	Brain_Anterior_cingulate_cortex_BA24	-6.36077	2.01e-10	1.12e-05	4.47e-08
CYP2D6	Whole_Blood	-6.34576	2.21e-10	1.23e-05	4.9e-08
RP11-182J1.10	Cortex (PsychENCODE)	6.34327	2.25e-10	1.26e-05	4.97e-08
ITIH4	Brain_Hippocampus	-6.3416	2.27e-10	1.27e-05	4.99e-08
IK	Brain_Cerebellum	6.3319	2.42e-10	1.35e-05	5.3e-08
RP11-102M11.2	Brain_Caudate_basal_ganglia	-6.33127	2.43e-10	1.36e-05	5.3e-08
NAGA	Brain_Cerebellar_Hemisphere	6.3284	2.48e-10	1.38e-05	5.39e-08
MAPT	Cortex (PsychENCODE)	6.32379	2.55e-10	1.42e-05	5.52e-08
RP11-168J18.6	Brain_Cerebellar_Hemisphere	-6.3188	2.64e-10	1.47e-05	5.69e-08
INO80E	Brain_Cerebellar_Hemisphere	6.3166	2.67e-10	1.49e-05	5.73e-08
PCDHA4	Brain_Caudate_basal_ganglia	6.312	2.76e-10	1.54e-05	5.9e-08
BTN3A2	Cortex (PsychENCODE)	6.31064	2.78e-10	1.55e-05	5.92e-08
AC103965.1	Brain_Hypothalamus	6.3075	2.84e-10	1.59e-05	6.01e-08
NAGA	Cortex (PsychENCODE)	6.3072	2.84e-10	1.59e-05	6.01e-08
HYKK	Cortex (PsychENCODE)	-6.30486	2.88e-10	1.61e-05	6.07e-08
RP11-282O18.3	Brain_Cerebellum	-6.3046	2.89e-10	1.61e-05	6.07e-08
PPP1R13B	Cortex (PsychENCODE)	-6.29503	3.07e-10	1.71e-05	6.42e-08
RP11-73M18.8	Whole_Blood	6.2922	3.13e-10	1.75e-05	6.52e-08
WBP1L	Cortex (PsychENCODE)	-6.27313	3.54e-10	1.98e-05	7.35e-08
ACTR5	Whole_Blood	6.269	3.63e-10	2.03e-05	7.5e-08
ARTN	Brain_Cerebellar_Hemisphere	6.2687	3.64e-10	2.03e-05	7.5e-08
OLA1P1	Brain_Hypothalamus	6.268	3.66e-10	2.04e-05	7.51e-08
RPS20P22	Brain_Cerebellum	-6.2623	3.79e-10	2.12e-05	7.75e-08
MAPT-AS1	Cortex (PsychENCODE)	6.25327	4.02e-10	2.24e-05	8.19e-08
POC1A	Cortex (PsychENCODE)	6.24797	4.16e-10	2.32e-05	8.45e-08
RN7SL199P	Cortex (PsychENCODE)	-6.24523	4.23e-10	2.36e-05	8.56e-08
PCDHA10	Brain_Hypothalamus	6.24432	4.26e-10	2.38e-05	8.59e-08
PCDHA10	Brain_Anterior_cingulate_cortex_BA24	6.2364	4.48e-10	2.5e-05	9e-08
SMDT1	Whole_Blood	6.23571	4.5e-10	2.51e-05	9.01e-08
INO80E	Brain_Cortex	6.2308	4.64e-10	2.59e-05	9.25e-08
AC103965.1	Brain_Putamen_basal_ganglia	6.22669	4.76e-10	2.66e-05	9.46e-08
LINC00634	Cortex (PsychENCODE)	6.22483	4.82e-10	2.69e-05	9.54e-08
AC013264.2	Whole_Blood	6.22128	4.93e-10	2.75e-05	9.73e-08
PCDHA8	Brain_Cerebellar_Hemisphere	6.212	5.23e-10	2.92e-05	1.02e-07
ELL3	Brain_Cerebellum	6.2121	5.23e-10	2.92e-05	1.02e-07
RP5-1157M23.2	Cortex (PsychENCODE)	6.2087	5.34e-10	2.98e-05	1.04e-07
SERPINC1	Brain_Putamen_basal_ganglia	-6.19764	5.73e-10	3.2e-05	1.11e-07
PCDHA2	Brain_Cerebellum	-6.1927	5.92e-10	3.31e-05	1.15e-07
ZC3H7B	Cortex (PsychENCODE)	6.18824	6.08e-10	3.39e-05	1.17e-07
hsa-mir-8072	Cortex (PsychENCODE)	-6.17063	6.8e-10	3.8e-05	1.31e-07
CLCN3	Cortex (PsychENCODE)	6.1703	6.82e-10	3.81e-05	1.31e-07
AC103965.1	Brain_Caudate_basal_ganglia	6.16437	7.08e-10	3.95e-05	1.35e-07
PCCB	Brain_Cerebellum	-6.1492	7.79e-10	4.35e-05	1.48e-07
SNAP91	Cortex (PsychENCODE)	6.14447	8.02e-10	4.48e-05	1.52e-07
TYW5	Brain_Substantia_nigra	-6.1442	8.04e-10	4.49e-05	1.52e-07
GIGYF1	Brain_Caudate_basal_ganglia	6.1431	8.09e-10	4.52e-05	1.53e-07
CUL3	Brain_Hippocampus	-6.138	8.36e-10	4.67e-05	1.57e-07
PLCL1	Cortex (PsychENCODE)	6.12912	8.84e-10	4.94e-05	1.66e-07
ATP6V0A2	Brain_Cortex	-6.12848	8.87e-10	4.95e-05	1.66e-07
GOLGA6L5	Whole_Blood	6.1263	8.99e-10	5.02e-05	1.67e-07
RP5-1157M23.2	Brain_Cortex	6.11671	9.55e-10	5.33e-05	1.77e-07
INO80E	Brain_Caudate_basal_ganglia	6.1142	9.7e-10	5.42e-05	1.79e-07
GNL3	Brain_Caudate_basal_ganglia	6.11332	9.76e-10	5.45e-05	1.8e-07
AC091969.1	Brain_Putamen_basal_ganglia	6.1106	9.93e-10	5.54e-05	1.82e-07
AC103965.1	Brain_Substantia_nigra	6.1097	9.98e-10	5.57e-05	1.83e-07
AC005609.1	Brain_Cerebellum	-6.1006	1.06e-09	5.92e-05	1.93e-07
THOC7	Brain_Cerebellum	-6.0973	1.08e-09	6.03e-05	1.96e-07
NDUFAF7	Brain_Cerebellum	-6.09086	1.12e-09	6.25e-05	2.03e-07
NDUFAF7	Brain_Putamen_basal_ganglia	-6.0858	1.16e-09	6.48e-05	2.1e-07
AC011330.5	Brain_Amygdala	6.08463	1.17e-09	6.53e-05	2.11e-07
TLR9	Brain_Amygdala	6.0817	1.19e-09	6.64e-05	2.14e-07
RP11-47A8.5	Cortex (PsychENCODE)	6.07797	1.22e-09	6.81e-05	2.18e-07
CTB-152G17.6	Cortex (PsychENCODE)	6.07	1.25e-09	6.98e-05	2.23e-07
LINC01068	Brain_Cerebellar_Hemisphere	-6.06014	1.36e-09	7.59e-05	2.42e-07
DDHD2	Brain_Cerebellum	-6.0562	1.39e-09	7.76e-05	2.46e-07
ZSCAN2	Cortex (PsychENCODE)	6.0543	1.41e-09	7.87e-05	2.48e-07
SFXN2	Whole_Blood	6.05435	1.41e-09	7.87e-05	2.48e-07
SMDT1	Brain_Hypothalamus	6.0531	1.42e-09	7.93e-05	2.49e-07
GRIN2A	Cortex (PsychENCODE)	-6.05073	1.44e-09	8.04e-05	2.52e-07
SLC9C2	Brain_Anterior_cingulate_cortex_BA24	-6.04585	1.49e-09	8.32e-05	2.6e-07
RP11-282O18.3	Brain_Anterior_cingulate_cortex_BA24	-6.0432	1.51e-09	8.43e-05	2.62e-07
FTCD-AS1	Brain_Anterior_cingulate_cortex_BA24	-6.044	1.51e-09	8.43e-05	2.62e-07
RP11-425L10.1	Brain_Hypothalamus	-6.04265	1.52e-09	8.49e-05	2.63e-07
SGOL2	Cortex (PsychENCODE)	6.02908	1.65e-09	9.21e-05	2.84e-07
YPEL3	Brain_Cerebellum	-6.02253	1.72e-09	9.6e-05	2.95e-07
PRR12	Brain_Cerebellar_Hemisphere	-6.01272	1.82e-09	0.000101618	3.11e-07
VPS4A	Brain_Hippocampus	6.0128	1.82e-09	0.000101618	3.11e-07
RERE	Brain_Caudate_basal_ganglia	6.01028	1.85e-09	0.000103293	3.15e-07
PCCB	Brain_Nucleus_accumbens_basal_ganglia	-6.00892	1.87e-09	0.00010441	3.17e-07
RP11-259G18.1	Brain_Substantia_nigra	-5.9987	1.99e-09	0.00011111	3.37e-07
LINC00933	Brain_Cortex	-5.99696	2.01e-09	0.000112226	3.39e-07
RP11-350N15.5	Cortex (PsychENCODE)	5.996	2.02e-09	0.000112785	3.4e-07
IRF3	Brain_Cerebellar_Hemisphere	-5.99213	2.07e-09	0.000115576	3.47e-07
RERE	Cortex (PsychENCODE)	5.9912	2.08e-09	0.000116135	3.48e-07
PACSIN3	Cortex (PsychENCODE)	5.99035	2.09e-09	0.000116693	3.48e-07
PCDHA7	Brain_Cortex	5.98525	2.16e-09	0.000120601	3.59e-07
PCDHA8	Cortex (PsychENCODE)	5.9804	2.23e-09	0.00012451	3.69e-07
RP11-890B15.3	Brain_Anterior_cingulate_cortex_BA24	5.97217	2.34e-09	0.000130652	3.87e-07
SETD8	Brain_Caudate_basal_ganglia	-5.96982	2.38e-09	0.000132885	3.92e-07
FTSJ2	Brain_Anterior_cingulate_cortex_BA24	-5.96658	2.42e-09	0.000135118	3.96e-07
ZFYVE21	Brain_Caudate_basal_ganglia	-5.96652	2.42e-09	0.000135118	3.96e-07
AC091132.1	Brain_Cerebellar_Hemisphere	5.96439	2.46e-09	0.000137352	4.02e-07
RPS17L	Cortex (PsychENCODE)	-5.96001	2.52e-09	0.000140702	4.09e-07
PCDHA7	Cortex (PsychENCODE)	5.9603	2.52e-09	0.000140702	4.09e-07
C2orf16	Cortex (PsychENCODE)	-5.94872	2.7e-09	0.000150752	4.37e-07
PCDHA7	Brain_Hippocampus	5.9459	2.75e-09	0.000153544	4.44e-07
GATAD2A	Brain_Cortex	-5.9441	2.78e-09	0.000155219	4.47e-07
FAM216A	Brain_Cerebellar_Hemisphere	5.9392	2.86e-09	0.000159685	4.59e-07
PCDHA8	Brain_Cerebellum	5.9251	3.12e-09	0.000174202	4.98e-07
RP11-259G18.1	Brain_Frontal_Cortex_BA9	-5.9254	3.12e-09	0.000174202	4.98e-07
CENPM	Brain_Nucleus_accumbens_basal_ganglia	-5.92336	3.15e-09	0.000175877	5.01e-07
AC103965.1	Brain_Hippocampus	5.9225	3.17e-09	0.000176994	5.03e-07
AC103965.1	Brain_Anterior_cingulate_cortex_BA24	5.9192	3.23e-09	0.000180344	5.11e-07
DDHD2	Cortex (PsychENCODE)	-5.9167	3.28e-09	0.000183136	5.17e-07
CRHR1-IT1	Brain_Substantia_nigra	-5.9154	3.31e-09	0.000184811	5.19e-07
AC078842.3	Cortex (PsychENCODE)	-5.92	3.31e-09	0.000184811	5.19e-07
CSPG4P11	Brain_Cerebellum	-5.9151	3.32e-09	0.000185369	5.19e-07
AC110781.3	Brain_Frontal_Cortex_BA9	5.91364	3.35e-09	0.000187044	5.21e-07
AC011330.5	Brain_Hypothalamus	5.9136	3.35e-09	0.000187044	5.21e-07
LINC00933	Brain_Caudate_basal_ganglia	-5.91273	3.36e-09	0.000187602	5.21e-07
GRAP	Whole_Blood	5.90786	3.47e-09	0.000193744	5.37e-07
STRC	Brain_Hypothalamus	-5.9017	3.6e-09	0.000201002	5.55e-07
HAPLN4	Brain_Cerebellum	5.90096	3.61e-09	0.000201561	5.55e-07
PLEKHM1	Brain_Cerebellum	5.90027	3.63e-09	0.000202677	5.57e-07
PCDHB7	Brain_Cerebellar_Hemisphere	5.8973	3.69e-09	0.000206027	5.64e-07
ITIH4	Whole_Blood	-5.8929	3.8e-09	0.000212169	5.8e-07
RP11-669E14.4	Cortex (PsychENCODE)	5.8921	3.81e-09	0.000212728	5.8e-07
MAPK8IP1	Brain_Nucleus_accumbens_basal_ganglia	5.8904	3.85e-09	0.000214961	5.84e-07
RPS17	Cortex (PsychENCODE)	-5.88955	3.87e-09	0.000216078	5.86e-07
SNX19	Brain_Substantia_nigra	5.88941	3.88e-09	0.000216636	5.86e-07
C8orf86	Brain_Anterior_cingulate_cortex_BA24	5.8851	3.98e-09	0.000222219	5.99e-07
RP13-262C2.3	Cortex (PsychENCODE)	5.88464	3.99e-09	0.000222778	5.99e-07
RERE	Whole_Blood	5.8835	4.02e-09	0.000224453	6.02e-07
PRR12	Brain_Cerebellum	-5.88016	4.1e-09	0.000228919	6.12e-07
ELAC2	Brain_Cerebellum	5.8756	4.21e-09	0.000235061	6.27e-07
LINC00222	Cortex (PsychENCODE)	-5.869	4.38e-09	0.000244553	6.5e-07
RP4-669P10.16	Brain_Anterior_cingulate_cortex_BA24	5.8673	4.43e-09	0.000247345	6.56e-07
AC103965.1	Brain_Nucleus_accumbens_basal_ganglia	5.8667	4.45e-09	0.000248461	6.57e-07
CRHR1-IT1	Brain_Amygdala	-5.8603	4.62e-09	0.000257953	6.81e-07
SEPHS1P6	Brain_Anterior_cingulate_cortex_BA24	-5.85911	4.65e-09	0.000259628	6.83e-07
CPEB1	Brain_Cerebellar_Hemisphere	-5.8569	4.71e-09	0.000262978	6.9e-07
RP11-102M11.2	Brain_Amygdala	-5.8567	4.72e-09	0.000263536	6.9e-07
AC103965.1	Brain_Cortex	5.8534	4.82e-09	0.00026912	7.03e-07
RP11-709D24.6	Whole_Blood	-5.84559	5.05e-09	0.000281962	7.34e-07
SLC9C2	Brain_Cerebellum	-5.8451	5.06e-09	0.00028252	7.34e-07
CRHR1-IT1	Brain_Cerebellum	-5.84249	5.14e-09	0.000286987	7.41e-07
DARS2	Brain_Hippocampus	5.8426	5.14e-09	0.000286987	7.41e-07
SLC9C2	Brain_Cortex	-5.84231	5.15e-09	0.000287545	7.41e-07
RP11-182J1.13	Cortex (PsychENCODE)	-5.84021	5.21e-09	0.000290895	7.48e-07
ZSCAN29	Brain_Frontal_Cortex_BA9	-5.83956	5.23e-09	0.000292012	7.48e-07
RP11-259G18.1	Brain_Cerebellum	-5.83939	5.24e-09	0.00029257	7.48e-07
THOC7	Cortex (PsychENCODE)	-5.83816	5.28e-09	0.000294804	7.52e-07
KANSL1-AS1	Brain_Anterior_cingulate_cortex_BA24	-5.8368	5.32e-09	0.000297037	7.54e-07
RP11-259G18.1	Brain_Cortex	-5.83682	5.32e-09	0.000297037	7.54e-07
DNM1P51	Brain_Frontal_Cortex_BA9	-5.83159	5.49e-09	0.000306529	7.76e-07
TBX6	Brain_Hypothalamus	-5.8284	5.59e-09	0.000312112	7.88e-07
THOC7	Brain_Amygdala	-5.8273	5.63e-09	0.000314345	7.92e-07
KANSL1-AS1	Brain_Cerebellum	-5.82529	5.7e-09	0.000318254	8e-07
SNX19	Brain_Hippocampus	5.8191	5.92e-09	0.000330537	8.28e-07
KANSL1-AS1	Brain_Nucleus_accumbens_basal_ganglia	-5.81591	6.03e-09	0.000336679	8.42e-07
STRC	Brain_Putamen_basal_ganglia	-5.8067	6.37e-09	0.000355663	8.87e-07
CRHR1-IT1	Brain_Cortex	-5.80544	6.42e-09	0.000358454	8.92e-07
GIGYF1	Brain_Frontal_Cortex_BA9	5.80118	6.59e-09	0.000367946	9.13e-07
RABGAP1L	Whole_Blood	-5.79916	6.66e-09	0.000371854	9.2e-07
RP4-669P10.16	Brain_Hippocampus	5.79131	6.98e-09	0.000389721	9.62e-07
PRR12	Brain_Caudate_basal_ganglia	-5.78854	7.1e-09	0.000396421	9.76e-07
KANSL1-AS1	Whole_Blood	-5.7875	7.14e-09	0.000398655	9.79e-07
RP11-707O23.5	Brain_Anterior_cingulate_cortex_BA24	-5.782	7.38e-09	0.000412055	1.01e-06
CRHR1	Brain_Putamen_basal_ganglia	5.782	7.38e-09	0.000412055	1.01e-06
TMEM110	Brain_Hippocampus	-5.7803	7.46e-09	0.000416522	1.01e-06
NDUFAF2	Brain_Nucleus_accumbens_basal_ganglia	5.7803	7.46e-09	0.000416522	1.01e-06
RP11-73M18.8	Brain_Putamen_basal_ganglia	5.7782	7.55e-09	0.000421547	1.02e-06
RP11-707O23.5	Brain_Cerebellar_Hemisphere	-5.77486	7.7e-09	0.000429922	1.04e-06
FAM109B	Brain_Cortex	5.7743	7.73e-09	0.000431597	1.04e-06
RP11-707O23.5	Brain_Hypothalamus	-5.77342	7.77e-09	0.00043383	1.05e-06
RP11-259G18.1	Brain_Cerebellar_Hemisphere	-5.77182	7.84e-09	0.000437739	1.05e-06
APOPT1	Brain_Hippocampus	-5.7701	7.92e-09	0.000442205	1.06e-06
U91328.22	Cortex (PsychENCODE)	-5.76861	7.99e-09	0.000446114	1.07e-06
LRRC37A4P	Whole_Blood	5.76824	8.01e-09	0.00044723	1.07e-06
KANSL1	Brain_Caudate_basal_ganglia	-5.7678	8.03e-09	0.000448347	1.07e-06
RP11-707O23.5	Brain_Cerebellum	-5.7577	8.53e-09	0.000476264	1.13e-06
KANSL1-AS1	Brain_Cortex	-5.75705	8.56e-09	0.000477939	1.13e-06
RP11-586K2.1	Brain_Cortex	-5.7567	8.58e-09	0.000479056	1.13e-06
RBM26	Brain_Cerebellar_Hemisphere	5.75616	8.6e-09	0.000480172	1.13e-06
LRRC37A4P	Brain_Cortex	5.75608	8.61e-09	0.000480731	1.13e-06
RP11-53O19.3	Brain_Putamen_basal_ganglia	-5.7562	8.61e-09	0.000480731	1.13e-06
RP11-707O23.5	Brain_Caudate_basal_ganglia	-5.7552	8.66e-09	0.000483522	1.13e-06
THOC7	Brain_Nucleus_accumbens_basal_ganglia	-5.75331	8.75e-09	0.000488548	1.14e-06
DARS2	Cortex (PsychENCODE)	5.75335	8.75e-09	0.000488548	1.14e-06
RP11-707O23.5	Brain_Frontal_Cortex_BA9	-5.7503	8.91e-09	0.000497481	1.16e-06
XRCC3	Brain_Cortex	5.7497	8.94e-09	0.000499156	1.16e-06
SFMBT1	Brain_Cerebellar_Hemisphere	-5.7495	8.95e-09	0.000499714	1.16e-06
RP11-259G18.1	Brain_Hippocampus	-5.7485	9e-09	0.000502506	1.16e-06
ZMAT2	Cortex (PsychENCODE)	5.7476	9.05e-09	0.000505298	1.16e-06
DND1P1	Brain_Cerebellum	-5.74267	9.32e-09	0.000520373	1.2e-06
RP11-707O23.5	Brain_Nucleus_accumbens_basal_ganglia	-5.74151	9.38e-09	0.000523723	1.2e-06
LRRC37A4P	Brain_Caudate_basal_ganglia	5.741	9.41e-09	0.000525398	1.2e-06
CRHR1-IT1	Brain_Frontal_Cortex_BA9	-5.739	9.53e-09	0.000532098	1.21e-06
DND1P1	Brain_Hippocampus	-5.7383	9.57e-09	0.000534331	1.22e-06
CRHR1-IT1	Brain_Putamen_basal_ganglia	-5.7371	9.63e-09	0.000537681	1.22e-06
CRHR1-IT1	Brain_Hypothalamus	-5.73658	9.66e-09	0.000539356	1.22e-06
SLC9C2	Brain_Frontal_Cortex_BA9	-5.7332	9.86e-09	0.000550523	1.25e-06
DCLK3	Cortex (PsychENCODE)	-5.73046	1e-08	0.00055834	1.26e-06
KANSL1-AS1	Brain_Caudate_basal_ganglia	-5.729	1.01e-08	0.000563923	1.26e-06
KANSL1-AS1	Brain_Substantia_nigra	-5.729	1.01e-08	0.000563923	1.26e-06
RP11-707O23.5	Whole_Blood	-5.72839	1.01e-08	0.000563923	1.26e-06
KANSL1-AS1	Brain_Frontal_Cortex_BA9	-5.7279	1.02e-08	0.000569507	1.27e-06
LRRC37A4P	Brain_Nucleus_accumbens_basal_ganglia	5.72726	1.02e-08	0.000569507	1.27e-06
PCDHA9	Brain_Anterior_cingulate_cortex_BA24	-5.7262	1.03e-08	0.00057509	1.28e-06
UBE2Q2P1	Brain_Cerebellum	-5.726	1.03e-08	0.00057509	1.28e-06
KANSL1-AS1	Brain_Hippocampus	-5.7256	1.03e-08	0.00057509	1.28e-06
AC091132.1	Brain_Cerebellum	5.72455	1.04e-08	0.000580674	1.28e-06
LRRC37A2	Brain_Hypothalamus	-5.72368	1.04e-08	0.000580674	1.28e-06
DND1P1	Brain_Cerebellar_Hemisphere	-5.72316	1.05e-08	0.000586257	1.28e-06
SPPL2C	Brain_Cerebellum	-5.72313	1.05e-08	0.000586257	1.28e-06
RP11-707O23.5	Brain_Hippocampus	-5.7219	1.05e-08	0.000586257	1.28e-06
DND1P1	Brain_Nucleus_accumbens_basal_ganglia	-5.72322	1.05e-08	0.000586257	1.28e-06
KANSL1-AS1	Brain_Putamen_basal_ganglia	-5.723	1.05e-08	0.000586257	1.28e-06
ANKRD45	Cortex (PsychENCODE)	5.72194	1.05e-08	0.000586257	1.28e-06
DND1P1	Brain_Hypothalamus	-5.72092	1.06e-08	0.00059184	1.29e-06
BAG4	Whole_Blood	-5.7191	1.07e-08	0.000597424	1.3e-06
CRHR1-IT1	Whole_Blood	-5.71662	1.09e-08	0.000608591	1.32e-06
SPPL2C	Cortex (PsychENCODE)	5.71388	1.1e-08	0.000614174	1.33e-06
FAM109B	Brain_Frontal_Cortex_BA9	5.71031	1.13e-08	0.000630924	1.36e-06
ELAC2	Brain_Hypothalamus	5.70782	1.14e-08	0.000636508	1.37e-06
CYP2D6	Brain_Hypothalamus	-5.7036	1.17e-08	0.000653258	1.4e-06
TSSK6	Whole_Blood	5.70474	1.17e-08	0.000653258	1.4e-06
DND1P1	Brain_Caudate_basal_ganglia	-5.7006	1.19e-08	0.000664425	1.42e-06
CRHR1-IT1	Brain_Caudate_basal_ganglia	-5.7007	1.19e-08	0.000664425	1.42e-06
PDIA3	Brain_Cerebellum	5.7001	1.2e-08	0.000670008	1.42e-06
AL022393.7	Cortex (PsychENCODE)	-5.69961	1.2e-08	0.000670008	1.42e-06
RP11-259G18.1	Brain_Caudate_basal_ganglia	-5.6953	1.23e-08	0.000686758	1.45e-06
RP11-707O23.5	Brain_Putamen_basal_ganglia	-5.6923	1.25e-08	0.000697925	1.47e-06
ZBTB37	Cortex (PsychENCODE)	5.69316	1.25e-08	0.000697925	1.47e-06
KANSL1-AS1	Brain_Cerebellar_Hemisphere	-5.69148	1.26e-08	0.000703508	1.48e-06
KRT8P46	Brain_Hippocampus	-5.6908	1.26e-08	0.000703508	1.48e-06
SLC9C2	Brain_Hippocampus	-5.6881	1.28e-08	0.000714675	1.5e-06
CSPG4P11	Cortex (PsychENCODE)	5.68814	1.28e-08	0.000714675	1.5e-06
LRRC37A4P	Brain_Cerebellar_Hemisphere	5.68681	1.29e-08	0.000720259	1.5e-06
DND1P1	Brain_Anterior_cingulate_cortex_BA24	-5.6858	1.3e-08	0.000725842	1.51e-06
ARHGAP27	Brain_Caudate_basal_ganglia	-5.6857	1.3e-08	0.000725842	1.51e-06
ELAC2	Brain_Cerebellar_Hemisphere	5.68384	1.32e-08	0.000737009	1.53e-06
SLC43A1	Brain_Cerebellum	-5.684	1.32e-08	0.000737009	1.53e-06
LRRC37A4P	Brain_Cerebellum	5.6816	1.33e-08	0.000742592	1.53e-06
ITIH3	Cortex (PsychENCODE)	-5.68099	1.34e-08	0.000748176	1.54e-06
RP11-259G18.3	Brain_Cerebellum	-5.67602	1.38e-08	0.000770509	1.58e-06
CYP2D6	Brain_Putamen_basal_ganglia	-5.6763	1.38e-08	0.000770509	1.58e-06
ELAC2	Brain_Anterior_cingulate_cortex_BA24	5.6752	1.39e-08	0.000776093	1.59e-06
LRRC37A4P	Brain_Substantia_nigra	5.6752	1.39e-08	0.000776093	1.59e-06
LINC00320	Brain_Cortex	5.67314	1.4e-08	0.000781676	1.6e-06
HARS	Brain_Cerebellar_Hemisphere	-5.6723	1.41e-08	0.000787259	1.6e-06
RP11-798G7.5	Brain_Cerebellum	5.67228	1.41e-08	0.000787259	1.6e-06
RP11-707O23.5	Brain_Cortex	-5.66805	1.44e-08	0.00080401	1.63e-06
RP11-259G18.2	Brain_Cerebellar_Hemisphere	-5.66587	1.46e-08	0.000815176	1.65e-06
BTBD1	Brain_Cortex	5.66409	1.48e-08	0.000826343	1.67e-06
LRRC37A2	Brain_Frontal_Cortex_BA9	-5.6642	1.48e-08	0.000826343	1.67e-06
SLC35G2	Brain_Amygdala	-5.6613	1.5e-08	0.00083751	1.68e-06
CYP2D6	Brain_Substantia_nigra	-5.6616	1.5e-08	0.00083751	1.68e-06
LRRN2	Brain_Frontal_Cortex_BA9	-5.6576	1.53e-08	0.00085426	1.71e-06
SNX19	Brain_Caudate_basal_ganglia	5.65552	1.55e-08	0.000865427	1.72e-06
LRRC37A2	Brain_Caudate_basal_ganglia	-5.6557	1.55e-08	0.000865427	1.72e-06
STRC	Brain_Caudate_basal_ganglia	-5.65607	1.55e-08	0.000865427	1.72e-06
PCDHA1	Brain_Cerebellar_Hemisphere	-5.6537	1.57e-08	0.000876594	1.74e-06
SPATS2L	Whole_Blood	5.65345	1.57e-08	0.000876594	1.74e-06
AC103965.1	Brain_Cerebellum	5.6524	1.58e-08	0.000882177	1.75e-06
ANKRD45	Brain_Cortex	5.6512	1.59e-08	0.000887761	1.75e-06
HAPLN4	Cortex (PsychENCODE)	5.65086	1.6e-08	0.000893344	1.76e-06
RP11-380L11.3	Cortex (PsychENCODE)	5.65037	1.6e-08	0.000893344	1.76e-06
LRRC37A4P	Brain_Anterior_cingulate_cortex_BA24	5.6488	1.62e-08	0.000904511	1.78e-06
AC011330.5	Brain_Cerebellar_Hemisphere	5.647	1.63e-08	0.000910094	1.78e-06
ZSCAN29	Whole_Blood	5.6459	1.64e-08	0.000915678	1.79e-06
CCDC24	Brain_Cerebellum	-5.6456	1.65e-08	0.000921261	1.8e-06
AC103965.1	Brain_Amygdala	5.64225	1.68e-08	0.000938011	1.82e-06
CYP2D6	Brain_Nucleus_accumbens_basal_ganglia	-5.64225	1.68e-08	0.000938011	1.82e-06
ACE	Brain_Cerebellum	-5.64128	1.69e-08	0.000943595	1.83e-06
CRHR1-IT1	Brain_Anterior_cingulate_cortex_BA24	-5.6402	1.7e-08	0.000949178	1.84e-06
LRRC37A4P	Brain_Putamen_basal_ganglia	5.6393	1.71e-08	0.000954761	1.85e-06
RP11-724N1.1	Brain_Hypothalamus	5.6373	1.73e-08	0.000965928	1.86e-06
DND1P1	Whole_Blood	-5.63553	1.75e-08	0.000977095	1.88e-06
GLYCTK	Brain_Cerebellar_Hemisphere	5.6334	1.77e-08	0.000988262	1.9e-06
DND1P1	Brain_Cortex	-5.63096	1.79e-08	0.000999429	1.92e-06
EIF5	Brain_Frontal_Cortex_BA9	-5.6281	1.82e-08	0.00101618	1.95e-06
EMB	Brain_Hippocampus	-5.6277	1.83e-08	0.00102176	1.95e-06
DNAH10OS	Brain_Anterior_cingulate_cortex_BA24	5.62518	1.85e-08	0.00103293	1.97e-06
LRRC37A4P	Brain_Hypothalamus	5.62494	1.86e-08	0.00103851	1.98e-06
RP11-707O23.5	Brain_Amygdala	-5.6218	1.89e-08	0.00105526	2.01e-06
MAPT-AS1	Brain_Amygdala	5.6206	1.9e-08	0.00106085	2.01e-06
YPEL3	Cortex (PsychENCODE)	-5.61969	1.91e-08	0.00106643	2.02e-06
RP11-259G18.1	Brain_Nucleus_accumbens_basal_ganglia	-5.61808	1.93e-08	0.0010776	2.04e-06
RPS20P22	Brain_Cerebellar_Hemisphere	-5.61681	1.95e-08	0.00108876	2.05e-06
AC011330.5	Brain_Cortex	5.6153	1.96e-08	0.00109435	2.06e-06
YPEL3	Whole_Blood	-5.61249	1.99e-08	0.0011111	2.09e-06
CHRNA2	Brain_Cerebellar_Hemisphere	-5.61024	2.02e-08	0.00112785	2.11e-06
RP11-259G18.1	Brain_Hypothalamus	-5.61002	2.02e-08	0.00112785	2.11e-06
TMED4	Brain_Cerebellum	-5.6098	2.03e-08	0.00113343	2.12e-06
CHRNA2	Brain_Cerebellum	-5.6078	2.05e-08	0.0011446	2.14e-06
CPNE7	Cortex (PsychENCODE)	-5.60099	2.13e-08	0.00118926	2.21e-06
MAPK3	Cortex (PsychENCODE)	5.59956	2.15e-08	0.00120043	2.23e-06
RP11-259G18.1	Cortex (PsychENCODE)	5.59769	2.17e-08	0.0012116	2.25e-06
CISD2	Cortex (PsychENCODE)	-5.59693	2.18e-08	0.00121718	2.25e-06
NAA40	Whole_Blood	5.5975	2.18e-08	0.00121718	2.25e-06
PCDHA8	Brain_Frontal_Cortex_BA9	5.5935	2.22e-08	0.00123952	2.29e-06
HLA-DPA1	Cortex (PsychENCODE)	5.58985	2.27e-08	0.00126743	2.33e-06
GIGYF1	Brain_Cortex	5.589	2.28e-08	0.00127301	2.34e-06
MARS2	Cortex (PsychENCODE)	-5.58756	2.3e-08	0.00128418	2.36e-06
SRPK2	Whole_Blood	5.58535	2.33e-08	0.00130093	2.38e-06
NDUFAF7	Brain_Cortex	-5.5838	2.35e-08	0.0013121	2.4e-06
RP11-347C12.2	Whole_Blood	5.58353	2.36e-08	0.00131768	2.4e-06
HTR5A-AS1	Brain_Nucleus_accumbens_basal_ganglia	-5.58021	2.4e-08	0.00134002	2.44e-06
DESI1	Brain_Substantia_nigra	5.5802	2.4e-08	0.00134002	2.44e-06
CCNDBP1	Brain_Caudate_basal_ganglia	5.57738	2.44e-08	0.00136235	2.47e-06
PCDHA10	Brain_Frontal_Cortex_BA9	5.5743	2.49e-08	0.00139027	2.51e-06
RP11-53O19.3	Brain_Hypothalamus	-5.57402	2.49e-08	0.00139027	2.51e-06
KANSL1-AS1	Brain_Hypothalamus	-5.57429	2.49e-08	0.00139027	2.51e-06
C5orf63	Brain_Cerebellum	5.5734	2.5e-08	0.00139585	2.51e-06
ZNF823	Cortex (PsychENCODE)	5.57347	2.5e-08	0.00139585	2.51e-06
GIGYF1	Brain_Nucleus_accumbens_basal_ganglia	5.56972	2.55e-08	0.00142377	2.56e-06
RP11-259G18.2	Brain_Nucleus_accumbens_basal_ganglia	-5.56904	2.56e-08	0.00142935	2.56e-06
TYW5	Brain_Anterior_cingulate_cortex_BA24	-5.5685	2.57e-08	0.00143493	2.57e-06
ELAC2	Brain_Nucleus_accumbens_basal_ganglia	5.56524	2.62e-08	0.00146285	2.61e-06
WBP2NL	Brain_Hypothalamus	5.5623	2.66e-08	0.00148518	2.65e-06
RPRD2	Brain_Cerebellum	-5.56152	2.67e-08	0.00149077	2.65e-06
ELAC2	Brain_Cortex	5.55863	2.72e-08	0.00151869	2.7e-06
DNAJB13	Brain_Cerebellum	-5.5506	2.85e-08	0.00159127	2.82e-06
RP11-455F5.3	Cortex (PsychENCODE)	5.54998	2.86e-08	0.00159685	2.83e-06
CILP2	Brain_Putamen_basal_ganglia	5.5476	2.9e-08	0.00161919	2.86e-06
PPP4C	Cortex (PsychENCODE)	5.54603	2.92e-08	0.00163035	2.87e-06
NPM1P19	Cortex (PsychENCODE)	5.54591	2.92e-08	0.00163035	2.87e-06
SEPHS1P6	Brain_Amygdala	-5.54377	2.96e-08	0.00165269	2.9e-06
CLP1	Whole_Blood	5.5407	3.01e-08	0.0016806	2.95e-06
RP11-282O18.3	Cortex (PsychENCODE)	-5.53973	3.03e-08	0.00169177	2.96e-06
CENPM	Brain_Anterior_cingulate_cortex_BA24	-5.5365	3.08e-08	0.00171969	3e-06
MAPT-AS1	Brain_Cerebellum	-5.53658	3.08e-08	0.00171969	3e-06
PCDHA10	Brain_Caudate_basal_ganglia	5.5333	3.14e-08	0.00175319	3.05e-06
NUP210L	Brain_Hippocampus	5.5334	3.14e-08	0.00175319	3.05e-06
WBP2NL	Brain_Caudate_basal_ganglia	5.52894	3.22e-08	0.00179785	3.11e-06
LINC00634	Brain_Cortex	5.5291	3.22e-08	0.00179785	3.11e-06
RP11-499P20.2	Cortex (PsychENCODE)	5.5293	3.22e-08	0.00179785	3.11e-06
NDUFA2	Whole_Blood	-5.52852	3.23e-08	0.00180344	3.11e-06
NMB	Cortex (PsychENCODE)	5.52761	3.25e-08	0.0018146	3.13e-06
ZC3H7B	Brain_Cerebellum	5.52635	3.27e-08	0.00182577	3.14e-06
TMEM110	Cortex (PsychENCODE)	-5.52652	3.27e-08	0.00182577	3.14e-06
ABCB9	Brain_Cortex	5.52395	3.31e-08	0.00184811	3.17e-06
PCDHA2	Brain_Frontal_Cortex_BA9	5.5236	3.32e-08	0.00185369	3.17e-06
RP11-259G18.1	Brain_Amygdala	-5.521	3.37e-08	0.00188161	3.22e-06
RP11-798G7.8	Brain_Cerebellar_Hemisphere	-5.52031	3.38e-08	0.00188719	3.22e-06
RP11-102M11.2	Brain_Cortex	-5.52024	3.39e-08	0.00189277	3.22e-06
AC011330.5	Brain_Frontal_Cortex_BA9	5.51854	3.42e-08	0.00190952	3.25e-06
DND1P1	Brain_Putamen_basal_ganglia	-5.5143	3.5e-08	0.00195419	3.32e-06
AC007390.5	Brain_Putamen_basal_ganglia	5.5127	3.53e-08	0.00197094	3.34e-06
ELAC2	Brain_Frontal_Cortex_BA9	5.512	3.55e-08	0.00198211	3.35e-06
ALMS1P	Brain_Cortex	5.5109	3.57e-08	0.00199327	3.37e-06
TMCO6	Brain_Caudate_basal_ganglia	5.5103	3.58e-08	0.00199886	3.37e-06
ARHGAP27	Brain_Nucleus_accumbens_basal_ganglia	-5.51045	3.58e-08	0.00199886	3.37e-06
RP11-634H22.1	Brain_Frontal_Cortex_BA9	-5.50996	3.59e-08	0.00200444	3.37e-06
LINC00933	Cortex (PsychENCODE)	-5.50911	3.61e-08	0.00201561	3.38e-06
RP11-350N15.4	Brain_Amygdala	5.50346	3.72e-08	0.00207703	3.48e-06
RP11-707O23.5	Brain_Substantia_nigra	-5.5031	3.73e-08	0.00208261	3.48e-06
CRHR1	Cortex (PsychENCODE)	5.50156	3.76e-08	0.00209936	3.5e-06
CRHR1-IT1	Cortex (PsychENCODE)	5.50052	3.79e-08	0.00211611	3.52e-06
ALMS1P	Whole_Blood	5.50049	3.79e-08	0.00211611	3.52e-06
RP11-259G18.3	Whole_Blood	-5.49793	3.84e-08	0.00214403	3.56e-06
RP11-259G18.2	Brain_Putamen_basal_ganglia	-5.4964	3.88e-08	0.00216636	3.59e-06
STH	Cortex (PsychENCODE)	5.49187	3.98e-08	0.00222219	3.68e-06
LRRC37A4P	Brain_Amygdala	5.4873	4.08e-08	0.00227803	3.76e-06
RP11-85F14.5	Brain_Cerebellar_Hemisphere	-5.4872	4.08e-08	0.00227803	3.76e-06
RP11-259G18.3	Brain_Putamen_basal_ganglia	-5.4865	4.1e-08	0.00228919	3.77e-06
RP11-259G18.2	Brain_Amygdala	-5.4829	4.18e-08	0.00233386	3.84e-06
RP11-102M11.2	Brain_Substantia_nigra	-5.4827	4.19e-08	0.00233944	3.84e-06
MAPK3	Brain_Frontal_Cortex_BA9	5.4817	4.21e-08	0.00235061	3.85e-06
CRHR1-IT1	Brain_Cerebellar_Hemisphere	-5.47992	4.26e-08	0.00237853	3.89e-06
RP11-7O11.3	Cortex (PsychENCODE)	-5.47853	4.29e-08	0.00239528	3.91e-06
VIT	Whole_Blood	-5.4782	4.3e-08	0.00240086	3.92e-06
VPS45	Cortex (PsychENCODE)	-5.47717	4.32e-08	0.00241203	3.93e-06
RP4-669P10.16	Brain_Cerebellum	5.47355	4.41e-08	0.00246228	4e-06
PRSS3	Brain_Hippocampus	-5.47359	4.41e-08	0.00246228	4e-06
GIGYF1	Cortex (PsychENCODE)	5.47	4.55e-08	0.00254045	4.12e-06
NDUFA2	Cortex (PsychENCODE)	-5.4654	4.62e-08	0.00257953	4.17e-06
PLEKHM1	Brain_Cerebellar_Hemisphere	5.4621	4.71e-08	0.00262978	4.25e-06
PSMG3	Brain_Anterior_cingulate_cortex_BA24	5.46036	4.75e-08	0.00265212	4.28e-06
UNC119B	Brain_Anterior_cingulate_cortex_BA24	5.45766	4.82e-08	0.0026912	4.33e-06
ADO	Whole_Blood	-5.45621	4.86e-08	0.00271353	4.36e-06
RP11-259G18.2	Whole_Blood	-5.45479	4.9e-08	0.00273587	4.39e-06
LRRC37A2	Brain_Nucleus_accumbens_basal_ganglia	-5.4517	4.99e-08	0.00278612	4.46e-06
AL133493.2	Brain_Caudate_basal_ganglia	5.4511	5.01e-08	0.00279728	4.48e-06
PCDHA10	Brain_Cerebellar_Hemisphere	5.4466	5.13e-08	0.00286428	4.57e-06
KANSL1	Brain_Cerebellar_Hemisphere	-5.44689	5.13e-08	0.00286428	4.57e-06
ELAC2	Whole_Blood	5.44602	5.15e-08	0.00287545	4.58e-06
IRF3	Cortex (PsychENCODE)	-5.44244	5.26e-08	0.00293687	4.67e-06
SMDT1	Brain_Cerebellum	5.44197	5.27e-08	0.00294245	4.67e-06
ACTR1B	Brain_Cerebellar_Hemisphere	-5.4382	5.38e-08	0.00300387	4.76e-06
CDIP1	Brain_Cortex	5.4365	5.43e-08	0.00303179	4.8e-06
RNASEH2C	Brain_Frontal_Cortex_BA9	-5.43632	5.44e-08	0.00303737	4.8e-06
ITIH4	Brain_Substantia_nigra	-5.4352	5.47e-08	0.00305412	4.81e-06
CTC-457L16.2	Whole_Blood	5.43521	5.47e-08	0.00305412	4.81e-06
VPS4A	Brain_Frontal_Cortex_BA9	5.4336	5.52e-08	0.00308204	4.85e-06
AC011330.5	Cortex (PsychENCODE)	5.43348	5.53e-08	0.00308762	4.85e-06
ELAC2	Brain_Caudate_basal_ganglia	5.4327	5.55e-08	0.00309879	4.86e-06
RP11-347C12.2	Brain_Putamen_basal_ganglia	-5.4319	5.58e-08	0.00311554	4.88e-06
CILP2	Brain_Caudate_basal_ganglia	5.42983	5.64e-08	0.00314904	4.92e-06
RPS26P8	Cortex (PsychENCODE)	-5.42736	5.72e-08	0.0031937	4.98e-06
CYP2D6	Brain_Caudate_basal_ganglia	-5.42639	5.75e-08	0.00321046	5e-06
AC011330.5	Brain_Caudate_basal_ganglia	5.42265	5.87e-08	0.00327746	5.1e-06
LRRC37A2	Brain_Cortex	-5.42007	5.96e-08	0.00332771	5.17e-06
LRRC37A2	Brain_Amygdala	-5.4191	5.99e-08	0.00334446	5.19e-06
ACTR1B	Brain_Cerebellum	-5.41778	6.03e-08	0.00336679	5.21e-06
NT5C2	Cortex (PsychENCODE)	-5.41105	6.27e-08	0.00350079	5.41e-06
IP6K3	Cortex (PsychENCODE)	5.40868	6.35e-08	0.00354546	5.47e-06
SNX19	Brain_Nucleus_accumbens_basal_ganglia	5.40803	6.37e-08	0.00355663	5.48e-06
CRHR1-IT1	Brain_Nucleus_accumbens_basal_ganglia	-5.40461	6.49e-08	0.00362363	5.57e-06
RP11-259G18.3	Brain_Amygdala	-5.4028	6.56e-08	0.00366271	5.63e-06
ELAC2	Brain_Putamen_basal_ganglia	5.3993	6.69e-08	0.0037353	5.73e-06
FCGRT	Brain_Caudate_basal_ganglia	5.39791	6.74e-08	0.00376321	5.76e-06
RP11-798G7.5	Brain_Cerebellar_Hemisphere	5.39572	6.82e-08	0.00380788	5.82e-06
RP11-798G7.7	Cortex (PsychENCODE)	-5.3946	6.87e-08	0.0038358	5.86e-06
ZNF192P2	Cortex (PsychENCODE)	5.39168	6.98e-08	0.00389721	5.94e-06
CTA-250D10.23	Brain_Frontal_Cortex_BA9	-5.39007	7.04e-08	0.00393071	5.98e-06
SLC9C2	Brain_Nucleus_accumbens_basal_ganglia	-5.38919	7.08e-08	0.00395305	6.01e-06
RP11-53O19.3	Brain_Caudate_basal_ganglia	-5.3878	7.13e-08	0.00398096	6.04e-06
WBP2NL	Cortex (PsychENCODE)	5.38705	7.16e-08	0.00399771	6.05e-06
ALMS1P	Brain_Caudate_basal_ganglia	5.38681	7.17e-08	0.0040033	6.05e-06
RP11-259G18.2	Brain_Cerebellum	-5.3867	7.18e-08	0.00400888	6.05e-06
SNX19	Brain_Cortex	5.3866	7.18e-08	0.00400888	6.05e-06
RP11-259G18.2	Brain_Caudate_basal_ganglia	-5.3852	7.23e-08	0.0040368	6.08e-06
DDHD2	Brain_Cortex	-5.3849	7.25e-08	0.00404796	6.09e-06
NAT8	Brain_Cerebellum	5.38442	7.27e-08	0.00405913	6.09e-06
RP11-45P15.4	Brain_Cortex	-5.3843	7.27e-08	0.00405913	6.09e-06
RP11-7O11.3	Brain_Caudate_basal_ganglia	-5.38157	7.38e-08	0.00412055	6.17e-06
RBFA	Cortex (PsychENCODE)	5.38131	7.39e-08	0.00412613	6.17e-06
RP11-259G18.3	Brain_Caudate_basal_ganglia	-5.378	7.53e-08	0.0042043	6.28e-06
RP11-259G18.2	Brain_Hippocampus	-5.375	7.66e-08	0.00427688	6.37e-06
AC011330.5	Brain_Anterior_cingulate_cortex_BA24	5.3731	7.74e-08	0.00432155	6.43e-06
ZSCAN29	Brain_Caudate_basal_ganglia	-5.37242	7.77e-08	0.0043383	6.44e-06
FCGRT	Brain_Hippocampus	5.3721	7.78e-08	0.00434388	6.44e-06
CDC25C	Cortex (PsychENCODE)	5.3714	7.81e-08	0.00436063	6.46e-06
TSSK6	Cortex (PsychENCODE)	5.36882	7.93e-08	0.00442764	6.55e-06
RP11-806K15.1	Brain_Frontal_Cortex_BA9	-5.3655	8.07e-08	0.0045058	6.66e-06
RNF112	Whole_Blood	-5.36507	8.09e-08	0.00451697	6.66e-06
RP11-259G18.2	Brain_Anterior_cingulate_cortex_BA24	-5.3642	8.13e-08	0.0045393	6.67e-06
RP11-259G18.3	Brain_Cortex	-5.36425	8.13e-08	0.0045393	6.67e-06
GOLGA6L9	Brain_Anterior_cingulate_cortex_BA24	-5.3639	8.15e-08	0.00455047	6.67e-06
PSMB8	Cortex (PsychENCODE)	5.36374	8.15e-08	0.00455047	6.67e-06
RP11-259G18.2	Brain_Cortex	-5.36259	8.2e-08	0.00457839	6.7e-06
GRM1	Cortex (PsychENCODE)	-5.362	8.23e-08	0.00459514	6.72e-06
MGARP	Cortex (PsychENCODE)	-5.36039	8.3e-08	0.00463422	6.77e-06
FAM83H	Brain_Cerebellum	5.3595	8.34e-08	0.00465656	6.79e-06
PPM1M	Brain_Anterior_cingulate_cortex_BA24	5.35879	8.38e-08	0.00467889	6.81e-06
SERPINC1	Brain_Caudate_basal_ganglia	-5.35752	8.44e-08	0.00471239	6.84e-06
AS3MT	Cortex (PsychENCODE)	5.35738	8.44e-08	0.00471239	6.84e-06
PBX4	Brain_Cerebellum	5.35682	8.47e-08	0.00472914	6.85e-06
RP11-455F5.3	Whole_Blood	-5.35511	8.55e-08	0.00477381	6.91e-06
DNAH1	Brain_Cortex	5.35495	8.56e-08	0.00477939	6.91e-06
RP11-259G18.1	Brain_Putamen_basal_ganglia	-5.3505	8.77e-08	0.00489664	7.06e-06
KANSL1-AS1	Brain_Amygdala	-5.3504	8.78e-08	0.00490222	7.06e-06
RPA1	Brain_Cortex	-5.34942	8.82e-08	0.00492456	7.09e-06
CCDC62	Cortex (PsychENCODE)	-5.3455	9.02e-08	0.00503623	7.24e-06
LRRC37A2	Brain_Cerebellar_Hemisphere	-5.33937	9.33e-08	0.00520931	7.47e-06
CENPM	Cortex (PsychENCODE)	-5.33762	9.42e-08	0.00525956	7.54e-06
PPP2R5B	Cortex (PsychENCODE)	-5.33522	9.54e-08	0.00532656	7.62e-06
DNAH10OS	Brain_Cortex	5.33477	9.57e-08	0.00534331	7.63e-06
CENPM	Brain_Frontal_Cortex_BA9	-5.33443	9.58e-08	0.0053489	7.63e-06
RP11-53O19.3	Brain_Cerebellar_Hemisphere	-5.3331	9.65e-08	0.00538798	7.66e-06
RWDD2B	Brain_Substantia_nigra	5.333	9.65e-08	0.00538798	7.66e-06
PSMB2	Cortex (PsychENCODE)	-5.33178	9.73e-08	0.00543265	7.72e-06
GPR135	Brain_Nucleus_accumbens_basal_ganglia	5.3309	9.77e-08	0.00545498	7.74e-06
RP11-259G18.3	Brain_Hippocampus	-5.3305	9.79e-08	0.00546615	7.74e-06
ELAC2	Brain_Amygdala	5.3303	9.8e-08	0.00547173	7.74e-06
SERPINC1	Brain_Cerebellar_Hemisphere	-5.3277	9.95e-08	0.00555548	7.85e-06
DND1P1	Cortex (PsychENCODE)	5.32529	1.01e-07	0.00563923	7.95e-06
PTK7	Whole_Blood	5.3216	1.03e-07	0.0057509	8.1e-06
SETD6	Cortex (PsychENCODE)	-5.3188	1.04e-07	0.00580674	8.16e-06
TFAP2E	Cortex (PsychENCODE)	5.32034	1.04e-07	0.00580674	8.16e-06
NDUFAF7	Brain_Cerebellar_Hemisphere	-5.318	1.05e-07	0.00586257	8.21e-06
GIGYF1	Brain_Putamen_basal_ganglia	5.3181	1.05e-07	0.00586257	8.21e-06
IK	Whole_Blood	5.31682	1.06e-07	0.0059184	8.28e-06
RP11-422P24.10	Cortex (PsychENCODE)	-5.31354	1.08e-07	0.00603007	8.42e-06
PDIA3	Whole_Blood	5.3109	1.09e-07	0.00608591	8.49e-06
PCDHA3	Brain_Cerebellum	-5.3082	1.11e-07	0.00619757	8.62e-06
DND1P1	Brain_Frontal_Cortex_BA9	-5.3077	1.11e-07	0.00619757	8.62e-06
HARS	Brain_Nucleus_accumbens_basal_ganglia	-5.30512	1.13e-07	0.00630924	8.76e-06
RP11-259G18.3	Brain_Nucleus_accumbens_basal_ganglia	-5.30157	1.15e-07	0.00642091	8.91e-06
ARL17A	Brain_Anterior_cingulate_cortex_BA24	-5.3003	1.16e-07	0.00647674	8.93e-06
LRSAM1	Brain_Cerebellum	-5.2992	1.16e-07	0.00647674	8.93e-06
GATAD2A	Brain_Putamen_basal_ganglia	-5.29897	1.16e-07	0.00647674	8.93e-06
DIRAS1	Whole_Blood	5.29961	1.16e-07	0.00647674	8.93e-06
RP11-53O19.3	Cortex (PsychENCODE)	-5.2986	1.17e-07	0.00653258	9e-06
MAPT	Brain_Cerebellum	5.29416	1.2e-07	0.00670008	9.2e-06
RLBP1	Brain_Cortex	-5.29338	1.2e-07	0.00670008	9.2e-06
SPATA33	Brain_Cerebellum	-5.28957	1.23e-07	0.00686758	9.42e-06
AC007092.1	Brain_Frontal_Cortex_BA9	-5.2836	1.27e-07	0.00709092	9.71e-06
HMOX2	Brain_Cerebellum	5.2801	1.29e-07	0.00720259	9.84e-06
WDR73	Brain_Substantia_nigra	5.2801	1.29e-07	0.00720259	9.84e-06
RP11-73M18.8	Cortex (PsychENCODE)	5.27802	1.31e-07	0.00731425	9.98e-06
AC103965.1	Brain_Frontal_Cortex_BA9	5.27548	1.32e-07	0.00737009	1e-05
CDK2AP1	Cortex (PsychENCODE)	-5.27666	1.32e-07	0.00737009	1e-05
HYPK	Cortex (PsychENCODE)	5.27414	1.33e-07	0.00742592	1.01e-05
RP11-282O18.3	Brain_Caudate_basal_ganglia	-5.27197	1.35e-07	0.00753759	1.02e-05
PPAPDC1B	Brain_Cortex	-5.2708	1.36e-07	0.00759342	1.03e-05
DARS2	Brain_Cortex	5.26889	1.37e-07	0.00764926	1.04e-05
KCNN3	Brain_Cerebellum	-5.26776	1.38e-07	0.00770509	1.04e-05
TMCO6	Brain_Cerebellum	5.2652	1.4e-07	0.00781676	1.05e-05
SETD6	Brain_Nucleus_accumbens_basal_ganglia	-5.25991	1.44e-07	0.0080401	1.08e-05
RP11-259G18.3	Brain_Cerebellar_Hemisphere	-5.25891	1.45e-07	0.00809593	1.09e-05
ACTR1B	Whole_Blood	-5.2587	1.45e-07	0.00809593	1.09e-05
ARTN	Brain_Putamen_basal_ganglia	5.25661	1.47e-07	0.0082076	1.1e-05
HAPLN4	Brain_Hippocampus	5.2532	1.49e-07	0.00831927	1.12e-05
MGAT3	Brain_Caudate_basal_ganglia	-5.25102	1.51e-07	0.00843093	1.13e-05
FAM53C	Brain_Anterior_cingulate_cortex_BA24	-5.2499	1.52e-07	0.00848677	1.13e-05
TSNARE1	Cortex (PsychENCODE)	5.2484	1.53e-07	0.0085426	1.14e-05
SPATA33	Whole_Blood	5.24934	1.53e-07	0.0085426	1.14e-05
DND1P1	Brain_Substantia_nigra	-5.2474	1.54e-07	0.00859844	1.14e-05
PCDHA2	Cortex (PsychENCODE)	5.2458	1.56e-07	0.0087101	1.16e-05
IK	Brain_Amygdala	5.24247	1.58e-07	0.00882177	1.17e-05
CSDE1	Cortex (PsychENCODE)	-5.24257	1.58e-07	0.00882177	1.17e-05
PLCL1	Whole_Blood	5.24207	1.59e-07	0.00887761	1.18e-05
RC3H1	Cortex (PsychENCODE)	5.23996	1.61e-07	0.00898927	1.19e-05
RLBP1	Brain_Substantia_nigra	-5.2367	1.63e-07	0.00910094	1.2e-05
CEBPZ	Brain_Caudate_basal_ganglia	5.23451	1.65e-07	0.00921261	1.22e-05
YOD1	Cortex (PsychENCODE)	5.23178	1.68e-07	0.00938011	1.24e-05
SMDT1	Brain_Cerebellar_Hemisphere	5.2306	1.69e-07	0.00943595	1.24e-05
RNASEH2C	Brain_Cortex	-5.22768	1.72e-07	0.00960345	1.26e-05
SLTM	Brain_Putamen_basal_ganglia	5.22778	1.72e-07	0.00960345	1.26e-05
DUS2	Brain_Amygdala	5.2254	1.74e-07	0.00971512	1.27e-05
VPS33A	Brain_Substantia_nigra	5.2253	1.74e-07	0.00971512	1.27e-05
PRR12	Brain_Cortex	-5.2233	1.76e-07	0.00982678	1.28e-05
ALG12	Brain_Caudate_basal_ganglia	5.21931	1.8e-07	0.0100501	1.31e-05
RNASEH2C	Whole_Blood	-5.2172	1.82e-07	0.0101618	1.32e-05
CEBPZ	Cortex (PsychENCODE)	5.21528	1.84e-07	0.0102735	1.34e-05
RP4-669P10.16	Brain_Cerebellar_Hemisphere	5.2128	1.86e-07	0.0103851	1.35e-05
PCDHB14	Brain_Cerebellum	5.2104	1.88e-07	0.0104968	1.36e-05
LRRC37A15P	Brain_Caudate_basal_ganglia	-5.20776	1.91e-07	0.0106643	1.38e-05
DND1P1	Brain_Amygdala	-5.2037	1.95e-07	0.0108876	1.41e-05
RP11-707O23.5	Cortex (PsychENCODE)	-5.20176	1.97e-07	0.0109993	1.42e-05
RP4-673D20.3	Brain_Cortex	-5.19339	2.06e-07	0.0115018	1.49e-05
SERPINC1	Brain_Hippocampus	-5.1931	2.07e-07	0.0115576	1.49e-05
MSL2	Brain_Cortex	5.1924	2.08e-07	0.0116135	1.5e-05
RP11-259G18.3	Brain_Anterior_cingulate_cortex_BA24	-5.191	2.09e-07	0.0116693	1.5e-05
ZNF391	Cortex (PsychENCODE)	-5.19122	2.09e-07	0.0116693	1.5e-05
WDR55	Brain_Caudate_basal_ganglia	5.1888	2.12e-07	0.0118368	1.52e-05
ERCC8	Whole_Blood	5.18789	2.13e-07	0.0118926	1.52e-05
YWHAB	Cortex (PsychENCODE)	5.18692	2.14e-07	0.0119485	1.53e-05
VPS37B	Cortex (PsychENCODE)	5.18193	2.2e-07	0.0122835	1.57e-05
ALMS1P	Cortex (PsychENCODE)	5.18158	2.2e-07	0.0122835	1.57e-05
PPAPDC1B	Brain_Cerebellar_Hemisphere	-5.17957	2.22e-07	0.0123951	1.58e-05
ELAC2	Cortex (PsychENCODE)	5.17812	2.24e-07	0.0125068	1.59e-05
BTN2A2	Cortex (PsychENCODE)	5.17832	2.24e-07	0.0125068	1.59e-05
LY6H	Brain_Cerebellar_Hemisphere	5.17628	2.26e-07	0.0126185	1.6e-05
SERPINC1	Brain_Nucleus_accumbens_basal_ganglia	-5.17541	2.27e-07	0.0126743	1.61e-05
TMCO6	Brain_Cerebellar_Hemisphere	5.1746	2.28e-07	0.0127302	1.61e-05
DAXX	Cortex (PsychENCODE)	-5.17472	2.28e-07	0.0127302	1.61e-05
CPT1C	Brain_Cerebellum	5.1744	2.29e-07	0.012786	1.61e-05
RP11-259G18.3	Brain_Hypothalamus	-5.17393	2.29e-07	0.012786	1.61e-05
MAMSTR	Brain_Nucleus_accumbens_basal_ganglia	5.1724	2.31e-07	0.0128977	1.62e-05
LINC00320	Cortex (PsychENCODE)	5.17241	2.31e-07	0.0128977	1.62e-05
HAX1	Brain_Putamen_basal_ganglia	-5.17195	2.32e-07	0.0129535	1.63e-05
TYW5	Brain_Cerebellar_Hemisphere	-5.1679	2.37e-07	0.0132327	1.66e-05
CDIP1	Brain_Frontal_Cortex_BA9	5.1653	2.4e-07	0.0134002	1.68e-05
KLHL20	Cortex (PsychENCODE)	5.16488	2.41e-07	0.013456	1.69e-05
SERPINC1	Whole_Blood	-5.164	2.42e-07	0.0135118	1.69e-05
RANGAP1	Cortex (PsychENCODE)	-5.16113	2.45e-07	0.0136793	1.71e-05
RP11-259G18.2	Brain_Substantia_nigra	-5.1587	2.49e-07	0.0139027	1.74e-05
RP11-47A8.5	Brain_Caudate_basal_ganglia	5.15512	2.53e-07	0.014126	1.76e-05
RP11-10L12.4	Cortex (PsychENCODE)	-5.15554	2.53e-07	0.014126	1.76e-05
COX11	Brain_Putamen_basal_ganglia	-5.1545	2.54e-07	0.0141818	1.76e-05
LRRC37A2	Brain_Substantia_nigra	-5.1545	2.54e-07	0.0141818	1.76e-05
TBC1D5	Brain_Nucleus_accumbens_basal_ganglia	-5.15254	2.57e-07	0.0143493	1.78e-05
SFMBT1	Cortex (PsychENCODE)	-5.1508	2.59e-07	0.014461	1.79e-05
HIST1H3A	Cortex (PsychENCODE)	-5.14934	2.61e-07	0.0145727	1.8e-05
LRRC37A2	Brain_Hippocampus	-5.1484	2.63e-07	0.0146843	1.82e-05
RP11-165J3.5	Brain_Cerebellum	5.1473	2.64e-07	0.0147402	1.82e-05
PCDH17	Cortex (PsychENCODE)	-5.1469	2.65e-07	0.014796	1.82e-05
ETF1	Whole_Blood	5.14388	2.69e-07	0.0150193	1.85e-05
RBFA	Brain_Nucleus_accumbens_basal_ganglia	5.1434	2.7e-07	0.0150752	1.85e-05
RP11-787I22.3	Brain_Substantia_nigra	-5.1411	2.73e-07	0.0152427	1.87e-05
ALMS1	Brain_Nucleus_accumbens_basal_ganglia	-5.13876	2.77e-07	0.015466	1.9e-05
LRRC37A2	Brain_Cerebellum	-5.13432	2.83e-07	0.015801	1.94e-05
CPEB1	Brain_Hypothalamus	-5.1329	2.85e-07	0.0159127	1.95e-05
SPPL2C	Brain_Cerebellar_Hemisphere	-5.12463	2.98e-07	0.0166385	2.03e-05
RP11-795F19.5	Brain_Putamen_basal_ganglia	-5.1248	2.98e-07	0.0166385	2.03e-05
CTA-14H9.5	Cortex (PsychENCODE)	5.12362	3e-07	0.0167502	2.04e-05
RP4-605O3.4	Brain_Anterior_cingulate_cortex_BA24	5.10829	3.25e-07	0.0181461	2.21e-05
CENPM	Brain_Cerebellum	-5.10662	3.28e-07	0.0183136	2.23e-05
NAT8	Brain_Caudate_basal_ganglia	5.10303	3.34e-07	0.0186486	2.27e-05
SLC9C2	Brain_Putamen_basal_ganglia	-5.10175	3.37e-07	0.0188161	2.28e-05
RP11-259G18.3	Brain_Substantia_nigra	-5.1013	3.37e-07	0.0188161	2.28e-05
DNAJA3	Cortex (PsychENCODE)	5.09911	3.41e-07	0.0190394	2.31e-05
RP11-45P15.4	Brain_Anterior_cingulate_cortex_BA24	-5.09848	3.42e-07	0.0190952	2.31e-05
HARS	Brain_Cerebellum	-5.0989	3.42e-07	0.0190952	2.31e-05
SLCO4C1	Brain_Cortex	-5.09807	3.43e-07	0.0191511	2.31e-05
ITIH4	Brain_Cortex	-5.09582	3.47e-07	0.0193744	2.33e-05
AGO1	Cortex (PsychENCODE)	-5.09359	3.51e-07	0.0195977	2.36e-05
RP11-795F19.5	Brain_Cerebellum	-5.0928	3.53e-07	0.0197094	2.37e-05
FAM109B	Whole_Blood	5.09278	3.53e-07	0.0197094	2.37e-05
PCDHA7	Brain_Anterior_cingulate_cortex_BA24	5.0924	3.54e-07	0.0197652	2.37e-05
RP11-894P9.1	Cortex (PsychENCODE)	-5.09056	3.57e-07	0.0199327	2.39e-05
FES	Whole_Blood	5.0896	3.59e-07	0.0200444	2.4e-05
ANKK1	Brain_Cortex	-5.08767	3.62e-07	0.0202119	2.41e-05
UBE2D3	Cortex (PsychENCODE)	-5.08792	3.62e-07	0.0202119	2.41e-05
AC009120.6	Brain_Caudate_basal_ganglia	5.0842	3.69e-07	0.0206027	2.46e-05
DARS2	Brain_Anterior_cingulate_cortex_BA24	5.08318	3.71e-07	0.0207144	2.47e-05
THOC7	Brain_Caudate_basal_ganglia	-5.08158	3.74e-07	0.0208819	2.48e-05
STRC	Brain_Frontal_Cortex_BA9	-5.08132	3.75e-07	0.0209378	2.49e-05
GAS8	Brain_Hippocampus	-5.0803	3.77e-07	0.0210494	2.5e-05
KANSL1	Brain_Cortex	-5.07958	3.78e-07	0.0211053	2.5e-05
FAM114A2	Cortex (PsychENCODE)	-5.0781	3.81e-07	0.0212728	2.52e-05
WDR55	Whole_Blood	5.07596	3.86e-07	0.0215519	2.55e-05
RNASEH2C	Brain_Substantia_nigra	-5.07182	3.94e-07	0.0219986	2.6e-05
CTSS	Whole_Blood	5.0677	4.03e-07	0.0225011	2.65e-05
PLEKHM1	Brain_Cortex	-5.06653	4.05e-07	0.0226128	2.66e-05
AC103965.1	Brain_Cerebellar_Hemisphere	5.0663	4.06e-07	0.0226686	2.67e-05
ARL17A	Brain_Caudate_basal_ganglia	-5.0655	4.07e-07	0.0227244	2.67e-05
RP11-259G18.2	Brain_Frontal_Cortex_BA9	-5.0599	4.19e-07	0.0233944	2.75e-05
RBFA	Brain_Hypothalamus	5.059	4.21e-07	0.0235061	2.75e-05
AC011330.5	Brain_Substantia_nigra	5.0591	4.21e-07	0.0235061	2.75e-05
FAM215B	Brain_Nucleus_accumbens_basal_ganglia	-5.05598	4.28e-07	0.023897	2.79e-05
ITIH4	Brain_Putamen_basal_ganglia	-5.05516	4.3e-07	0.0240086	2.8e-05
TPRKB	Cortex (PsychENCODE)	-5.0547	4.31e-07	0.0240645	2.81e-05
DDHD2	Brain_Putamen_basal_ganglia	-5.048	4.46e-07	0.024902	2.9e-05
RP5-1115A15.1	Whole_Blood	5.04809	4.46e-07	0.024902	2.9e-05
LINC00882	Brain_Putamen_basal_ganglia	5.04691	4.49e-07	0.0250695	2.91e-05
ZNF627	Cortex (PsychENCODE)	5.04706	4.49e-07	0.0250695	2.91e-05
MAPT	Brain_Putamen_basal_ganglia	-5.0453	4.53e-07	0.0252928	2.93e-05
RP11-259G18.2	Brain_Hypothalamus	-5.0436	4.57e-07	0.0255161	2.96e-05
BRINP2	Cortex (PsychENCODE)	-5.04216	4.6e-07	0.0256836	2.97e-05
RP11-259G18.3	Brain_Frontal_Cortex_BA9	-5.0404	4.65e-07	0.0259628	3e-05
DNM1P51	Brain_Cortex	-5.0324	4.84e-07	0.0270237	3.12e-05
RP11-10L12.1	Whole_Blood	-5.0321	4.85e-07	0.0270795	3.12e-05
SERPINC1	Brain_Cerebellum	-5.02925	4.92e-07	0.0274703	3.16e-05
FTCD	Brain_Anterior_cingulate_cortex_BA24	-5.028	4.95e-07	0.0276378	3.18e-05
AS3MT	Brain_Frontal_Cortex_BA9	5.0248	5.04e-07	0.0281403	3.23e-05
RP11-10L12.2	Brain_Cerebellar_Hemisphere	-5.0202	5.16e-07	0.0288103	3.31e-05
LRRC37A2	Brain_Anterior_cingulate_cortex_BA24	-5.0143	5.32e-07	0.0297037	3.4e-05
MCHR1	Cortex (PsychENCODE)	-5.0145	5.32e-07	0.0297037	3.4e-05
WDR46	Cortex (PsychENCODE)	-5.01389	5.33e-07	0.0297595	3.4e-05
CORO7	Brain_Anterior_cingulate_cortex_BA24	-5.0135	5.35e-07	0.0298712	3.41e-05
POLA2	Brain_Hypothalamus	5.01143	5.4e-07	0.0301504	3.44e-05
SPATA2L	Whole_Blood	-5.01017	5.44e-07	0.0303737	3.46e-05
CMAHP	Cortex (PsychENCODE)	-5.00772	5.51e-07	0.0307645	3.5e-05
TMED4	Brain_Cortex	-5.0067	5.54e-07	0.030932	3.52e-05
MED8	Whole_Blood	5.00571	5.57e-07	0.0310995	3.53e-05
COX11	Brain_Amygdala	-5.0052	5.58e-07	0.0311554	3.54e-05
FANCA	Cortex (PsychENCODE)	5.00354	5.63e-07	0.0314345	3.56e-05
RP1-95L4.4	Cortex (PsychENCODE)	5.003	5.64e-07	0.0314904	3.57e-05
WDR73	Brain_Cortex	5.00162	5.68e-07	0.0317137	3.59e-05
ARL17A	Brain_Nucleus_accumbens_basal_ganglia	-4.99785	5.8e-07	0.0323837	3.66e-05
SPPL2C	Brain_Frontal_Cortex_BA9	-4.9957	5.86e-07	0.0327187	3.69e-05
MAPT-AS1	Brain_Nucleus_accumbens_basal_ganglia	4.9949	5.89e-07	0.0328862	3.7e-05
MAP7D1	Whole_Blood	-4.99481	5.89e-07	0.0328862	3.7e-05
PTK7	Brain_Cerebellum	-4.99	5.99e-07	0.0334446	3.76e-05
SNX19	Brain_Putamen_basal_ganglia	4.99111	6e-07	0.0335004	3.76e-05
ITIH4	Brain_Frontal_Cortex_BA9	-4.99103	6.01e-07	0.0335562	3.77e-05
RP11-490G2.2	Cortex (PsychENCODE)	4.99028	6.03e-07	0.0336679	3.77e-05
LRRC37A4P	Cortex (PsychENCODE)	4.98804	6.1e-07	0.0340587	3.81e-05
C11orf49	Brain_Caudate_basal_ganglia	4.98733	6.12e-07	0.0341704	3.82e-05
CRHR1-IT1	Brain_Hippocampus	-4.9842	6.22e-07	0.0347287	3.88e-05
CTD-2574D22.2	Brain_Cortex	4.9833	6.25e-07	0.0348962	3.89e-05
PCDHA9	Brain_Frontal_Cortex_BA9	-4.9828	6.27e-07	0.0350079	3.9e-05
RP11-368I7.4	Brain_Caudate_basal_ganglia	4.9823	6.28e-07	0.0350638	3.9e-05
SLC9C2	Brain_Hypothalamus	-4.98032	6.35e-07	0.0354546	3.94e-05
LPAR2	Brain_Cerebellar_Hemisphere	4.97988	6.36e-07	0.0355104	3.95e-05
TWF2	Cortex (PsychENCODE)	-4.97919	6.39e-07	0.0356779	3.96e-05
RP11-45P15.4	Brain_Frontal_Cortex_BA9	-4.97835	6.41e-07	0.0357896	3.97e-05
CILP2	Brain_Nucleus_accumbens_basal_ganglia	4.9753	6.51e-07	0.0363479	4.03e-05
STRC	Cortex (PsychENCODE)	-4.97456	6.54e-07	0.0365154	4.04e-05
GOLGA6L5	Brain_Anterior_cingulate_cortex_BA24	4.9741	6.56e-07	0.0366271	4.05e-05
ZNF513	Brain_Substantia_nigra	4.9725	6.61e-07	0.0369063	4.07e-05
RAB11FIP1	Brain_Nucleus_accumbens_basal_ganglia	4.96628	6.82e-07	0.0380788	4.19e-05
RERE	Brain_Nucleus_accumbens_basal_ganglia	4.96609	6.83e-07	0.0381346	4.19e-05
NAT8	Cortex (PsychENCODE)	4.96623	6.83e-07	0.0381346	4.19e-05
GMIP	Whole_Blood	-4.96604	6.83e-07	0.0381346	4.19e-05
GAS8	Brain_Substantia_nigra	-4.9655	6.85e-07	0.0382463	4.2e-05
STRC	Brain_Nucleus_accumbens_basal_ganglia	-4.965	6.87e-07	0.038358	4.21e-05
LINC00634	Brain_Frontal_Cortex_BA9	4.96425	6.9e-07	0.0385255	4.22e-05
GUSBP5	Brain_Nucleus_accumbens_basal_ganglia	4.9632	6.93e-07	0.038693	4.23e-05
RP11-53O19.3	Brain_Frontal_Cortex_BA9	-4.9623	6.97e-07	0.0389163	4.25e-05
GAS8	Brain_Nucleus_accumbens_basal_ganglia	-4.96108	7.01e-07	0.0391396	4.27e-05
NDUFA6-AS1	Cortex (PsychENCODE)	-4.95979	7.06e-07	0.0394188	4.3e-05
RP11-399D6.2	Brain_Cerebellum	-4.959	7.09e-07	0.0395863	4.31e-05
ARL17A	Brain_Cerebellar_Hemisphere	-4.95824	7.11e-07	0.039698	4.32e-05
SIRT5	Brain_Nucleus_accumbens_basal_ganglia	4.9551	7.23e-07	0.040368	4.38e-05
AKT3	Cortex (PsychENCODE)	-4.955	7.23e-07	0.040368	4.38e-05
MST1R	Cortex (PsychENCODE)	-4.95517	7.23e-07	0.040368	4.38e-05
DCAF13P3	Brain_Frontal_Cortex_BA9	4.95441	7.25e-07	0.0404796	4.38e-05
BAG5	Brain_Caudate_basal_ganglia	-4.95418	7.26e-07	0.0405355	4.38e-05
MRPS21	Whole_Blood	-4.9544	7.26e-07	0.0405355	4.38e-05
TNFRSF13C	Brain_Cerebellar_Hemisphere	-4.954	7.27e-07	0.0405913	4.38e-05
CISD2	Brain_Cerebellar_Hemisphere	-4.9534	7.29e-07	0.040703	4.39e-05
GATA2	Brain_Hippocampus	-4.9528	7.32e-07	0.0408705	4.4e-05
YWHAB	Whole_Blood	4.951	7.38e-07	0.0412055	4.44e-05
FAM215B	Brain_Cerebellum	-4.94895	7.46e-07	0.0416522	4.48e-05
CRELD2	Whole_Blood	4.94848	7.48e-07	0.0417638	4.49e-05
VPS4A	Brain_Hypothalamus	4.9462	7.57e-07	0.0422663	4.54e-05
NMRAL1	Brain_Cerebellum	4.94567	7.59e-07	0.042378	4.54e-05
RP11-731C17.2	Brain_Cortex	-4.94527	7.6e-07	0.0424338	4.54e-05
DENND2A	Brain_Cerebellar_Hemisphere	4.9433	7.68e-07	0.0428805	4.59e-05
DARS2	Brain_Amygdala	4.9423	7.72e-07	0.0431038	4.6e-05
SH3RF1	Whole_Blood	4.9424	7.72e-07	0.0431038	4.6e-05
NMRAL1	Brain_Cerebellar_Hemisphere	4.9383	7.88e-07	0.0439972	4.69e-05
SLC35G2	Brain_Cerebellum	-4.93781	7.9e-07	0.0441089	4.7e-05
LRRC37A17P	Cortex (PsychENCODE)	4.93651	7.95e-07	0.044388	4.72e-05
WDR73	Brain_Caudate_basal_ganglia	4.9359	7.98e-07	0.0445555	4.73e-05
CYP2D6	Cortex (PsychENCODE)	-4.93354	8.08e-07	0.0451139	4.79e-05
LRRC37A15P	Brain_Cerebellar_Hemisphere	-4.9311	8.18e-07	0.0456722	4.84e-05
RP11-182J1.14	Brain_Cortex	-4.93104	8.18e-07	0.0456722	4.84e-05
RP1-257I20.14	Brain_Cerebellum	4.93059	8.2e-07	0.0457839	4.84e-05
ARL17A	Brain_Hypothalamus	-4.93035	8.21e-07	0.0458397	4.85e-05
XRCC3	Brain_Cerebellum	4.92686	8.36e-07	0.0466772	4.93e-05
PABPC1L	Brain_Cortex	4.92421	8.47e-07	0.0472914	4.99e-05
ZNF165	Cortex (PsychENCODE)	4.92366	8.49e-07	0.0474031	5e-05
TDRD9	Brain_Hypothalamus	-4.923	8.52e-07	0.0475706	5e-05
CYP2D8P1	Whole_Blood	4.92317	8.52e-07	0.0475706	5e-05
ALMS1	Whole_Blood	4.9211	8.61e-07	0.0480731	5.05e-05
LY6H	Brain_Cerebellum	4.9203	8.64e-07	0.0482406	5.06e-05
DDHD2	Brain_Frontal_Cortex_BA9	-4.91992	8.66e-07	0.0483522	5.07e-05
C9orf72	Brain_Hippocampus	-4.91648	8.81e-07	0.0491898	5.15e-05
RP11-47A8.5	Brain_Nucleus_accumbens_basal_ganglia	4.915	8.88e-07	0.0495806	5.19e-05
RPL12	Cortex (PsychENCODE)	4.91438	8.91e-07	0.0497481	5.2e-05
RP5-1112D6.7	Cortex (PsychENCODE)	-4.91418	8.92e-07	0.0498039	5.2e-05
MANBA	Cortex (PsychENCODE)	4.912	9.02e-07	0.0503623	5.25e-05
GPM6A	Brain_Cerebellum	-4.9087	9.17e-07	0.0511998	5.33e-05
EMB	Whole_Blood	-4.9035	9.41e-07	0.0525398	5.47e-05
RERE	Brain_Hippocampus	4.9029	9.44e-07	0.0527073	5.48e-05
DNAH10OS	Brain_Frontal_Cortex_BA9	4.90283	9.45e-07	0.0527631	5.48e-05
WDR73	Brain_Nucleus_accumbens_basal_ganglia	4.9025	9.46e-07	0.052819	5.48e-05
PRR12	Brain_Frontal_Cortex_BA9	-4.90094	9.54e-07	0.0532656	5.52e-05
CTCF	Cortex (PsychENCODE)	4.8995	9.61e-07	0.0536565	5.55e-05
SFMBT1	Brain_Cerebellum	-4.89935	9.62e-07	0.0537123	5.55e-05
RBM6	Brain_Hypothalamus	4.89829	9.67e-07	0.0539915	5.58e-05
KRT8P46	Brain_Cerebellar_Hemisphere	-4.8974	9.71e-07	0.0542148	5.59e-05
PPIL2	Brain_Cerebellum	4.89561	9.8e-07	0.0547173	5.64e-05
PCDHA1	Brain_Cerebellum	-4.8955	9.81e-07	0.0547732	5.64e-05
CENPM	Brain_Caudate_basal_ganglia	-4.89456	9.85e-07	0.0549965	5.66e-05
PPP1R16B	Brain_Substantia_nigra	4.894	9.88e-07	0.055164	5.67e-05
ALMS1P	Brain_Cerebellum	4.89369	9.9e-07	0.0552757	5.68e-05
MST1R	Brain_Cerebellum	-4.89332	9.91e-07	0.0553315	5.68e-05
ZNF664	Whole_Blood	-4.8928	9.94e-07	0.055499	5.69e-05
LRRC37A4P	Brain_Frontal_Cortex_BA9	4.8921	9.97e-07	0.0556665	5.7e-05
GIGYF1	Brain_Amygdala	4.89102	1e-06	0.055834	5.7e-05
THOC7	Brain_Cerebellar_Hemisphere	-4.8916	1e-06	0.055834	5.7e-05
GOLGA6L5	Brain_Hypothalamus	4.8917	1e-06	0.055834	5.7e-05
RP4-605O3.4	Brain_Amygdala	4.8899	1.01e-06	0.0563923	5.75e-05
CYP2D6	Brain_Amygdala	-4.8884	1.02e-06	0.0569507	5.79e-05
RP11-165J3.6	Brain_Cerebellum	4.8885	1.02e-06	0.0569507	5.79e-05
PPP1CC	Cortex (PsychENCODE)	-4.88771	1.02e-06	0.0569507	5.79e-05
L3HYPDH	Brain_Frontal_Cortex_BA9	4.88519	1.03e-06	0.057509	5.81e-05
ZNF281	Brain_Nucleus_accumbens_basal_ganglia	4.88672	1.03e-06	0.057509	5.81e-05
PUS10	Brain_Nucleus_accumbens_basal_ganglia	-4.88527	1.03e-06	0.057509	5.81e-05
STAB1	Cortex (PsychENCODE)	4.88494	1.03e-06	0.057509	5.81e-05
SYNE1	Whole_Blood	4.886	1.03e-06	0.057509	5.81e-05
LRRC37A2	Brain_Putamen_basal_ganglia	-4.8792	1.07e-06	0.0597424	6.03e-05
CDIP1	Brain_Cerebellar_Hemisphere	4.8749	1.09e-06	0.0608591	6.13e-05
RP11-795F19.5	Brain_Cerebellar_Hemisphere	-4.8755	1.09e-06	0.0608591	6.13e-05
CENPM	Brain_Cortex	-4.8735	1.1e-06	0.0614174	6.19e-05
TYW5	Brain_Cerebellum	-4.87105	1.11e-06	0.0619757	6.22e-05
PABPC1L	Brain_Frontal_Cortex_BA9	4.8719	1.11e-06	0.0619757	6.22e-05
GOLGA2P7	Cortex (PsychENCODE)	4.87158	1.11e-06	0.0619757	6.22e-05
CYP2D8P1	Brain_Caudate_basal_ganglia	4.86522	1.14e-06	0.0636508	6.38e-05
AGBL5	Cortex (PsychENCODE)	-4.86326	1.15e-06	0.0642091	6.43e-05
HARS2	Cortex (PsychENCODE)	4.8616	1.16e-06	0.0647674	6.48e-05
TMEM214	Cortex (PsychENCODE)	4.8628	1.16e-06	0.0647674	6.48e-05
ZBED4	Brain_Cerebellar_Hemisphere	-4.8601	1.17e-06	0.0653258	6.52e-05
RP11-347C12.2	Brain_Cerebellar_Hemisphere	-4.8606	1.17e-06	0.0653258	6.52e-05
TMED6	Brain_Amygdala	4.8577	1.19e-06	0.0664425	6.61e-05
SEMA3G	Brain_Cerebellum	4.85691	1.19e-06	0.0664425	6.61e-05
CTA-250D10.23	Brain_Cerebellum	-4.85672	1.19e-06	0.0664425	6.61e-05
ARL17A	Brain_Cortex	-4.85554	1.2e-06	0.0670008	6.65e-05
MST1R	Brain_Hypothalamus	-4.85503	1.2e-06	0.0670008	6.65e-05
ATP13A1	Whole_Blood	4.85348	1.21e-06	0.0675591	6.7e-05
RSRC2	Whole_Blood	-4.8532	1.21e-06	0.0675591	6.7e-05
IFT172	Brain_Cerebellum	4.85174	1.22e-06	0.0681175	6.74e-05
LINC00320	Brain_Caudate_basal_ganglia	4.8505	1.23e-06	0.0686758	6.76e-05
RP11-724N1.1	Brain_Cerebellar_Hemisphere	4.8502	1.23e-06	0.0686758	6.76e-05
NUP50	Brain_Nucleus_accumbens_basal_ganglia	-4.85062	1.23e-06	0.0686758	6.76e-05
RCBTB1	Brain_Putamen_basal_ganglia	-4.85112	1.23e-06	0.0686758	6.76e-05
ACTR5	Cortex (PsychENCODE)	4.8503	1.23e-06	0.0686758	6.76e-05
TRIM8	Cortex (PsychENCODE)	4.85028	1.23e-06	0.0686758	6.76e-05
VPS4A	Brain_Caudate_basal_ganglia	4.8485	1.24e-06	0.0692342	6.8e-05
ZNF513	Cortex (PsychENCODE)	-4.84896	1.24e-06	0.0692342	6.8e-05
ALMS1P	Brain_Cerebellar_Hemisphere	4.8475	1.25e-06	0.0697925	6.84e-05
GALNT10	Brain_Hippocampus	4.8477	1.25e-06	0.0697925	6.84e-05
PABPC1L	Brain_Nucleus_accumbens_basal_ganglia	4.84692	1.25e-06	0.0697925	6.84e-05
SPIRE2	Brain_Hypothalamus	-4.846	1.26e-06	0.0703508	6.88e-05
PCDHA13	Brain_Caudate_basal_ganglia	-4.8436	1.28e-06	0.0714675	6.97e-05
EVI5	Cortex (PsychENCODE)	-4.84207	1.28e-06	0.0714675	6.97e-05
ZNHIT3	Cortex (PsychENCODE)	-4.84331	1.28e-06	0.0714675	6.97e-05
RP11-247A12.7	Brain_Cerebellar_Hemisphere	4.8405	1.29e-06	0.0720259	7.01e-05
C5orf63	Cortex (PsychENCODE)	4.8419	1.29e-06	0.0720259	7.01e-05
RP11-53O19.3	Brain_Nucleus_accumbens_basal_ganglia	-4.83967	1.3e-06	0.0725842	7.05e-05
GIGYF1	Whole_Blood	4.8394	1.3e-06	0.0725842	7.05e-05
SFXN2	Cortex (PsychENCODE)	4.83891	1.31e-06	0.0731425	7.09e-05
ZNF747	Whole_Blood	4.8386	1.31e-06	0.0731425	7.09e-05
ATG13	Cortex (PsychENCODE)	-4.83655	1.32e-06	0.0737009	7.14e-05
EFEMP1	Brain_Amygdala	-4.83336	1.34e-06	0.0748176	7.24e-05
PAK6	Cortex (PsychENCODE)	-4.8334	1.34e-06	0.0748176	7.24e-05
C12orf43	Brain_Cerebellar_Hemisphere	-4.8308	1.36e-06	0.0759342	7.32e-05
BTBD1	Brain_Frontal_Cortex_BA9	4.83059	1.36e-06	0.0759342	7.32e-05
RP11-230C9.4	Brain_Hypothalamus	-4.8314	1.36e-06	0.0759342	7.32e-05
CENPM	Brain_Cerebellar_Hemisphere	-4.8291	1.37e-06	0.0764926	7.36e-05
CKB	Brain_Cerebellum	-4.82959	1.37e-06	0.0764926	7.36e-05
RP11-230C9.4	Brain_Caudate_basal_ganglia	-4.8245	1.4e-06	0.0781676	7.51e-05
RP11-53O19.3	Brain_Hippocampus	-4.8252	1.4e-06	0.0781676	7.51e-05
FAM63B	Cortex (PsychENCODE)	-4.82052	1.43e-06	0.0798426	7.66e-05
MYO19	Cortex (PsychENCODE)	-4.8205	1.43e-06	0.0798426	7.66e-05
FAM83H-AS1	Brain_Cerebellum	4.8176	1.45e-06	0.0809593	7.75e-05
ELAC2	Brain_Substantia_nigra	4.8165	1.46e-06	0.0815176	7.8e-05
RP4-605O3.4	Brain_Hypothalamus	4.8154	1.47e-06	0.082076	7.85e-05
STON1	Brain_Anterior_cingulate_cortex_BA24	4.81343	1.48e-06	0.0826343	7.85e-05
CDIP1	Brain_Cerebellum	4.8133	1.48e-06	0.0826343	7.85e-05
CIRH1A	Brain_Frontal_Cortex_BA9	-4.8139	1.48e-06	0.0826343	7.85e-05
RP11-795F19.5	Brain_Frontal_Cortex_BA9	-4.81418	1.48e-06	0.0826343	7.85e-05
CORO7	Brain_Hypothalamus	-4.8142	1.48e-06	0.0826343	7.85e-05
LRRC37A2	Whole_Blood	-4.81428	1.48e-06	0.0826343	7.85e-05
DARS2	Brain_Frontal_Cortex_BA9	4.812	1.49e-06	0.0831927	7.9e-05
SERPINC1	Brain_Frontal_Cortex_BA9	-4.8109	1.5e-06	0.083751	7.95e-05
ADAM10	Brain_Cerebellar_Hemisphere	-4.8098	1.51e-06	0.0843093	7.99e-05
CARD16	Brain_Cerebellum	4.8089	1.52e-06	0.0848677	8.03e-05
TBX6	Brain_Cortex	-4.8092	1.52e-06	0.0848677	8.03e-05
PTK6	Cortex (PsychENCODE)	-4.807	1.53e-06	0.085426	8.07e-05
RP11-795F19.5	Brain_Caudate_basal_ganglia	-4.80406	1.55e-06	0.0865427	8.17e-05
HMOX2	Brain_Caudate_basal_ganglia	-4.8035	1.56e-06	0.087101	8.22e-05
GOPC	Cortex (PsychENCODE)	-4.80262	1.57e-06	0.0876594	8.25e-05
LY6H	Cortex (PsychENCODE)	4.8019	1.57e-06	0.0876594	8.25e-05
RLBP1	Brain_Caudate_basal_ganglia	-4.80075	1.58e-06	0.0882177	8.29e-05
PCDHA10	Brain_Cerebellum	4.8005	1.58e-06	0.0882177	8.29e-05
SDAD1P1	Cortex (PsychENCODE)	-4.8002	1.59e-06	0.0887761	8.33e-05
RPL13	Whole_Blood	-4.79999	1.59e-06	0.0887761	8.33e-05
DPYSL5	Brain_Cerebellar_Hemisphere	4.7989	1.6e-06	0.0893344	8.37e-05
PABPC1L	Brain_Caudate_basal_ganglia	4.7967	1.61e-06	0.0898927	8.41e-05
RASA3	Brain_Cerebellar_Hemisphere	4.79727	1.61e-06	0.0898927	8.41e-05
RP11-73M18.7	Cortex (PsychENCODE)	4.79544	1.62e-06	0.0904511	8.45e-05
PCDHA13	Brain_Cerebellar_Hemisphere	-4.7952	1.63e-06	0.0910094	8.49e-05
RP11-690P14.4	Cortex (PsychENCODE)	4.79437	1.63e-06	0.0910094	8.49e-05
RP11-661A12.14	Brain_Cortex	4.7937	1.64e-06	0.0915678	8.52e-05
CYP2D6	Brain_Frontal_Cortex_BA9	-4.79287	1.64e-06	0.0915678	8.52e-05
THOC7	Brain_Putamen_basal_ganglia	-4.79357	1.64e-06	0.0915678	8.52e-05
DEPDC1B	Brain_Cerebellar_Hemisphere	-4.7927	1.65e-06	0.0921261	8.56e-05
RP11-466A19.1	Cortex (PsychENCODE)	-4.79002	1.67e-06	0.0932428	8.66e-05
MCHR1	Brain_Cerebellar_Hemisphere	4.7886	1.68e-06	0.0938011	8.7e-05
DUS2	Whole_Blood	4.78759	1.69e-06	0.0943595	8.75e-05
DUS2	Brain_Anterior_cingulate_cortex_BA24	4.7852	1.71e-06	0.0954761	8.84e-05
DUS2	Brain_Caudate_basal_ganglia	4.7829	1.73e-06	0.0965928	8.92e-05
RP11-53O19.1	Brain_Cortex	4.7824	1.73e-06	0.0965928	8.92e-05
DARS2	Brain_Nucleus_accumbens_basal_ganglia	4.78294	1.73e-06	0.0965928	8.92e-05
ADAM22	Brain_Substantia_nigra	4.78197	1.74e-06	0.0971512	8.96e-05
CDIP1	Whole_Blood	-4.78088	1.75e-06	0.0977095	9.01e-05
SLC27A3	Brain_Cerebellum	-4.77742	1.78e-06	0.0993845	9.15e-05
FAM215B	Brain_Cerebellar_Hemisphere	-4.77547	1.79e-06	0.0999429	9.19e-05
ZNF407	Cortex (PsychENCODE)	-4.77424	1.8e-06	0.100501	9.24e-05
GDPD3	Brain_Putamen_basal_ganglia	4.7732	1.81e-06	0.10106	9.28e-05
RP11-380L11.4	Cortex (PsychENCODE)	4.77282	1.82e-06	0.101618	9.32e-05
SPATA33	Brain_Anterior_cingulate_cortex_BA24	-4.7696	1.85e-06	0.103293	9.47e-05
RP11-259G18.1	Brain_Anterior_cingulate_cortex_BA24	-4.7684	1.86e-06	0.103851	9.51e-05
RP11-165J3.6	Brain_Cortex	4.7657	1.88e-06	0.104968	9.6e-05
APH1A	Whole_Blood	-4.76248	1.91e-06	0.106643	9.75e-05
RP11-347C12.2	Brain_Cortex	-4.7594	1.94e-06	0.108318	9.89e-05
RP11-586K2.1	Cortex (PsychENCODE)	-4.7573	1.96e-06	0.109435	9.98e-05
COX14	Brain_Hippocampus	-4.75509	1.98e-06	0.110551	0.000100684
EIF2AK2	Whole_Blood	-4.75521	1.98e-06	0.110551	0.000100684
RP11-30K9.6	Brain_Anterior_cingulate_cortex_BA24	-4.7541	1.99e-06	0.11111	0.000101101
COX11	Brain_Frontal_Cortex_BA9	-4.753	2e-06	0.111668	0.000101516
SMCR5	Brain_Cerebellar_Hemisphere	-4.75255	2.01e-06	0.112226	0.000101931
NUP50	Brain_Caudate_basal_ganglia	-4.75187	2.02e-06	0.112785	0.000102345
GAS8	Brain_Putamen_basal_ganglia	-4.7486	2.05e-06	0.11446	0.000103677
VPS4A	Cortex (PsychENCODE)	4.74802	2.05e-06	0.11446	0.000103677
SPATA33	Brain_Cortex	-4.7477	2.06e-06	0.115018	0.000104089
SPPL3	Brain_Hippocampus	-4.74549	2.08e-06	0.116135	0.000105004
RPL12	Brain_Cortex	4.7433	2.1e-06	0.117251	0.000105823
AC007390.5	Brain_Hypothalamus	4.74369	2.1e-06	0.117251	0.000105823
EPB41	Whole_Blood	-4.74292	2.11e-06	0.11781	0.000106231
C16orf96	Cortex (PsychENCODE)	-4.7419	2.12e-06	0.118368	0.000106638
EMC2	Brain_Cerebellum	4.7398	2.14e-06	0.119485	0.000107161
ARL17A	Brain_Cerebellum	-4.73933	2.14e-06	0.119485	0.000107161
SMG6	Brain_Cortex	-4.7394	2.14e-06	0.119485	0.000107161
DOC2A	Cortex (PsychENCODE)	4.74001	2.14e-06	0.119485	0.000107161
CORO7	Cortex (PsychENCODE)	-4.73986	2.14e-06	0.119485	0.000107161
RPL12	Brain_Anterior_cingulate_cortex_BA24	4.7339	2.2e-06	0.122835	0.000110067
TBX6	Whole_Blood	-4.7324	2.22e-06	0.123951	0.000110968
RPL12	Brain_Amygdala	4.7296	2.25e-06	0.125627	0.000112167
DOT1L	Brain_Cerebellar_Hemisphere	4.72923	2.25e-06	0.125627	0.000112167
KANSL1	Whole_Blood	-4.72979	2.25e-06	0.125627	0.000112167
WDR73	Cortex (PsychENCODE)	4.72767	2.27e-06	0.126743	0.000113063
CYP2D7P1	Brain_Amygdala	4.7225	2.33e-06	0.130093	0.000115948
MED8	Cortex (PsychENCODE)	-4.7206	2.35e-06	0.13121	0.000116839
CRHR1	Brain_Frontal_Cortex_BA9	-4.7195	2.36e-06	0.131768	0.000117127
C2CD3	Brain_Hippocampus	-4.7197	2.36e-06	0.131768	0.000117127
CREB3L4	Whole_Blood	4.718	2.38e-06	0.132885	0.000118015
RASA3	Brain_Anterior_cingulate_cortex_BA24	4.7158	2.41e-06	0.13456	0.000119185
EIF4E2	Brain_Putamen_basal_ganglia	-4.7157	2.41e-06	0.13456	0.000119185
NSG1	Cortex (PsychENCODE)	-4.71572	2.41e-06	0.13456	0.000119185
RP11-245J9.4	Whole_Blood	4.7144	2.42e-06	0.135118	0.000119574
ALDH3A1	Cortex (PsychENCODE)	4.71425	2.43e-06	0.135677	0.000119962
RP11-247A12.2	Brain_Cerebellar_Hemisphere	4.7113	2.46e-06	0.137352	0.000121335
PPM1M	Whole_Blood	4.7103	2.47e-06	0.13791	0.000121721
TMCO6	Whole_Blood	4.70701	2.51e-06	0.140143	0.000123583
ANKRD27	Cortex (PsychENCODE)	-4.70641	2.52e-06	0.140702	0.000123966
UNC45A	Brain_Cerebellum	4.7061	2.53e-06	0.14126	0.000124349
AC007390.5	Brain_Cerebellum	4.701	2.59e-06	0.14461	0.000127186
DNPH1	Brain_Cerebellum	4.7	2.63e-06	0.146843	0.000128923
RP5-966M1.6	Cortex (PsychENCODE)	-4.69768	2.63e-06	0.146843	0.000128923
UGGT2	Whole_Blood	4.6971	2.64e-06	0.147402	0.0001293
RP11-85F14.5	Brain_Anterior_cingulate_cortex_BA24	-4.69655	2.65e-06	0.14796	0.000129676
SMPD3	Cortex (PsychENCODE)	4.69571	2.66e-06	0.148518	0.000130051
CUTA	Cortex (PsychENCODE)	-4.69444	2.67e-06	0.149077	0.000130426
MYOT	Cortex (PsychENCODE)	4.6924	2.7e-06	0.150752	0.000131776
SERPINC1	Brain_Hypothalamus	-4.69013	2.73e-06	0.152427	0.000133124
LRRC37A	Brain_Cerebellar_Hemisphere	-4.68892	2.75e-06	0.153543	0.000133982
AC004840.9	Brain_Hypothalamus	4.6859	2.79e-06	0.155777	0.000135812
LRRC37A4P	Brain_Hippocampus	4.684	2.81e-06	0.156894	0.000136667
TBRG1	Brain_Caudate_basal_ganglia	4.68063	2.86e-06	0.159685	0.000138978
ZMAT2	Brain_Substantia_nigra	4.679	2.88e-06	0.160802	0.000139828
STRC	Brain_Anterior_cingulate_cortex_BA24	-4.677	2.91e-06	0.162477	0.000141162
AS3MT	Brain_Caudate_basal_ganglia	4.67662	2.92e-06	0.163035	0.000141401
ABCC10	Whole_Blood	-4.6765	2.92e-06	0.163035	0.000141401
STON2	Brain_Hippocampus	4.6754	2.93e-06	0.163594	0.000141762
MIXL1	Brain_Putamen_basal_ganglia	-4.67404	2.95e-06	0.16471	0.000142606
GDPD3	Cortex (PsychENCODE)	4.67197	2.98e-06	0.166385	0.000143808
ATXN7	Whole_Blood	-4.672	2.98e-06	0.166385	0.000143808
PRPSAP2	Cortex (PsychENCODE)	-4.66973	3.02e-06	0.168619	0.000145612
CORO7	Brain_Caudate_basal_ganglia	-4.6689	3.03e-06	0.169177	0.000145842
KAT5	Whole_Blood	4.669	3.03e-06	0.169177	0.000145842
COG8	Brain_Cortex	4.6683	3.04e-06	0.169735	0.000146198
ALG12	Cortex (PsychENCODE)	-4.66533	3.08e-06	0.171969	0.000147994
RP11-230C9.4	Brain_Putamen_basal_ganglia	-4.6631	3.11e-06	0.173644	0.000149307
ADAL	Brain_Anterior_cingulate_cortex_BA24	4.6623	3.13e-06	0.17476	0.000150138
PABPC1L	Brain_Anterior_cingulate_cortex_BA24	4.661	3.15e-06	0.175877	0.000150838
ADAMTSL3	Brain_Hypothalamus	4.661	3.15e-06	0.175877	0.000150838
CHRNB2	Brain_Cerebellar_Hemisphere	4.6601	3.16e-06	0.176435	0.000151187
FRMPD1	Cortex (PsychENCODE)	4.657	3.21e-06	0.179227	0.000153448
NIP7	Cortex (PsychENCODE)	-4.65531	3.23e-06	0.180344	0.000154272
THOC7	Brain_Hippocampus	-4.6552	3.24e-06	0.180902	0.000154617
RNF123	Brain_Caudate_basal_ganglia	-4.65431	3.25e-06	0.18146	0.00015483
RP11-10A7.1	Brain_Cortex	-4.65458	3.25e-06	0.18146	0.00015483
CORO7	Brain_Nucleus_accumbens_basal_ganglia	-4.6525	3.28e-06	0.183136	0.000156126
RPL12	Brain_Substantia_nigra	4.6516	3.29e-06	0.183694	0.000156468
RP11-102M11.2	Brain_Nucleus_accumbens_basal_ganglia	-4.64787	3.35e-06	0.187044	0.000159186
DUS2	Brain_Cerebellum	4.64669	3.37e-06	0.188161	0.00016
WDR55	Brain_Cerebellum	4.6461	3.38e-06	0.188719	0.000160339
ANKRD27	Brain_Putamen_basal_ganglia	-4.64501	3.4e-06	0.189836	0.000161151
SNX19	Cortex (PsychENCODE)	4.64473	3.41e-06	0.190394	0.000161488
PCDHA10	Brain_Cortex	4.64011	3.48e-06	0.194302	0.000164524
RP11-399D6.2	Brain_Putamen_basal_ganglia	-4.6402	3.48e-06	0.194302	0.000164524
ARL17A	Brain_Amygdala	-4.6392	3.5e-06	0.195419	0.000165189
CACNA1C	Brain_Cerebellum	-4.6388	3.5e-06	0.195419	0.000165189
RPS11	Brain_Substantia_nigra	4.64	3.52e-06	0.196536	0.000165993
COX11	Brain_Caudate_basal_ganglia	-4.6371	3.53e-06	0.197094	0.000166184
FAM83H	Brain_Cerebellar_Hemisphere	4.63738	3.53e-06	0.197094	0.000166184
SNX19	Brain_Cerebellum	4.636	3.55e-06	0.198211	0.000166844
KRT8P31	Brain_Cerebellum	-4.6361	3.55e-06	0.198211	0.000166844
RP11-45P15.4	Brain_Amygdala	-4.635	3.56e-06	0.198769	0.000167173
RP11-795F19.5	Cortex (PsychENCODE)	-4.63392	3.59e-06	0.200444	0.00016844
PTBP2	Cortex (PsychENCODE)	4.63348	3.6e-06	0.201002	0.000168768
SLC39A1	Whole_Blood	4.63222	3.62e-06	0.202119	0.000169563
ARL17A	Brain_Frontal_Cortex_BA9	-4.6313	3.63e-06	0.202677	0.000169889
TTC14	Cortex (PsychENCODE)	-4.63078	3.64e-06	0.203236	0.000170214
CMAHP	Brain_Caudate_basal_ganglia	-4.6263	3.72e-06	0.207702	0.00017381
PRMT7	Brain_Amygdala	4.6249	3.75e-06	0.209377	0.000175065
MED30	Brain_Frontal_Cortex_BA9	-4.62448	3.76e-06	0.209936	0.000175385
ABCC8	Brain_Amygdala	4.62232	3.79e-06	0.211611	0.000176637
DNPH1	Brain_Frontal_Cortex_BA9	4.6218	3.8e-06	0.212169	0.000176955
FAM206A	Whole_Blood	4.62125	3.81e-06	0.212728	0.000177273
KANSL1	Brain_Cerebellum	-4.61863	3.86e-06	0.215519	0.00017945
FUT2	Brain_Caudate_basal_ganglia	4.61813	3.87e-06	0.216078	0.000179616
WDR34	Cortex (PsychENCODE)	4.61838	3.87e-06	0.216078	0.000179616
RP11-85F14.5	Brain_Hippocampus	-4.6177	3.88e-06	0.216636	0.00017993
RP11-162G9.1	Brain_Hypothalamus	-4.61344	3.96e-06	0.221103	0.000183488
NDUFAF4P4	Cortex (PsychENCODE)	4.61105	4.01e-06	0.223894	0.000185497
MAP3K11	Whole_Blood	-4.6111	4.01e-06	0.223894	0.000185497
RP11-368I7.4	Brain_Cerebellar_Hemisphere	4.6105	4.02e-06	0.224453	0.000185805
C5orf63	Brain_Cerebellar_Hemisphere	4.6077	4.07e-06	0.227244	0.000187961
RP4-669P10.16	Brain_Frontal_Cortex_BA9	4.60463	4.13e-06	0.230594	0.000190574
CREB3L4	Cortex (PsychENCODE)	4.60312	4.16e-06	0.232269	0.0001918
CADM2-AS1	Brain_Cerebellum	4.60062	4.21e-06	0.235061	0.000193785
COX11	Brain_Cortex	-4.6007	4.21e-06	0.235061	0.000193785
KDM4A	Cortex (PsychENCODE)	-4.59635	4.3e-06	0.240086	0.000197765
ALMS1P	Brain_Anterior_cingulate_cortex_BA24	4.59525	4.32e-06	0.241203	0.000198521
AGBL5-IT1	Brain_Frontal_Cortex_BA9	4.5939	4.35e-06	0.242878	0.000199735
PGM3	Cortex (PsychENCODE)	4.59205	4.39e-06	0.245111	0.000201406
L3HYPDH	Brain_Hypothalamus	4.5913	4.41e-06	0.246228	0.000202158
CIRH1A	Whole_Blood	-4.58809	4.47e-06	0.249578	0.00020474
HYI	Brain_Anterior_cingulate_cortex_BA24	4.582	4.61e-06	0.257395	0.000210979
CUL9	Brain_Caudate_basal_ganglia	4.5815	4.62e-06	0.257953	0.000211264
THAP5	Brain_Cerebellar_Hemisphere	-4.58026	4.64e-06	0.25907	0.000212005
IK	Cortex (PsychENCODE)	4.5787	4.68e-06	0.261303	0.000213657
B3GAT1	Cortex (PsychENCODE)	-4.57808	4.69e-06	0.261861	0.000213939
DHX35	Cortex (PsychENCODE)	4.57488	4.76e-06	0.26577	0.000216955
TNFRSF13C	Cortex (PsychENCODE)	-4.5746	4.77e-06	0.266328	0.000217233
WDR6	Brain_Cortex	4.57394	4.79e-06	0.267445	0.000217789
CUL9	Brain_Cortex	4.57392	4.79e-06	0.267445	0.000217789
RP11-73M18.6	Brain_Anterior_cingulate_cortex_BA24	-4.57234	4.82e-06	0.26912	0.000218975
C2CD3	Brain_Cerebellum	-4.5716	4.84e-06	0.270237	0.000219526
COX11	Brain_Nucleus_accumbens_basal_ganglia	-4.57157	4.84e-06	0.270237	0.000219526
NFYB	Brain_Cerebellar_Hemisphere	-4.5702	4.87e-06	0.271912	0.000220528
DUS2	Brain_Cortex	4.5704	4.87e-06	0.271912	0.000220528
RP4-605O3.4	Brain_Nucleus_accumbens_basal_ganglia	4.5692	4.9e-06	0.273587	0.000221707
SLC45A1	Cortex (PsychENCODE)	-4.5675	4.94e-06	0.27582	0.000223336
LINC00577	Brain_Putamen_basal_ganglia	-4.5661	4.97e-06	0.277495	0.000224511
CEP170	Whole_Blood	-4.56466	5e-06	0.27917	0.000225683
SDCCAG8	Brain_Cerebellum	-4.56363	5.03e-06	0.280845	0.000226854
LRRC48	Brain_Nucleus_accumbens_basal_ganglia	4.56272	5.05e-06	0.281962	0.000227388
ARL17A	Brain_Putamen_basal_ganglia	-4.5628	5.05e-06	0.281962	0.000227388
RLBP1	Brain_Nucleus_accumbens_basal_ganglia	-4.5613	5.08e-06	0.283637	0.000228555
SDCCAG8	Whole_Blood	-4.55734	5.18e-06	0.28922	0.000232866
RP11-10A7.1	Brain_Anterior_cingulate_cortex_BA24	-4.55171	5.32e-06	0.297037	0.000238968
PLEKHM1	Brain_Putamen_basal_ganglia	-4.5501	5.36e-06	0.29927	0.000240571
PPP2R3A	Brain_Cortex	4.54998	5.37e-06	0.299829	0.000240633
COG8	Cortex (PsychENCODE)	4.54992	5.37e-06	0.299829	0.000240633
FLRT1	Cortex (PsychENCODE)	-4.54903	5.39e-06	0.300945	0.000241335
WBP2NL	Brain_Frontal_Cortex_BA9	4.54737	5.43e-06	0.303179	0.000242932
PCDHA13	Brain_Cerebellum	-4.5466	5.45e-06	0.304295	0.000243631
MPPED2	Cortex (PsychENCODE)	4.54415	5.52e-06	0.308204	0.000246563
CTA-217C2.1	Brain_Cortex	-4.5429	5.55e-06	0.309879	0.000247705
TNFRSF13C	Brain_Cerebellum	-4.54122	5.59e-06	0.312112	0.000249092
MCM9	Whole_Blood	-4.5412	5.59e-06	0.312112	0.000249092
PCDHB3	Brain_Hypothalamus	-4.53984	5.63e-06	0.314345	0.000250674
WDR73	Brain_Putamen_basal_ganglia	4.53878	5.66e-06	0.31602	0.000251609
PEMT	Whole_Blood	-4.53882	5.66e-06	0.31602	0.000251609
L3HYPDH	Whole_Blood	4.5356	5.74e-06	0.320487	0.000254962
LRRC37A15P	Brain_Hypothalamus	-4.5341	5.78e-06	0.322721	0.000256535
GUSBP5	Brain_Caudate_basal_ganglia	4.53342	5.8e-06	0.323837	0.000257014
XPNPEP3	Cortex (PsychENCODE)	4.53358	5.8e-06	0.323837	0.000257014
CCDC24	Whole_Blood	4.53174	5.85e-06	0.326629	0.000259024
LRRC37A15P	Brain_Cerebellum	-4.52857	5.94e-06	0.331654	0.000262592
RP4-605O3.4	Whole_Blood	4.5286	5.94e-06	0.331654	0.000262592
MCHR1	Brain_Cerebellum	4.52808	5.95e-06	0.332212	0.000262826
RP11-473L15.3	Brain_Hippocampus	-4.5274	5.97e-06	0.333329	0.000263501
MIEF2	Whole_Blood	4.52713	5.98e-06	0.333887	0.000263734
SPECC1	Cortex (PsychENCODE)	4.52538	6.03e-06	0.336679	0.000265729
ZMAT2	Brain_Cerebellum	4.5252	6.04e-06	0.337237	0.00026596
DNAJC11	Cortex (PsychENCODE)	-4.52453	6.05e-06	0.337796	0.00026619
PCDHA7	Brain_Cerebellar_Hemisphere	4.524	6.07e-06	0.338912	0.00026686
PRSS3	Brain_Caudate_basal_ganglia	-4.5233	6.09e-06	0.340029	0.000267529
SRA1	Brain_Cerebellum	-4.5228	6.1e-06	0.340587	0.000267757
RP11-368I7.4	Brain_Cortex	4.5221	6.12e-06	0.341704	0.000268214
EPB42	Brain_Putamen_basal_ganglia	4.52223	6.12e-06	0.341704	0.000268214
SLC35G2	Brain_Substantia_nigra	-4.522	6.13e-06	0.342262	0.000268441
CATSPER2P1	Brain_Cerebellar_Hemisphere	-4.521	6.15e-06	0.343379	0.000268895
CORO7	Brain_Hippocampus	-4.5211	6.15e-06	0.343379	0.000268895
RP11-675F6.4	Brain_Cerebellum	-4.5205	6.17e-06	0.344496	0.000269559
SKOR1	Cortex (PsychENCODE)	4.51826	6.23e-06	0.347846	0.000271967
RPL13	Brain_Substantia_nigra	-4.5168	6.28e-06	0.350638	0.000273936
RP11-350N15.6	Cortex (PsychENCODE)	-4.5159	6.3e-06	0.351754	0.000274593
AC068831.10	Brain_Hypothalamus	4.5145	6.35e-06	0.354546	0.000276341
RP11-798G7.6	Cortex (PsychENCODE)	-4.5143	6.35e-06	0.354546	0.000276341
TMTC1	Cortex (PsychENCODE)	-4.51282	6.4e-06	0.357338	0.0002783
SNAPIN	Brain_Putamen_basal_ganglia	4.51176	6.43e-06	0.359013	0.000279387
INO80D	Cortex (PsychENCODE)	4.50913	6.51e-06	0.363479	0.000282643
GPR135	Brain_Cerebellar_Hemisphere	4.5069	6.58e-06	0.367388	0.000285461
RP11-247A12.7	Brain_Substantia_nigra	4.5052	6.63e-06	0.370179	0.000287406
SETD6	Brain_Cerebellum	-4.50338	6.69e-06	0.373529	0.000289782
SDCCAG8	Brain_Nucleus_accumbens_basal_ganglia	-4.50214	6.73e-06	0.375763	0.000291063
ZNF281	Cortex (PsychENCODE)	4.50197	6.73e-06	0.375763	0.000291063
GLTP	Brain_Nucleus_accumbens_basal_ganglia	-4.5007	6.77e-06	0.377996	0.000292567
DFNA5	Brain_Substantia_nigra	4.49762	6.87e-06	0.38358	0.000296659
CYP2D7P	Cortex (PsychENCODE)	-4.49548	6.94e-06	0.387488	0.00029945
IFT57	Whole_Blood	-4.4913	7.08e-06	0.395305	0.000305255
ALG12	Brain_Frontal_Cortex_BA9	4.48931	7.15e-06	0.399213	0.000308035
CDIPT-AS1	Brain_Amygdala	4.4863	7.25e-06	0.404797	0.000311862
CD40	Brain_Frontal_Cortex_BA9	-4.4863	7.25e-06	0.404797	0.000311862
RP11-731C17.2	Brain_Nucleus_accumbens_basal_ganglia	-4.486	7.26e-06	0.405355	0.000312051
EDEM2	Whole_Blood	-4.4853	7.28e-06	0.406472	0.00031267
SREBF1	Whole_Blood	-4.48467	7.3e-06	0.407588	0.000313288
BTBD1	Brain_Putamen_basal_ganglia	4.48349	7.34e-06	0.409822	0.000314763
MAGI2	Brain_Cerebellum	-4.482	7.39e-06	0.412613	0.000316421
PCDHA13	Brain_Hippocampus	-4.482	7.39e-06	0.412613	0.000316421
FAM83H	Brain_Cortex	4.4804	7.45e-06	0.415963	0.000318746
CREB3L4	Brain_Cerebellum	4.47832	7.52e-06	0.419872	0.000321494
RP1-140A9.1	Brain_Putamen_basal_ganglia	4.47715	7.56e-06	0.422105	0.000322957
LINC00320	Brain_Cerebellum	4.4743	7.67e-06	0.428247	0.000327406
RP11-78O7.2	Brain_Cerebellar_Hemisphere	-4.47394	7.68e-06	0.428805	0.000327582
EEFSEC	Brain_Hypothalamus	4.473	7.71e-06	0.43048	0.000328611
RP11-179B2.2	Brain_Cerebellar_Hemisphere	4.4716	7.76e-06	0.433272	0.00033049
APOPT1	Brain_Putamen_basal_ganglia	-4.4692	7.85e-06	0.438297	0.000334068
DARS2	Brain_Cerebellum	4.46624	7.96e-06	0.444439	0.000338233
DDX56	Whole_Blood	-4.4663	7.96e-06	0.444439	0.000338233
EQTN	Cortex (PsychENCODE)	4.46561	7.98e-06	0.445555	0.000338825
SLTM	Brain_Substantia_nigra	4.4628	8.09e-06	0.451697	0.000343235
MAPK3	Brain_Cortex	4.4616	8.14e-06	0.454489	0.000344832
PSMG3-AS1	Brain_Putamen_basal_ganglia	4.4614	8.14e-06	0.454489	0.000344832
TAOK2	Brain_Hypothalamus	4.4601	8.19e-06	0.45728	0.000346687
SMU1	Brain_Cerebellar_Hemisphere	4.4593	8.22e-06	0.458955	0.000347694
RP11-429J17.8	Brain_Cerebellar_Hemisphere	4.45911	8.23e-06	0.459514	0.000347853
RP11-165J3.6	Brain_Anterior_cingulate_cortex_BA24	4.4587	8.24e-06	0.460072	0.000348012
AC007390.5	Brain_Anterior_cingulate_cortex_BA24	4.45868	8.25e-06	0.46063	0.000348171
TOM1L2	Brain_Hypothalamus	-4.45747	8.29e-06	0.462864	0.000349595
RP11-886D15.1	Brain_Substantia_nigra	4.45712	8.31e-06	0.463981	0.000350174
VPS45	Brain_Frontal_Cortex_BA9	-4.4532	8.46e-06	0.472356	0.000356226
DUTP6	Whole_Blood	4.45224	8.5e-06	0.474589	0.000357641
SLCO4C1	Cortex (PsychENCODE)	-4.4515	8.53e-06	0.476264	0.000358633
CTSF	Brain_Substantia_nigra	-4.45094	8.55e-06	0.477381	0.000359203
RP11-351I21.6	Brain_Cerebellum	4.4491	8.62e-06	0.481289	0.000361871
RP11-247A12.7	Brain_Amygdala	4.4485	8.65e-06	0.482964	0.000362858
RP11-247A12.7	Brain_Cerebellum	4.4476	8.68e-06	0.484639	0.000363843
FAM83H-AS1	Brain_Cerebellar_Hemisphere	4.44663	8.72e-06	0.486872	0.000365246
GYPB	Whole_Blood	4.4466	8.73e-06	0.487431	0.00036539
RP11-10A7.1	Brain_Frontal_Cortex_BA9	-4.44584	8.75e-06	0.488548	0.000365953
EMC2	Brain_Cortex	4.445	8.79e-06	0.490781	0.000367219
DNAH7	Brain_Cerebellum	-4.44465	8.8e-06	0.491339	0.000367219
EEFSEC	Brain_Frontal_Cortex_BA9	4.44467	8.8e-06	0.491339	0.000367219
KCNK7	Brain_Hypothalamus	-4.4444	8.81e-06	0.491898	0.000367362
C15orf61	Brain_Cerebellar_Hemisphere	4.4433	8.86e-06	0.494689	0.000369171
SETD6	Brain_Frontal_Cortex_BA9	-4.4431	8.87e-06	0.495248	0.000369312
CDK10	Brain_Nucleus_accumbens_basal_ganglia	4.44222	8.9e-06	0.496923	0.000370285
C5orf63	Brain_Frontal_Cortex_BA9	4.4422	8.91e-06	0.497481	0.000370425
STK31	Brain_Putamen_basal_ganglia	4.4402	8.99e-06	0.501948	0.000373473
RBM6	Brain_Cortex	4.43982	9e-06	0.502506	0.00037361
RP11-466A19.1	Brain_Cortex	-4.43904	9.04e-06	0.504739	0.000374992
CPT1C	Cortex (PsychENCODE)	4.43672	9.13e-06	0.509764	0.000378444
ARL5B-AS1	Brain_Hippocampus	4.4354	9.19e-06	0.513114	0.000380649
GPD1	Cortex (PsychENCODE)	4.43477	9.22e-06	0.514789	0.000381608
APOPT1	Brain_Nucleus_accumbens_basal_ganglia	-4.4323	9.32e-06	0.520373	0.000385461
DPYSL5	Cortex (PsychENCODE)	4.43157	9.36e-06	0.522606	0.000386829
PCDHA10	Brain_Hippocampus	4.4301	9.42e-06	0.525956	0.000389021
PHACTR4	Brain_Cortex	-4.42995	9.43e-06	0.526515	0.000389146
ATP6V0B	Whole_Blood	4.42941	9.45e-06	0.527631	0.000389683
STON2	Cortex (PsychENCODE)	4.42916	9.46e-06	0.52819	0.000389808
PCDHA8	Brain_Cortex	4.42738	9.54e-06	0.532656	0.000392814
RP11-30K9.6	Brain_Caudate_basal_ganglia	-4.42571	9.61e-06	0.536565	0.000395405
RP11-886D15.1	Brain_Cerebellum	4.425	9.64e-06	0.53824	0.000396056
RP11-1055B8.4	Brain_Frontal_Cortex_BA9	4.4251	9.64e-06	0.53824	0.000396056
HMOX2	Whole_Blood	4.42441	9.67e-06	0.539915	0.000396996
ADAMTS7	Brain_Cortex	4.42386	9.7e-06	0.54159	0.000397935
CMAHP	Brain_Cortex	-4.42317	9.73e-06	0.543265	0.000398873
RPAP2	Cortex (PsychENCODE)	-4.42259	9.75e-06	0.544381	0.000399399
SNX32	Brain_Hippocampus	4.4217	9.79e-06	0.546615	0.000400744
RBM6	Cortex (PsychENCODE)	4.41877	9.93e-06	0.554432	0.000406177
CRAT	Brain_Substantia_nigra	-4.4181	9.96e-06	0.556107	0.000407106
ARL17A	Brain_Hippocampus	-4.4162	1e-05	0.55834	0.000408143
LPAR2	Whole_Blood	-4.41641	1e-05	0.55834	0.000408143
APTX	Brain_Substantia_nigra	-4.414	1.01e-05	0.563923	0.000411623
RASA3	Cortex (PsychENCODE)	4.4157	1.01e-05	0.563923	0.000411623
BMP8A	Brain_Caudate_basal_ganglia	-4.41245	1.02e-05	0.569507	0.000415092
RP11-165J3.6	Cortex (PsychENCODE)	4.41257	1.02e-05	0.569507	0.000415092
RP11-347C12.2	Brain_Cerebellum	-4.41163	1.03e-05	0.57509	0.00041764
LGSN	Brain_Substantia_nigra	-4.4108	1.03e-05	0.57509	0.00041764
CLEC18B	Cortex (PsychENCODE)	4.41084	1.03e-05	0.57509	0.00041764
C9orf131	Cortex (PsychENCODE)	-4.41142	1.03e-05	0.57509	0.00041764
PCLO	Cortex (PsychENCODE)	-4.41	1.03e-05	0.57509	0.00041764
VPS4A	Brain_Anterior_cingulate_cortex_BA24	4.4085	1.04e-05	0.580674	0.000420473
ABCC8	Brain_Cortex	4.40958	1.04e-05	0.580674	0.000420473
ANKRD27	Brain_Frontal_Cortex_BA9	-4.40962	1.04e-05	0.580674	0.000420473
TMTC1	Whole_Blood	4.4088	1.04e-05	0.580674	0.000420473
HOMER1	Cortex (PsychENCODE)	4.4015	1.07e-05	0.597424	0.000432289
MYH7B	Brain_Cerebellum	4.4006	1.08e-05	0.603007	0.000436014
MAPRE3	Cortex (PsychENCODE)	-4.39712	1.1e-05	0.614174	0.000443127
TOM1L2	Cortex (PsychENCODE)	-4.39677	1.1e-05	0.614174	0.000443127
CTD-2270N23.1	Cortex (PsychENCODE)	-4.3967	1.1e-05	0.614174	0.000443127
WDR73	Brain_Anterior_cingulate_cortex_BA24	4.3944	1.11e-05	0.619757	0.000446833
EEFSEC	Brain_Anterior_cingulate_cortex_BA24	4.39267	1.12e-05	0.625341	0.000449885
RP11-795F19.5	Brain_Nucleus_accumbens_basal_ganglia	-4.3921	1.12e-05	0.625341	0.000449885
RCOR2	Cortex (PsychENCODE)	-4.39165	1.12e-05	0.625341	0.000449885
CD47	Whole_Blood	-4.3907	1.13e-05	0.630924	0.000453576
RP11-243A14.1	Brain_Amygdala	-4.3893	1.14e-05	0.636508	0.000456933
IFT57	Cortex (PsychENCODE)	-4.38953	1.14e-05	0.636508	0.000456933
SNX17	Brain_Amygdala	4.38413	1.16e-05	0.647674	0.000463286
RBM6	Brain_Cerebellum	4.38522	1.16e-05	0.647674	0.000463286
CORO7	Brain_Cortex	-4.3853	1.16e-05	0.647674	0.000463286
RP11-94C24.8	Brain_Substantia_nigra	-4.3846	1.16e-05	0.647674	0.000463286
INA	Cortex (PsychENCODE)	-4.38412	1.16e-05	0.647674	0.000463286
TYW5	Brain_Putamen_basal_ganglia	-4.3838	1.17e-05	0.653258	0.000466946
FAM85B	Brain_Cerebellum	-4.3821	1.18e-05	0.658841	0.000470265
CCDC92	Whole_Blood	4.3804	1.18e-05	0.658841	0.000470265
RP4-605O3.4	Brain_Caudate_basal_ganglia	4.38025	1.19e-05	0.664425	0.0004729
KHK	Brain_Putamen_basal_ganglia	-4.3786	1.19e-05	0.664425	0.0004729
AC068490.1	Cortex (PsychENCODE)	4.38028	1.19e-05	0.664425	0.0004729
LRRC37A15P	Whole_Blood	-4.3791	1.19e-05	0.664425	0.0004729
RCCD1	Brain_Cerebellar_Hemisphere	-4.3785	1.2e-05	0.670008	0.000476196
PARD6A	Cortex (PsychENCODE)	-4.37824	1.2e-05	0.670008	0.000476196
MYBPC3	Brain_Cortex	4.37624	1.21e-05	0.675591	0.000479483
RP11-159N11.4	Cortex (PsychENCODE)	-4.37598	1.21e-05	0.675591	0.000479483
CISD2	Brain_Hippocampus	-4.3735	1.22e-05	0.681175	0.00048276
RNF180	Brain_Putamen_basal_ganglia	4.3733	1.22e-05	0.681175	0.00048276
CCDC71	Brain_Cerebellum	4.37281	1.23e-05	0.686758	0.000485341
NAT8	Brain_Cortex	4.3729	1.23e-05	0.686758	0.000485341
SPPL3	Brain_Frontal_Cortex_BA9	-4.37214	1.23e-05	0.686758	0.000485341
BAK1	Cortex (PsychENCODE)	-4.37243	1.23e-05	0.686758	0.000485341
INPP4B	Cortex (PsychENCODE)	4.36962	1.24e-05	0.692342	0.000488597
SETD5-AS1	Cortex (PsychENCODE)	4.36957	1.24e-05	0.692342	0.000488597
RP11-429J17.7	Brain_Cerebellar_Hemisphere	4.36923	1.25e-05	0.697925	0.000491151
RPL12	Brain_Frontal_Cortex_BA9	4.3685	1.25e-05	0.697925	0.000491151
RP11-102M11.2	Brain_Putamen_basal_ganglia	-4.36878	1.25e-05	0.697925	0.000491151
PLCL2	Cortex (PsychENCODE)	-4.3689	1.25e-05	0.697925	0.000491151
SPIRE2	Brain_Cerebellar_Hemisphere	-4.3668	1.26e-05	0.703508	0.000493344
TRIM16L	Brain_Hippocampus	-4.3668	1.26e-05	0.703508	0.000493344
JKAMP	Cortex (PsychENCODE)	-4.36623	1.26e-05	0.703508	0.000493344
NOD2	Cortex (PsychENCODE)	4.3675	1.26e-05	0.703508	0.000493344
ECSIT	Whole_Blood	-4.36744	1.26e-05	0.703508	0.000493344
DHRS11	Brain_Amygdala	-4.3658	1.27e-05	0.709092	0.000496215
GAS8	Brain_Frontal_Cortex_BA9	-4.3657	1.27e-05	0.709092	0.000496215
RABEP1	Whole_Blood	-4.3655	1.27e-05	0.709092	0.000496215
ABCC8	Brain_Cerebellum	4.3637	1.28e-05	0.714675	0.000499424
NACAD	Cortex (PsychENCODE)	-4.36	1.28e-05	0.714675	0.000499424
CIRH1A	Brain_Putamen_basal_ganglia	-4.3625	1.29e-05	0.720259	0.000502623
RP11-217B1.2	Cortex (PsychENCODE)	-4.36186	1.29e-05	0.720259	0.000502623
RNF112	Brain_Cerebellum	4.36084	1.3e-05	0.725842	0.000505813
NPLOC4	Brain_Cerebellum	4.35992	1.3e-05	0.725842	0.000505813
RP11-247A12.2	Brain_Cerebellum	4.3586	1.31e-05	0.731425	0.000508995
TYW5	Cortex (PsychENCODE)	-4.35794	1.31e-05	0.731425	0.000508995
ARSA	Brain_Amygdala	4.3565	1.32e-05	0.737009	0.000512167
RP11-430H10.1	Brain_Putamen_basal_ganglia	-4.35639	1.32e-05	0.737009	0.000512167
SLC25A2	Brain_Caudate_basal_ganglia	4.3543	1.33e-05	0.742592	0.000514974
PRPSAP2	Brain_Caudate_basal_ganglia	-4.3544	1.33e-05	0.742592	0.000514974
PPP3CA	Cortex (PsychENCODE)	-4.35526	1.33e-05	0.742592	0.000514974
SPPL3	Brain_Cerebellar_Hemisphere	-4.3528	1.34e-05	0.748176	0.000517053
RPL12	Brain_Putamen_basal_ganglia	4.3538	1.34e-05	0.748176	0.000517053
FNDC4	Cortex (PsychENCODE)	-4.35384	1.34e-05	0.748176	0.000517053
L3HYPDH	Cortex (PsychENCODE)	4.35413	1.34e-05	0.748176	0.000517053
RACGAP1	Whole_Blood	-4.3536	1.34e-05	0.748176	0.000517053
CAHM	Brain_Cerebellum	-4.35	1.35e-05	0.753759	0.000519476
B9D1	Brain_Cerebellum	-4.35124	1.35e-05	0.753759	0.000519476
RP11-731C17.2	Brain_Hippocampus	-4.3513	1.35e-05	0.753759	0.000519476
RP11-73M18.6	Cortex (PsychENCODE)	4.35247	1.35e-05	0.753759	0.000519476
COG8	Brain_Cerebellar_Hemisphere	4.3495	1.36e-05	0.759342	0.000522244
PPP2R2B	Brain_Frontal_Cortex_BA9	-4.3505	1.36e-05	0.759342	0.000522244
GFOD2	Cortex (PsychENCODE)	-4.3501	1.36e-05	0.759342	0.000522244
KHK	Whole_Blood	-4.34834	1.37e-05	0.764926	0.000525722
ANKK1	Whole_Blood	-4.3466	1.38e-05	0.770509	0.000529196
MMD	Brain_Anterior_cingulate_cortex_BA24	-4.346	1.39e-05	0.776093	0.000531935
MST1R	Brain_Cerebellar_Hemisphere	-4.3453	1.39e-05	0.776093	0.000531935
JOSD2	Cortex (PsychENCODE)	4.34602	1.39e-05	0.776093	0.000531935
ACADVL	Cortex (PsychENCODE)	-4.34365	1.4e-05	0.781676	0.000535395
AC011330.5	Brain_Nucleus_accumbens_basal_ganglia	4.3411	1.42e-05	0.792843	0.000542671
SPATA33	Brain_Cerebellar_Hemisphere	-4.3388	1.43e-05	0.798426	0.000545001
F2	Brain_Cerebellum	-4.3387	1.43e-05	0.798426	0.000545001
SPIRE2	Brain_Cerebellum	-4.33982	1.43e-05	0.798426	0.000545001
PABPC1L	Cortex (PsychENCODE)	4.33862	1.43e-05	0.798426	0.000545001
MIR137HG	Brain_Caudate_basal_ganglia	4.33606	1.45e-05	0.809593	0.00055187
CTA-390C10.10	Whole_Blood	4.33652	1.45e-05	0.809593	0.00055187
SLC30A3	Brain_Cerebellum	4.33459	1.46e-05	0.815176	0.000554165
C4orf36	Brain_Hippocampus	4.3345	1.46e-05	0.815176	0.000554165
RP4-605O3.4	Brain_Putamen_basal_ganglia	4.3352	1.46e-05	0.815176	0.000554165
C16orf86	Cortex (PsychENCODE)	-4.33389	1.46e-05	0.815176	0.000554165
GAS8	Brain_Cortex	-4.3326	1.47e-05	0.82076	0.000557203
RP11-96K19.2	Cortex (PsychENCODE)	-4.33254	1.47e-05	0.82076	0.000557203
PRSS3	Brain_Anterior_cingulate_cortex_BA24	-4.3318	1.48e-05	0.826343	0.000560233
KIF21A	Brain_Cerebellar_Hemisphere	4.3321	1.48e-05	0.826343	0.000560233
TRIP4	Brain_Cerebellar_Hemisphere	4.3297	1.49e-05	0.831927	0.000562113
SERPINI1	Brain_Cerebellum	-4.3303	1.49e-05	0.831927	0.000562113
PRPSAP2	Brain_Cortex	-4.32977	1.49e-05	0.831927	0.000562113
RCBTB1	Brain_Cortex	-4.33082	1.49e-05	0.831927	0.000562113
DOPEY2	Cortex (PsychENCODE)	-4.32961	1.49e-05	0.831927	0.000562113
RPL12	Brain_Hypothalamus	4.3284	1.5e-05	0.83751	0.000565503
GID4	Cortex (PsychENCODE)	4.32751	1.51e-05	0.843093	0.000568122
RP11-78O7.2	Cortex (PsychENCODE)	-4.32774	1.51e-05	0.843093	0.000568122
ACADVL	Whole_Blood	-4.32699	1.51e-05	0.843093	0.000568122
CRYBB2P1	Brain_Hippocampus	-4.324	1.53e-05	0.85426	0.000575259
TUBGCP6	Brain_Nucleus_accumbens_basal_ganglia	4.3229	1.54e-05	0.859844	0.00057863
LRRC48	Brain_Cerebellar_Hemisphere	4.32171	1.55e-05	0.865427	0.000581214
RPL12	Brain_Cerebellum	4.3211	1.55e-05	0.865427	0.000581214
AC090286.2	Cortex (PsychENCODE)	4.321	1.55e-05	0.865427	0.000581214
TMEM125	Brain_Caudate_basal_ganglia	4.31845	1.57e-05	0.876594	0.000587529
PPP2R4	Brain_Hypothalamus	-4.319	1.57e-05	0.876594	0.000587529
CDK5R1	Whole_Blood	-4.31931	1.57e-05	0.876594	0.000587529
RP11-45P15.4	Brain_Hippocampus	-4.317	1.58e-05	0.882177	0.00059048
FOXN2	Brain_Nucleus_accumbens_basal_ganglia	-4.31713	1.58e-05	0.882177	0.00059048
AC004448.2	Brain_Cerebellar_Hemisphere	-4.31468	1.6e-05	0.893344	0.000596756
RP11-247A12.2	Brain_Frontal_Cortex_BA9	4.3151	1.6e-05	0.893344	0.000596756
RP11-10A7.1	Brain_Nucleus_accumbens_basal_ganglia	-4.31419	1.6e-05	0.893344	0.000596756
CYP2D6	Brain_Anterior_cingulate_cortex_BA24	-4.3134	1.61e-05	0.898927	0.000599285
TSNAXIP1	Cortex (PsychENCODE)	4.31261	1.61e-05	0.898927	0.000599285
ZSCAN16	Cortex (PsychENCODE)	4.31337	1.61e-05	0.898927	0.000599285
CIRH1A	Brain_Caudate_basal_ganglia	-4.3102	1.63e-05	0.910094	0.000605922
LINC00320	Brain_Frontal_Cortex_BA9	4.30981	1.63e-05	0.910094	0.000605922
DNAH7	Brain_Amygdala	-4.30754	1.65e-05	0.921261	0.000612948
PCDHA9	Brain_Cortex	-4.30446	1.67e-05	0.932428	0.000619142
CCDC144CP	Cortex (PsychENCODE)	4.30438	1.67e-05	0.932428	0.000619142
DNAJB5	Whole_Blood	-4.30503	1.67e-05	0.932428	0.000619142
ARTN	Brain_Cerebellum	4.30232	1.69e-05	0.943595	0.000625311
RP11-10L12.2	Brain_Cerebellum	-4.30242	1.69e-05	0.943595	0.000625311
EDEM2	Cortex (PsychENCODE)	-4.30236	1.69e-05	0.943595	0.000625311
RP11-179B2.2	Brain_Cerebellum	4.3004	1.7e-05	0.949178	0.000628179
RP11-731C17.2	Brain_Cerebellum	-4.30096	1.7e-05	0.949178	0.000628179
CTC-510F12.4	Brain_Caudate_basal_ganglia	-4.29948	1.71e-05	0.954761	0.000631456
ZNF835	Cortex (PsychENCODE)	4.29879	1.72e-05	0.960345	0.00063431
TAPBP	Cortex (PsychENCODE)	-4.29813	1.72e-05	0.960345	0.00063431
CTC-510F12.4	Brain_Anterior_cingulate_cortex_BA24	-4.29659	1.73e-05	0.965928	0.000636736
MST1R	Brain_Anterior_cingulate_cortex_BA24	-4.29747	1.73e-05	0.965928	0.000636736
PCDHA13	Cortex (PsychENCODE)	-4.2967	1.73e-05	0.965928	0.000636736
PCNX	Brain_Substantia_nigra	-4.2952	1.75e-05	0.977095	0.000643673
THOC7	Brain_Cortex	-4.29364	1.76e-05	0.982678	0.000646925
ARL14EP	Brain_Cerebellum	4.292	1.77e-05	0.988262	0.000649318
CTD-2561B21.5	Brain_Cortex	-4.29199	1.77e-05	0.988262	0.000649318
SPPL3	Brain_Cortex	-4.29236	1.77e-05	0.988262	0.000649318
TVP23B	Brain_Hypothalamus	4.29125	1.78e-05	0.993845	0.000652129
CDC20	Cortex (PsychENCODE)	4.29117	1.78e-05	0.993845	0.000652129
RP11-429J17.8	Brain_Cerebellum	4.289	1.79e-05	0.999429	0.000654934
LCMT2	Brain_Putamen_basal_ganglia	4.28969	1.79e-05	0.999429	0.000654934
AMICA1	Brain_Amygdala	-4.28895	1.8e-05	1	0.000656871
TPH1	Brain_Cerebellum	-4.2879	1.8e-05	1	0.000656871
PCDHA10	Brain_Putamen_basal_ganglia	4.2878	1.8e-05	1	0.000656871
SLC9A5	Cortex (PsychENCODE)	-4.28775	1.8e-05	1	0.000656871
SNX32	Whole_Blood	4.2857	1.82e-05	1	0.000663735
RP4-605O3.4	Brain_Cerebellar_Hemisphere	4.2849	1.83e-05	1	0.000666947
L3MBTL2	Brain_Anterior_cingulate_cortex_BA24	4.2835	1.84e-05	1	0.000669717
AC011330.5	Brain_Hippocampus	4.2835	1.84e-05	1	0.000669717
EDEM2	Brain_Nucleus_accumbens_basal_ganglia	-4.28241	1.85e-05	1	0.000672918
ANP32E	Cortex (PsychENCODE)	-4.28116	1.86e-05	1	0.000676115
IFNAR1	Brain_Anterior_cingulate_cortex_BA24	4.28	1.87e-05	1	0.000678425
CTC-510F12.4	Brain_Cerebellar_Hemisphere	-4.27969	1.87e-05	1	0.000678425
LRRC37A	Whole_Blood	-4.27966	1.87e-05	1	0.000678425
GCH1	Whole_Blood	-4.2787	1.88e-05	1	0.00068161
KCNS1	Brain_Nucleus_accumbens_basal_ganglia	-4.27776	1.89e-05	1	0.000684791
PAM	Cortex (PsychENCODE)	4.2763	1.9e-05	1	0.000687968
SLCO4C1	Brain_Frontal_Cortex_BA9	-4.2753	1.91e-05	1	0.00069114
RNU6-554P	Brain_Cerebellum	-4.2698	1.96e-05	1	0.000708774
AC004840.9	Whole_Blood	-4.266	1.99e-05	1	0.000719156
EP300	Brain_Cerebellum	4.26449	2e-05	1	0.00072137
RP11-251G23.5	Brain_Cerebellum	-4.2652	2e-05	1	0.00072137
MYO19	Whole_Blood	-4.26492	2e-05	1	0.00072137
RP11-239L20.6	Cortex (PsychENCODE)	-4.26394	2.01e-05	1	0.000724508
TCAIM	Cortex (PsychENCODE)	-4.26222	2.02e-05	1	0.000727643
NCK1	Brain_Hypothalamus	-4.26132	2.03e-05	1	0.000730774
FMNL1	Brain_Cerebellum	4.25993	2.04e-05	1	0.000733428
PLCL2	Whole_Blood	4.2607	2.04e-05	1	0.000733428
RP11-247A12.2	Brain_Anterior_cingulate_cortex_BA24	4.2594	2.05e-05	1	0.000736075
SNX19	Brain_Frontal_Cortex_BA9	4.25978	2.05e-05	1	0.000736075
PGM2L1	Cortex (PsychENCODE)	-4.25548	2.09e-05	1	0.000748993
SLC39A3	Whole_Blood	4.25471	2.09e-05	1	0.000748993
FOXN2	Whole_Blood	-4.2546	2.09e-05	1	0.000748993
TRMT2A	Brain_Frontal_Cortex_BA9	4.2536	2.1e-05	1	0.000751612
FAM86B3P	Cortex (PsychENCODE)	-4.2541	2.1e-05	1	0.000751612
FOXN2	Brain_Amygdala	-4.25292	2.11e-05	1	0.000754224
CCDC71	Brain_Cerebellar_Hemisphere	4.2532	2.11e-05	1	0.000754224
ZNF101	Brain_Caudate_basal_ganglia	4.25207	2.12e-05	1	0.000755863
AC009961.3	Brain_Caudate_basal_ganglia	-4.25197	2.12e-05	1	0.000755863
TDRD9	Brain_Caudate_basal_ganglia	-4.25204	2.12e-05	1	0.000755863
NFATC3	Brain_Cortex	-4.2518	2.12e-05	1	0.000755863
ASPDH	Brain_Cortex	-4.2508	2.13e-05	1	0.000757493
PCDHA13	Brain_Nucleus_accumbens_basal_ganglia	-4.25085	2.13e-05	1	0.000757493
AKAP10	Whole_Blood	4.25128	2.13e-05	1	0.000757493
RP11-798G7.5	Whole_Blood	4.25036	2.13e-05	1	0.000757493
MCHR1	Brain_Cortex	-4.2502	2.14e-05	1	0.000760081
PPP1R36	Cortex (PsychENCODE)	4.24994	2.14e-05	1	0.000760081
BSN-AS2	Brain_Cortex	4.24874	2.15e-05	1	0.000763147
PDCD5	Brain_Amygdala	-4.2472	2.16e-05	1	0.00076621
NUDT19	Brain_Frontal_Cortex_BA9	-4.24614	2.17e-05	1	0.00076878
CACNA1I	Cortex (PsychENCODE)	4.24678	2.17e-05	1	0.00076878
FOXN2	Brain_Anterior_cingulate_cortex_BA24	-4.24579	2.18e-05	1	0.000770856
KCNA4	Brain_Cerebellum	4.2457	2.18e-05	1	0.000770856
DEPDC1B	Brain_Cerebellum	-4.246	2.18e-05	1	0.000770856
PCDHA9	Brain_Cerebellar_Hemisphere	-4.2444	2.19e-05	1	0.000773412
RP11-368I7.4	Brain_Hippocampus	4.2442	2.19e-05	1	0.000773412
FAM206A	Cortex (PsychENCODE)	4.24333	2.2e-05	1	0.000776453
AC007390.5	Brain_Cerebellar_Hemisphere	4.2426	2.21e-05	1	0.000778997
EPOR	Whole_Blood	4.24238	2.21e-05	1	0.000778997
GAS5	Cortex (PsychENCODE)	4.24016	2.23e-05	1	0.000785551
RP11-731C17.2	Brain_Cerebellar_Hemisphere	-4.2398	2.24e-05	1	0.000788079
PRPSAP2	Brain_Nucleus_accumbens_basal_ganglia	-4.23975	2.24e-05	1	0.000788079
RP11-469N6.1	Brain_Cerebellum	4.2374	2.26e-05	1	0.000794615
RAD51C	Brain_Caudate_basal_ganglia	-4.2354	2.28e-05	1	0.000800638
KIF20B	Cortex (PsychENCODE)	4.23559	2.28e-05	1	0.000800638
LIN28B	Cortex (PsychENCODE)	4.23372	2.3e-05	1	0.000807154
XPNPEP3	Brain_Frontal_Cortex_BA9	4.23138	2.32e-05	1	0.000813661
PRPSAP2	Brain_Hippocampus	-4.2306	2.33e-05	1	0.000816143
CTC-510F12.4	Brain_Hypothalamus	-4.2304	2.33e-05	1	0.000816143
ARTN	Brain_Cortex	4.2277	2.36e-05	1	0.000825616
LL22NC03-86G7.1	Brain_Hypothalamus	4.2281	2.36e-05	1	0.000825616
PRPSAP2	Brain_Putamen_basal_ganglia	-4.2269	2.37e-05	1	0.000828595
FAM85B	Brain_Substantia_nigra	-4.2261	2.38e-05	1	0.00083105
CIAO1	Whole_Blood	-4.22598	2.38e-05	1	0.00083105
ARL14EP	Brain_Cortex	4.2252	2.39e-05	1	0.00083402
RP11-512M8.3	Brain_Cerebellum	4.2239	2.4e-05	1	0.000836987
DPYSL5	Brain_Cortex	4.2235	2.41e-05	1	0.00083995
PCNX	Cortex (PsychENCODE)	-4.22251	2.42e-05	1	0.000842909
WBP2NL	Brain_Nucleus_accumbens_basal_ganglia	4.22058	2.44e-05	1	0.000848816
UBXN2B	Brain_Nucleus_accumbens_basal_ganglia	-4.22035	2.44e-05	1	0.000848816
SNX32	Brain_Hypothalamus	4.21964	2.45e-05	1	0.000851764
COG8	Brain_Caudate_basal_ganglia	4.2186	2.46e-05	1	0.000854708
MANBA	Brain_Cerebellar_Hemisphere	-4.2178	2.47e-05	1	0.000857649
FOXN2	Brain_Putamen_basal_ganglia	-4.2171	2.48e-05	1	0.000860586
C17orf75	Cortex (PsychENCODE)	-4.21536	2.49e-05	1	0.00086352
TMCO6	Cortex (PsychENCODE)	4.2145	2.5e-05	1	0.000866449
APOPT1	Brain_Anterior_cingulate_cortex_BA24	-4.21358	2.51e-05	1	0.000868298
DARS2	Brain_Caudate_basal_ganglia	4.21376	2.51e-05	1	0.000868298
KCNK4	Brain_Nucleus_accumbens_basal_ganglia	4.21425	2.51e-05	1	0.000868298
LUZP2	Brain_Cerebellar_Hemisphere	4.2121	2.53e-05	1	0.000874675
SLC43A1	Brain_Cerebellar_Hemisphere	-4.2116	2.54e-05	1	0.000876504
SPTBN1	Brain_Hippocampus	-4.2116	2.54e-05	1	0.000876504
PLBD1	Cortex (PsychENCODE)	-4.21138	2.54e-05	1	0.000876504
RP11-890B15.3	Whole_Blood	4.2106	2.55e-05	1	0.000879411
RP1-140A9.1	Brain_Anterior_cingulate_cortex_BA24	4.20919	2.56e-05	1	0.000880684
ARL14EP	Brain_Cerebellar_Hemisphere	4.2099	2.56e-05	1	0.000880684
RPL13	Cortex (PsychENCODE)	-4.20955	2.56e-05	1	0.000880684
FAM216A	Cortex (PsychENCODE)	4.20974	2.56e-05	1	0.000880684
PLEKHG5	Brain_Nucleus_accumbens_basal_ganglia	-4.20875	2.57e-05	1	0.00088358
CCDC25	Brain_Putamen_basal_ganglia	-4.20699	2.59e-05	1	0.000889908
NDST3	Brain_Cerebellum	4.2048	2.61e-05	1	0.000895678
FTCD	Brain_Hypothalamus	-4.2053	2.61e-05	1	0.000895678
PCMTD1	Brain_Cortex	-4.2038	2.62e-05	1	0.000898005
HMOX2	Brain_Nucleus_accumbens_basal_ganglia	-4.20455	2.62e-05	1	0.000898005
PCNX	Brain_Cerebellum	-4.20337	2.63e-05	1	0.00090088
OLA1	Brain_Caudate_basal_ganglia	4.20215	2.64e-05	1	0.000903197
PKNOX1	Cortex (PsychENCODE)	4.20277	2.64e-05	1	0.000903197
EEFSEC	Brain_Hippocampus	4.2019	2.65e-05	1	0.000905509
RASD1	Cortex (PsychENCODE)	-4.20193	2.65e-05	1	0.000905509
PLEKHM1	Brain_Nucleus_accumbens_basal_ganglia	-4.20061	2.66e-05	1	0.00090837
RP11-731C17.2	Brain_Caudate_basal_ganglia	-4.19828	2.69e-05	1	0.000918053
FAM83D	Whole_Blood	4.1956	2.72e-05	1	0.000927724
COX11	Brain_Hypothalamus	-4.19446	2.74e-05	1	0.000933975
ZBED4	Brain_Cerebellum	-4.19252	2.76e-05	1	0.000940219
RP11-78O7.2	Brain_Frontal_Cortex_BA9	-4.1915	2.77e-05	1	0.000942475
MINA	Brain_Hippocampus	-4.1918	2.77e-05	1	0.000942475
ADAM10	Brain_Cerebellum	-4.19	2.79e-05	1	0.000948125
LRRC37A	Brain_Putamen_basal_ganglia	-4.1899	2.79e-05	1	0.000948125
CERS5	Brain_Caudate_basal_ganglia	4.1893	2.8e-05	1	0.000950366
ATP6V1E2	Brain_Frontal_Cortex_BA9	4.1895	2.8e-05	1	0.000950366
SLC25A5P1	Cortex (PsychENCODE)	4.18869	2.81e-05	1	0.000953181
CTD-2560E9.3	Brain_Anterior_cingulate_cortex_BA24	4.18676	2.83e-05	1	0.000959382
ENDOG	Brain_Cortex	4.1858	2.84e-05	1	0.000962188
GOLGA6L10	Brain_Cerebellum	4.1839	2.87e-05	1	0.000971173
PPP3CC	Brain_Nucleus_accumbens_basal_ganglia	4.18372	2.87e-05	1	0.000971173
AC073091.2	Cortex (PsychENCODE)	4.18289	2.88e-05	1	0.000973967
RRNAD1	Cortex (PsychENCODE)	4.18202	2.89e-05	1	0.000976757
SNX32	Brain_Anterior_cingulate_cortex_BA24	4.17619	2.96e-05	1	0.000998602
C2CD2L	Brain_Cerebellar_Hemisphere	-4.1768	2.96e-05	1	0.000998602
RP11-247A12.2	Cortex (PsychENCODE)	4.17627	2.96e-05	1	0.000998602
FAM221A	Cortex (PsychENCODE)	4.18	2.97e-05	1	0.00100137
AC114760.1	Cortex (PsychENCODE)	-4.17444	2.99e-05	1	0.0010075
ATP13A1	Brain_Caudate_basal_ganglia	4.17379	3e-05	1	0.00101026
RP11-499P20.2	Brain_Hypothalamus	4.1727	3.01e-05	1	0.00101302
RP4-605O3.4	Brain_Cerebellum	4.1704	3.04e-05	1	0.0010225
ATP2A2	Brain_Cerebellum	4.1699	3.05e-05	1	0.00102463
RP4-605O3.4	Brain_Cortex	4.17	3.05e-05	1	0.00102463
CRYBB2	Brain_Cerebellar_Hemisphere	-4.1691	3.06e-05	1	0.00102676
WDHD1	Cortex (PsychENCODE)	-4.16908	3.06e-05	1	0.00102676
ATP13A1	Brain_Cerebellar_Hemisphere	4.16813	3.07e-05	1	0.00102949
RP3-414A15.2	Brain_Anterior_cingulate_cortex_BA24	4.16668	3.09e-05	1	0.00103433
CATSPER2P1	Brain_Cerebellum	-4.1666	3.09e-05	1	0.00103433
GPR25	Whole_Blood	-4.16648	3.09e-05	1	0.00103433
TRIM8	Brain_Anterior_cingulate_cortex_BA24	4.1662	3.1e-05	1	0.0010352
RNU6-554P	Brain_Cerebellar_Hemisphere	-4.1658	3.1e-05	1	0.0010352
AC007163.3	Brain_Hypothalamus	4.16609	3.1e-05	1	0.0010352
IDUA	Brain_Nucleus_accumbens_basal_ganglia	-4.1661	3.1e-05	1	0.0010352
RWDD2B	Brain_Nucleus_accumbens_basal_ganglia	4.1649	3.11e-05	1	0.00103792
TRIM35	Whole_Blood	-4.1635	3.13e-05	1	0.00104397
RP11-54A4.2	Brain_Cortex	-4.163	3.14e-05	1	0.00104543
COX8A	Brain_Nucleus_accumbens_basal_ganglia	-4.163	3.14e-05	1	0.00104543
VPS37A	Brain_Putamen_basal_ganglia	-4.16319	3.14e-05	1	0.00104543
RP11-85F14.5	Brain_Cerebellum	-4.16267	3.15e-05	1	0.00104689
PCDHA13	Brain_Frontal_Cortex_BA9	-4.1626	3.15e-05	1	0.00104689
PIGN	Brain_Hypothalamus	4.162	3.15e-05	1	0.00104689
RP11-347C12.2	Brain_Anterior_cingulate_cortex_BA24	-4.1606	3.17e-05	1	0.00105291
FAM83E	Brain_Cerebellar_Hemisphere	4.16053	3.18e-05	1	0.0010556
MRPS18AP1	Cortex (PsychENCODE)	-4.15841	3.2e-05	1	0.00106161
CRYBB2P1	Brain_Cerebellar_Hemisphere	-4.158	3.21e-05	1	0.00106366
THAP5	Brain_Nucleus_accumbens_basal_ganglia	-4.15816	3.21e-05	1	0.00106366
CCDC71	Whole_Blood	4.1552	3.25e-05	1	0.00107628
TVP23B	Brain_Cerebellum	4.15418	3.26e-05	1	0.00107895
PCDHA13	Brain_Anterior_cingulate_cortex_BA24	-4.1532	3.28e-05	1	0.00108493
CIAO1	Brain_Cortex	-4.1527	3.29e-05	1	0.00108759
PLEKHO1	Cortex (PsychENCODE)	-4.15054	3.32e-05	1	0.00109686
RP11-247A12.7	Brain_Caudate_basal_ganglia	4.1488	3.34e-05	1	0.00110151
RP11-247A12.2	Brain_Cortex	4.1488	3.34e-05	1	0.00110151
PRMT7	Brain_Putamen_basal_ganglia	4.1489	3.34e-05	1	0.00110151
THAP5	Brain_Hippocampus	-4.14847	3.35e-05	1	0.00110415
ZNF507	Brain_Caudate_basal_ganglia	4.14739	3.36e-05	1	0.00110549
NTN5	Brain_Cortex	4.1474	3.36e-05	1	0.00110549
RNASEH2C	Brain_Nucleus_accumbens_basal_ganglia	-4.1478	3.36e-05	1	0.00110549
BVES-AS1	Brain_Amygdala	4.14678	3.37e-05	1	0.00110748
GALNT2	Brain_Cerebellum	4.14675	3.37e-05	1	0.00110748
RP13-578N3.3	Brain_Frontal_Cortex_BA9	4.1464	3.38e-05	1	0.00111011
AP3B2	Brain_Cerebellum	-4.1451	3.4e-05	1	0.00111406
FAM86B3P	Brain_Frontal_Cortex_BA9	-4.14467	3.4e-05	1	0.00111406
PRSS3	Brain_Nucleus_accumbens_basal_ganglia	-4.14519	3.4e-05	1	0.00111406
AC025627.9	Cortex (PsychENCODE)	-4.14482	3.4e-05	1	0.00111406
RP11-115H18.1	Brain_Caudate_basal_ganglia	4.14438	3.41e-05	1	0.00111668
AC011330.5	Brain_Cerebellum	4.1438	3.42e-05	1	0.0011193
RP1-140A9.1	Brain_Amygdala	4.1428	3.43e-05	1	0.00112126
RPL17P43	Brain_Caudate_basal_ganglia	4.1427	3.43e-05	1	0.00112126
CTD-2561B21.5	Brain_Frontal_Cortex_BA9	-4.1419	3.44e-05	1	0.00112387
STRN	Cortex (PsychENCODE)	4.14171	3.45e-05	1	0.00112648
AC004448.2	Brain_Cortex	-4.14114	3.46e-05	1	0.00112908
SLC12A9	Brain_Cerebellar_Hemisphere	4.1405	3.47e-05	1	0.00113102
FAM66A	Brain_Hypothalamus	4.1402	3.47e-05	1	0.00113102
RP11-182J1.16	Brain_Substantia_nigra	4.1394	3.48e-05	1	0.00113296
OGFOD1	Whole_Blood	4.13941	3.48e-05	1	0.00113296
LGSN	Whole_Blood	4.1388	3.49e-05	1	0.00113555
FAM90A25P	Brain_Hypothalamus	4.1382	3.5e-05	1	0.00113682
GPR75-ASB3	Cortex (PsychENCODE)	4.13823	3.5e-05	1	0.00113682
RCE1	Whole_Blood	4.1385	3.5e-05	1	0.00113682
RP1-140A9.1	Brain_Hypothalamus	4.1374	3.51e-05	1	0.00113874
PPP2R3A	Cortex (PsychENCODE)	4.13732	3.51e-05	1	0.00113874
RP11-356C4.5	Brain_Cerebellar_Hemisphere	4.1362	3.53e-05	1	0.0011439
ARID3C	Brain_Substantia_nigra	-4.136	3.53e-05	1	0.0011439
RP11-18I14.10	Brain_Cerebellum	4.1357	3.54e-05	1	0.00114581
EVI5	Whole_Blood	-4.13576	3.54e-05	1	0.00114581
C5orf60	Brain_Cerebellum	4.135	3.55e-05	1	0.00114705
RP11-539L10.2	Brain_Cortex	4.13529	3.55e-05	1	0.00114705
RP11-160H22.5	Brain_Substantia_nigra	4.1351	3.55e-05	1	0.00114705
SNX19	Brain_Hypothalamus	4.13431	3.56e-05	1	0.00114962
RASA3	Brain_Cerebellum	4.1329	3.58e-05	1	0.00115474
AP3B2	Whole_Blood	-4.1333	3.58e-05	1	0.00115474
CIRH1A	Brain_Cortex	-4.132	3.6e-05	1	0.00116052
RANBP10	Cortex (PsychENCODE)	-4.13115	3.61e-05	1	0.00116307
SLC25A12	Cortex (PsychENCODE)	4.12973	3.63e-05	1	0.00116884
NMRAL1	Brain_Substantia_nigra	4.1292	3.64e-05	1	0.00117139
ALMS1	Cortex (PsychENCODE)	4.12845	3.65e-05	1	0.00117393
TRIM8	Whole_Blood	4.12767	3.66e-05	1	0.00117647
RP11-624D11.2	Brain_Nucleus_accumbens_basal_ganglia	4.12715	3.67e-05	1	0.001179
CAST	Brain_Substantia_nigra	-4.1261	3.69e-05	1	0.00118475
RP4-621B10.8	Brain_Frontal_Cortex_BA9	-4.1256	3.7e-05	1	0.00118728
KRTCAP3	Brain_Putamen_basal_ganglia	4.1242	3.72e-05	1	0.00119232
ZCCHC7	Cortex (PsychENCODE)	-4.12432	3.72e-05	1	0.00119232
CRYBA1	Brain_Cerebellar_Hemisphere	-4.12387	3.73e-05	1	0.00119416
DFNA5	Whole_Blood	4.12339	3.73e-05	1	0.00119416
TEX29	Brain_Anterior_cingulate_cortex_BA24	-4.1227	3.75e-05	1	0.00119918
ANKRD27	Brain_Caudate_basal_ganglia	-4.12209	3.75e-05	1	0.00119918
CD40	Brain_Hypothalamus	-4.12203	3.76e-05	1	0.00120169
RWDD2B	Brain_Hippocampus	4.1204	3.78e-05	1	0.00120601
UBXN2B	Brain_Putamen_basal_ganglia	-4.12083	3.78e-05	1	0.00120601
CTC-462L7.1	Whole_Blood	4.1203	3.78e-05	1	0.00120601
VASN	Brain_Cerebellum	-4.11844	3.81e-05	1	0.0012142
SLC35F6	Cortex (PsychENCODE)	4.11882	3.81e-05	1	0.0012142
CATSPER2	Whole_Blood	4.1179	3.82e-05	1	0.00121669
RP4-605O3.4	Cortex (PsychENCODE)	4.11527	3.87e-05	1	0.00123191
FOXN2	Brain_Hypothalamus	-4.11471	3.88e-05	1	0.00123439
MFSD9	Whole_Blood	-4.11355	3.9e-05	1	0.00124005
INO80E	Brain_Putamen_basal_ganglia	4.1129	3.91e-05	1	0.00124252
FOXN2	Brain_Cerebellar_Hemisphere	-4.1121	3.92e-05	1	0.00124499
PCNX	Brain_Nucleus_accumbens_basal_ganglia	-4.1112	3.94e-05	1	0.00125063
AC010335.1	Cortex (PsychENCODE)	-4.11015	3.95e-05	1	0.00125238
SNX19	Whole_Blood	4.1102	3.95e-05	1	0.00125238
DRAM2	Brain_Frontal_Cortex_BA9	4.1088	3.98e-05	1	0.00126118
RP11-731C17.2	Brain_Frontal_Cortex_BA9	-4.10828	3.99e-05	1	0.00126363
B3GAT1	Brain_Hippocampus	-4.1065	4.02e-05	1	0.00127241
LRRC4	Cortex (PsychENCODE)	-4.11	4.03e-05	1	0.00127485
POGZ	Brain_Cerebellar_Hemisphere	-4.1049	4.04e-05	1	0.00127729
KCNA4	Brain_Caudate_basal_ganglia	-4.10377	4.06e-05	1	0.00128144
CTSK	Brain_Hippocampus	4.1041	4.06e-05	1	0.00128144
FUT2	Brain_Nucleus_accumbens_basal_ganglia	4.1042	4.06e-05	1	0.00128144
SDCCAG8	Brain_Cortex	-4.10331	4.07e-05	1	0.00128314
NLRP1	Brain_Nucleus_accumbens_basal_ganglia	-4.10344	4.07e-05	1	0.00128314
RP11-661A12.14	Brain_Cerebellar_Hemisphere	4.10221	4.09e-05	1	0.00128799
CCDC122	Brain_Putamen_basal_ganglia	-4.10249	4.09e-05	1	0.00128799
FOXN2	Brain_Frontal_Cortex_BA9	-4.102	4.1e-05	1	0.00129041
OLFM4	Brain_Cortex	4.10129	4.11e-05	1	0.00129283
GOLGA6L9	Brain_Frontal_Cortex_BA9	-4.1004	4.12e-05	1	0.00129452
PRPSAP2	Brain_Substantia_nigra	-4.1007	4.12e-05	1	0.00129452
MGRN1	Whole_Blood	-4.09996	4.13e-05	1	0.00129693
RP11-247A12.7	Brain_Cortex	4.0979	4.17e-05	1	0.00130876
TVP23B	Brain_Hippocampus	4.0962	4.2e-05	1	0.00131743
CORO7	Brain_Frontal_Cortex_BA9	-4.0951	4.22e-05	1	0.00132296
KCNN3	Cortex (PsychENCODE)	-4.09406	4.24e-05	1	0.00132849
BTBD1	Brain_Substantia_nigra	4.0937	4.25e-05	1	0.00133087
WDR66	Brain_Cerebellar_Hemisphere	-4.0931	4.26e-05	1	0.00133251
SNX32	Cortex (PsychENCODE)	4.09304	4.26e-05	1	0.00133251
RP11-443P15.2	Whole_Blood	4.0923	4.27e-05	1	0.00133489
EXOSC4	Cortex (PsychENCODE)	-4.092	4.28e-05	1	0.00133727
PUS10	Brain_Caudate_basal_ganglia	-4.09104	4.29e-05	1	0.00133964
FAM86B3P	Brain_Anterior_cingulate_cortex_BA24	-4.0902	4.31e-05	1	0.00134438
CTA-390C10.10	Brain_Cerebellar_Hemisphere	4.0901	4.31e-05	1	0.00134438
ABCB9	Cortex (PsychENCODE)	4.089	4.33e-05	1	0.00134911
RP11-350N15.5	Whole_Blood	4.0892	4.33e-05	1	0.00134911
C2CD3	Brain_Frontal_Cortex_BA9	-4.08859	4.34e-05	1	0.00135148
RP4-605O3.4	Brain_Frontal_Cortex_BA9	4.08791	4.35e-05	1	0.00135383
FOXN2	Brain_Cerebellum	-4.08759	4.36e-05	1	0.00135619
PCDHB2	Brain_Anterior_cingulate_cortex_BA24	-4.0865	4.38e-05	1	0.00136165
CSNK1G1	Whole_Blood	4.0851	4.41e-05	1	0.00137022
ALG12	Brain_Cortex	4.0841	4.42e-05	1	0.00137256
RP4-739H11.4	Brain_Cerebellum	4.08372	4.43e-05	1	0.0013749
RP11-981G7.6	Brain_Caudate_basal_ganglia	4.0833	4.44e-05	1	0.00137724
RP11-724N1.1	Brain_Caudate_basal_ganglia	4.08264	4.45e-05	1	0.00137957
LRSAM1	Cortex (PsychENCODE)	-4.08152	4.47e-05	1	0.001385
CCDC144CP	Brain_Anterior_cingulate_cortex_BA24	4.0801	4.5e-05	1	0.00139353
CD46	Brain_Cerebellar_Hemisphere	4.0788	4.53e-05	1	0.00140126
PDF	Cortex (PsychENCODE)	-4.07846	4.53e-05	1	0.00140126
PTBP3	Brain_Cerebellar_Hemisphere	-4.0774	4.55e-05	1	0.00140667
MGRN1	Brain_Frontal_Cortex_BA9	-4.0765	4.57e-05	1	0.00141207
DCP1A	Whole_Blood	4.0754	4.59e-05	1	0.00141747
ASAP1	Cortex (PsychENCODE)	-4.0749	4.6e-05	1	0.00141977
NPLOC4	Cortex (PsychENCODE)	4.0746	4.61e-05	1	0.00142207
TSNAXIP1	Brain_Anterior_cingulate_cortex_BA24	4.0736	4.63e-05	1	0.00142745
CMAHP	Brain_Cerebellum	-4.07	4.64e-05	1	0.00142975
BTBD7	Whole_Blood	-4.0711	4.68e-05	1	0.00144128
PCDHA13	Brain_Cortex	-4.06771	4.75e-05	1	0.00146203
PCDHA10	Brain_Nucleus_accumbens_basal_ganglia	4.06691	4.76e-05	1	0.00146269
DCLK1	Cortex (PsychENCODE)	4.0669	4.76e-05	1	0.00146269
NUS1	Cortex (PsychENCODE)	4.06709	4.76e-05	1	0.00146269
CIRH1A	Brain_Cerebellum	-4.0662	4.78e-05	1	0.00146802
LRRC16A	Cortex (PsychENCODE)	-4.06528	4.8e-05	1	0.00147335
KHK	Brain_Nucleus_accumbens_basal_ganglia	-4.06443	4.81e-05	1	0.00147561
PPP2R4	Brain_Cerebellum	-4.0643	4.82e-05	1	0.00147787
CCDC71	Brain_Frontal_Cortex_BA9	4.06257	4.85e-05	1	0.00148625
RLBP1	Brain_Anterior_cingulate_cortex_BA24	-4.0621	4.86e-05	1	0.00148768
TWSG1	Brain_Hippocampus	-4.0621	4.86e-05	1	0.00148768
RP11-165J3.6	Brain_Caudate_basal_ganglia	4.0603	4.9e-05	1	0.00149828
SOCS4	Brain_Nucleus_accumbens_basal_ganglia	-4.0601	4.9e-05	1	0.00149828
CORO6	Brain_Cerebellar_Hemisphere	4.0589	4.93e-05	1	0.00150581
RP11-30K9.6	Brain_Hippocampus	-4.0591	4.93e-05	1	0.00150581
VPS8	Brain_Nucleus_accumbens_basal_ganglia	-4.05754	4.96e-05	1	0.00151414
NMUR2	Brain_Cortex	4.05707	4.97e-05	1	0.00151554
LINC00966	Cortex (PsychENCODE)	-4.0569	4.97e-05	1	0.00151554
RP1-140A9.1	Brain_Cortex	4.05666	4.98e-05	1	0.00151693
ZNF473	Cortex (PsychENCODE)	4.05646	4.98e-05	1	0.00151693
MECR	Cortex (PsychENCODE)	4.05544	5e-05	1	0.00152136
KIAA0319	Whole_Blood	-4.0555	5e-05	1	0.00152136
TRHDE-AS1	Brain_Frontal_Cortex_BA9	4.05465	5.02e-05	1	0.00152662
HYAL3	Brain_Amygdala	-4.0544	5.03e-05	1	0.00152882
KRT8P46	Brain_Cerebellum	-4.05333	5.05e-05	1	0.00153407
POGZ	Cortex (PsychENCODE)	-4.05225	5.07e-05	1	0.00153931
TOM1L2	Brain_Hippocampus	-4.0509	5.1e-05	1	0.00154757
FMNL3	Brain_Cerebellum	-4.0505	5.11e-05	1	0.00154808
NUP50	Brain_Cortex	-4.0508	5.11e-05	1	0.00154808
XPNPEP3	Whole_Blood	4.05068	5.11e-05	1	0.00154808
PLEKHM1	Whole_Blood	4.04961	5.13e-05	1	0.0015533
RP11-247A12.7	Cortex (PsychENCODE)	4.04803	5.16e-05	1	0.00156154
PSME4	Cortex (PsychENCODE)	4.04796	5.17e-05	1	0.00156372
LINC00640	Brain_Cerebellar_Hemisphere	4.0469	5.19e-05	1	0.00156806
LRRC37A	Brain_Hypothalamus	-4.04712	5.19e-05	1	0.00156806
SAR1B	Cortex (PsychENCODE)	4.0466	5.2e-05	1	0.00156939
GNL3LP1	Cortex (PsychENCODE)	-4.0465	5.2e-05	1	0.00156939
AC018641.7	Brain_Cerebellum	-4.046	5.21e-05	1	0.00157156
FTCDNL1	Whole_Blood	-4.04479	5.24e-05	1	0.00157975
RP11-776H12.1	Cortex (PsychENCODE)	-4.0431	5.27e-05	1	0.00158794
DCC	Cortex (PsychENCODE)	4.04237	5.29e-05	1	0.00159311
ZNF589	Brain_Amygdala	-4.0419	5.3e-05	1	0.00159354
COMMD10	Brain_Hypothalamus	4.04213	5.3e-05	1	0.00159354
RP11-247A12.7	Brain_Nucleus_accumbens_basal_ganglia	4.04201	5.3e-05	1	0.00159354
NMRAL1	Brain_Frontal_Cortex_BA9	4.0418	5.31e-05	1	0.00159569
SPPL2A	Whole_Blood	4.041	5.32e-05	1	0.00159783
TIMP4	Brain_Hypothalamus	4.04005	5.34e-05	1	0.00160298
TVP23B	Brain_Cortex	4.03979	5.35e-05	1	0.00160512
CTSS	Brain_Caudate_basal_ganglia	4.03914	5.36e-05	1	0.00160725
TOM1L2	Whole_Blood	-4.03786	5.39e-05	1	0.00161538
DENND6B	Brain_Cerebellar_Hemisphere	4.0366	5.42e-05	1	0.0016235
SEPHS1P6	Brain_Caudate_basal_ganglia	-4.03624	5.43e-05	1	0.00162475
PRMT7	Brain_Frontal_Cortex_BA9	4.0365	5.43e-05	1	0.00162475
PRPSAP2	Brain_Cerebellar_Hemisphere	-4.03565	5.45e-05	1	0.00162986
STX17	Brain_Caudate_basal_ganglia	-4.033	5.51e-05	1	0.00164692
VRK1	Brain_Frontal_Cortex_BA9	-4.0305	5.57e-05	1	0.00166308
DPYSL5	Brain_Substantia_nigra	4.0302	5.57e-05	1	0.00166308
DPYSL5	Brain_Cerebellum	4.02933	5.59e-05	1	0.00166816
AP3B2	Brain_Cerebellar_Hemisphere	-4.029	5.6e-05	1	0.00167025
PRDX5	Brain_Cerebellum	-4.0275	5.64e-05	1	0.00168128
FAM86B3P	Brain_Hippocampus	-4.0271	5.65e-05	1	0.00168336
ANKRD27	Brain_Anterior_cingulate_cortex_BA24	-4.02651	5.66e-05	1	0.00168454
MRPL48	Brain_Cortex	4.02671	5.66e-05	1	0.00168454
MARK3	Cortex (PsychENCODE)	-4.0262	5.67e-05	1	0.00168662
ZDHHC5	Whole_Blood	4.024	5.72e-05	1	0.00170059
MAP3K11	Cortex (PsychENCODE)	-4.02189	5.77e-05	1	0.00171454
ZNF100	Brain_Cortex	-4.0214	5.78e-05	1	0.0017166
C6orf57	Cortex (PsychENCODE)	4.02074	5.8e-05	1	0.00172162
RNASEH2C	Cortex (PsychENCODE)	-4.02034	5.81e-05	1	0.00172367
CTD-2561B21.5	Brain_Caudate_basal_ganglia	-4.0174	5.88e-05	1	0.00174351
CD46	Brain_Amygdala	4.0163	5.91e-05	1	0.00175148
SMU1	Whole_Blood	-4.01605	5.92e-05	1	0.00175351
RP11-451F14.1	Cortex (PsychENCODE)	-4.01549	5.93e-05	1	0.00175554
VPS4A	Brain_Putamen_basal_ganglia	4.0146	5.95e-05	1	0.00176053
RP11-1C8.7	Brain_Substantia_nigra	4.0144	5.96e-05	1	0.00176256
GALNT4	Cortex (PsychENCODE)	4.01407	5.97e-05	1	0.00176365
ST13	Whole_Blood	4.01404	5.97e-05	1	0.00176365
SLC25A27	Brain_Cerebellar_Hemisphere	-4.01353	5.98e-05	1	0.00176567
EMC2	Cortex (PsychENCODE)	4.0132	5.99e-05	1	0.00176768
GOLGA6L5	Brain_Cortex	4.01126	6.04e-05	1	0.0017815
KCNK3	Brain_Cortex	-4.0103	6.06e-05	1	0.00178551
RLTPR	Cortex (PsychENCODE)	4.01027	6.06e-05	1	0.00178551
MYH7B	Brain_Cerebellar_Hemisphere	4.01	6.07e-05	1	0.00178751
ARL14EP	Brain_Caudate_basal_ganglia	4.00936	6.09e-05	1	0.00179151
MGRN1	Brain_Hypothalamus	-4.0092	6.09e-05	1	0.00179151
CTSS	Cortex (PsychENCODE)	4.00864	6.11e-05	1	0.00179645
JRK	Brain_Cortex	4.0069	6.15e-05	1	0.00180726
HNRNPA1P46	Cortex (PsychENCODE)	-4.00678	6.16e-05	1	0.00180924
THAP5	Brain_Anterior_cingulate_cortex_BA24	-4.00604	6.17e-05	1	0.00181028
AS3MT	Brain_Cortex	4.00622	6.17e-05	1	0.00181028
ZNF276	Brain_Cerebellar_Hemisphere	4.0059	6.18e-05	1	0.00181131
ATP5G3	Cortex (PsychENCODE)	-4.00596	6.18e-05	1	0.00181131
TRHDE-AS1	Brain_Cerebellum	4.0052	6.2e-05	1	0.00181622
FAM85B	Brain_Nucleus_accumbens_basal_ganglia	-4.00456	6.21e-05	1	0.00181819
SMIM15	Cortex (PsychENCODE)	4.0041	6.23e-05	1	0.00182214
RAB11FIP5	Whole_Blood	4.00409	6.23e-05	1	0.00182214
C6orf57	Brain_Cortex	4.00364	6.24e-05	1	0.00182411
VPS9D1-AS1	Brain_Cerebellum	4.00264	6.26e-05	1	0.00182899
BTBD1	Brain_Hippocampus	4.0024	6.27e-05	1	0.00183096
SPATA33	Cortex (PsychENCODE)	-4.00213	6.28e-05	1	0.00183292
RP11-502I4.3	Brain_Nucleus_accumbens_basal_ganglia	-4.0018	6.29e-05	1	0.00183488
FAM83D	Cortex (PsychENCODE)	4.00099	6.31e-05	1	0.00183975
PCDHB16	Brain_Frontal_Cortex_BA9	4.0004	6.32e-05	1	0.00184171
TVP23B	Cortex (PsychENCODE)	3.9998	6.34e-05	1	0.00184657
ANKRD27	Brain_Nucleus_accumbens_basal_ganglia	-3.9985	6.37e-05	1	0.00185434
NMRAL1	Brain_Cortex	3.9976	6.4e-05	1	0.0018621
FOXN2	Brain_Caudate_basal_ganglia	-3.99735	6.41e-05	1	0.00186404
TMEM42	Whole_Blood	-3.9963	6.43e-05	1	0.00186888
RP11-247A12.7	Brain_Hypothalamus	3.9954	6.46e-05	1	0.00187663
AP001469.9	Brain_Cerebellar_Hemisphere	3.9947	6.48e-05	1	0.00188146
SCML4	Whole_Blood	-3.9941	6.49e-05	1	0.00188338
ARL3	Cortex (PsychENCODE)	3.99403	6.5e-05	1	0.0018853
RP11-247A12.7	Brain_Anterior_cingulate_cortex_BA24	3.9936	6.51e-05	1	0.00188722
PAXIP1-AS2	Brain_Cortex	3.9929	6.53e-05	1	0.00189204
CPD	Cortex (PsychENCODE)	3.99227	6.54e-05	1	0.00189297
CD46	Cortex (PsychENCODE)	3.99256	6.54e-05	1	0.00189297
AC018641.7	Brain_Cortex	-3.9916	6.56e-05	1	0.00189778
WAC	Brain_Cerebellum	3.9911	6.58e-05	1	0.00190159
SLC43A1	Brain_Hypothalamus	-3.99086	6.58e-05	1	0.00190159
ASPDH	Brain_Frontal_Cortex_BA9	-3.99075	6.59e-05	1	0.00190251
ASAP1	Brain_Nucleus_accumbens_basal_ganglia	-3.99064	6.59e-05	1	0.00190251
MAMSTR	Brain_Caudate_basal_ganglia	3.99044	6.6e-05	1	0.00190442
SNX19	Brain_Anterior_cingulate_cortex_BA24	3.98994	6.61e-05	1	0.00190632
LRRC36	Brain_Substantia_nigra	3.9896	6.62e-05	1	0.00190723
COX8A	Cortex (PsychENCODE)	-3.9895	6.62e-05	1	0.00190723
TIMP4	Brain_Nucleus_accumbens_basal_ganglia	3.98887	6.64e-05	1	0.00191201
AC018470.4	Cortex (PsychENCODE)	3.98798	6.66e-05	1	0.00191677
PPM1F	Brain_Nucleus_accumbens_basal_ganglia	3.98788	6.67e-05	1	0.00191866
RP11-466A19.1	Brain_Amygdala	-3.9864	6.71e-05	1	0.00192918
EEFSEC	Cortex (PsychENCODE)	3.98565	6.73e-05	1	0.00193393
RP11-91I20.3	Brain_Cerebellum	-3.9853	6.74e-05	1	0.00193581
FAM85B	Brain_Caudate_basal_ganglia	-3.9846	6.76e-05	1	0.00194055
KAT5	Cortex (PsychENCODE)	3.98352	6.79e-05	1	0.00194716
GDPD3	Whole_Blood	3.98368	6.79e-05	1	0.00194716
FOXN2	Brain_Hippocampus	-3.9833	6.8e-05	1	0.00194903
SNX32	Brain_Cerebellum	3.9808	6.87e-05	1	0.00196707
LRRC48	Brain_Putamen_basal_ganglia	3.9807	6.87e-05	1	0.00196707
SMDT1	Brain_Caudate_basal_ganglia	3.98025	6.88e-05	1	0.00196893
CAMTA1	Brain_Nucleus_accumbens_basal_ganglia	-3.97918	6.92e-05	1	0.00197936
ABCC10	Cortex (PsychENCODE)	-3.97813	6.95e-05	1	0.00198692
BATF2	Cortex (PsychENCODE)	-3.97777	6.96e-05	1	0.00198775
RP11-780M14.1	Cortex (PsychENCODE)	3.9778	6.96e-05	1	0.00198775
CTA-217C2.1	Cortex (PsychENCODE)	-3.97701	6.98e-05	1	0.00199244
GGNBP1	Cortex (PsychENCODE)	3.97642	7e-05	1	0.00199713
MMD	Brain_Frontal_Cortex_BA9	-3.975	7.04e-05	1	0.00200752
RP11-134K13.4	Brain_Frontal_Cortex_BA9	3.9747	7.05e-05	1	0.00200832
PLEKHA6	Cortex (PsychENCODE)	-3.97455	7.05e-05	1	0.00200832
EVI5	Brain_Amygdala	-3.9733	7.09e-05	1	0.00201765
CTD-2587M2.1	Brain_Cerebellar_Hemisphere	3.9732	7.09e-05	1	0.00201765
RP1-140A9.1	Brain_Frontal_Cortex_BA9	3.9726	7.11e-05	1	0.00202231
POGZ	Whole_Blood	-3.97228	7.12e-05	1	0.00202412
THOC5	Cortex (PsychENCODE)	3.97099	7.16e-05	1	0.00203446
FAM86B3P	Brain_Cerebellum	-3.9706	7.17e-05	1	0.00203627
CTA-390C10.10	Brain_Amygdala	3.9692	7.21e-05	1	0.00204658
RTN3	Whole_Blood	3.969	7.22e-05	1	0.00204838
RP11-73M18.8	Brain_Amygdala	3.968	7.24e-05	1	0.00205301
TMEM194A	Brain_Anterior_cingulate_cortex_BA24	3.96793	7.25e-05	1	0.00205376
KDM3B	Cortex (PsychENCODE)	-3.968	7.25e-05	1	0.00205376
EVI5	Brain_Cortex	-3.96761	7.26e-05	1	0.00205451
PARP8	Cortex (PsychENCODE)	3.9675	7.26e-05	1	0.00205451
LL22NC03-86G7.1	Brain_Nucleus_accumbens_basal_ganglia	3.9672	7.27e-05	1	0.0020563
TPH1	Brain_Cerebellar_Hemisphere	-3.9662	7.3e-05	1	0.00206374
RP11-85F14.5	Brain_Substantia_nigra	-3.966	7.31e-05	1	0.00206552
CD46	Brain_Cortex	3.96525	7.33e-05	1	0.00207012
LRIF1	Cortex (PsychENCODE)	-3.96496	7.34e-05	1	0.00207085
MAPK1IP1L	Cortex (PsychENCODE)	-3.96486	7.34e-05	1	0.00207085
GLTP	Brain_Caudate_basal_ganglia	-3.96417	7.37e-05	1	0.00207827
CLSPN	Cortex (PsychENCODE)	3.9631	7.4e-05	1	0.00208567
RP11-78O7.2	Brain_Cerebellum	-3.96229	7.42e-05	1	0.0020892
NTN5	Brain_Hypothalamus	3.9625	7.42e-05	1	0.0020892
IFT57	Brain_Frontal_Cortex_BA9	-3.96212	7.43e-05	1	0.00209096
MAPK3	Brain_Cerebellum	3.96178	7.44e-05	1	0.00209272
TNFAIP8L3	Brain_Cortex	-3.9615	7.45e-05	1	0.00209448
TMED4	Cortex (PsychENCODE)	-3.96	7.46e-05	1	0.00209623
COX14	Brain_Cerebellum	-3.9608	7.47e-05	1	0.00209799
AC018641.7	Brain_Nucleus_accumbens_basal_ganglia	-3.95976	7.5e-05	1	0.0021043
POLR1E	Whole_Blood	3.9597	7.5e-05	1	0.0021043
SPIRE2	Brain_Frontal_Cortex_BA9	-3.9592	7.52e-05	1	0.00210885
RP11-10L12.4	Brain_Hypothalamus	3.95897	7.53e-05	1	0.00211059
EMC2	Brain_Cerebellar_Hemisphere	3.95862	7.54e-05	1	0.00211233
TVP23B	Brain_Cerebellar_Hemisphere	3.95705	7.59e-05	1	0.00212528
RP1-140A9.1	Brain_Nucleus_accumbens_basal_ganglia	3.95627	7.61e-05	1	0.00212981
KRT81	Brain_Anterior_cingulate_cortex_BA24	3.95564	7.63e-05	1	0.00213434
FAM134A	Brain_Cerebellum	-3.95458	7.67e-05	1	0.00214445
LINC00909	Whole_Blood	3.954	7.68e-05	1	0.00214617
[truncated: 53,836 more rows]

## Sheet: ST2
Table S2: TWAS results for bipolar disorder across all tissues considered
ID	PANEL	TWAS.Z	TWAS.P	FWER_P	FDR_Q
CKMT1A	Cortex (PsychENCODE)	8.10765	5.16e-16	2.84e-11	2.84e-11
PELI3	Cortex (PsychENCODE)	6.80419	1.02e-11	5.61e-07	2.8e-07
DCLK3	Cortex (PsychENCODE)	-6.61638	3.68e-11	2.02e-06	6.74e-07
HAPLN4	Brain_Cerebellum	6.19524	5.82e-10	3.2e-05	8e-06
RP5-966M1.5	Brain_Cerebellum	5.9489	2.7e-09	0.000148462	2.97e-05
TSSK6	Cortex (PsychENCODE)	5.80158	6.57e-09	0.000361258	6.02e-05
HAPLN4	Cortex (PsychENCODE)	5.7421	9.35e-09	0.000514119	7.34e-05
RP11-867G23.8	Brain_Cortex	-5.6672	1.45e-08	0.000797297	9.71e-05
LMAN2L	Cortex (PsychENCODE)	-5.65116	1.59e-08	0.000874277	9.71e-05
PACS1	Brain_Hippocampus	5.5287	3.23e-08	0.00177605	0.000158674
GNL3	Cortex (PsychENCODE)	5.52227	3.35e-08	0.00184203	0.000158674
HAPLN4	Brain_Hippocampus	5.50238	3.75e-08	0.00206198	0.000158674
GNL3	Brain_Putamen_basal_ganglia	5.4957	3.89e-08	0.00213896	0.000158674
CILP2	Brain_Putamen_basal_ganglia	5.4893	4.04e-08	0.00222143	0.000158674
CSPG4P11	Brain_Cerebellum	-5.40695	6.41e-08	0.0035246	0.000220914
RCE1	Whole_Blood	5.40587	6.45e-08	0.0035466	0.000220914
RP11-350N15.4	Brain_Cerebellum	5.39558	6.83e-08	0.00375554	0.000220914
ATP13A1	Brain_Cerebellar_Hemisphere	5.3696	7.89e-08	0.0043384	0.000241022
CILP2	Brain_Caudate_basal_ganglia	5.3467	8.96e-08	0.00492675	0.000249728
MCHR1	Brain_Cortex	-5.33258	9.68e-08	0.00532264	0.000249728
XPNPEP3	Brain_Cerebellar_Hemisphere	5.32197	1.03e-07	0.00566356	0.000249728
CTSF	Brain_Substantia_nigra	-5.3208	1.03e-07	0.00566356	0.000249728
NEK4	Cortex (PsychENCODE)	5.31288	1.08e-07	0.00593849	0.000249728
CILP2	Brain_Nucleus_accumbens_basal_ganglia	5.3119	1.09e-07	0.00599347	0.000249728
PROZ	Brain_Hippocampus	5.2973	1.18e-07	0.00648835	0.000259534
SFMBT1	Whole_Blood	-5.25795	1.46e-07	0.00802796	0.000307514
AC103965.1	Whole_Blood	5.2517	1.51e-07	0.00830289	0.000307514
RP11-182J1.10	Cortex (PsychENCODE)	5.23582	1.64e-07	0.0090177	0.000322061
HLF	Cortex (PsychENCODE)	-5.21343	1.85e-07	0.0101724	0.000350773
RP11-182J1.14	Cortex (PsychENCODE)	-5.16367	2.42e-07	0.0133066	0.000443554
AP001469.9	Brain_Caudate_basal_ganglia	5.1441	2.69e-07	0.0147912	0.000477137
GLYCTK	Brain_Anterior_cingulate_cortex_BA24	5.1248	2.98e-07	0.0163858	0.000511536
RP13-262C2.3	Cortex (PsychENCODE)	5.11939	3.07e-07	0.0168807	0.000511536
GNL3	Brain_Cerebellum	5.105	3.31e-07	0.0182004	0.000531008
UBE2Q2L	Cortex (PsychENCODE)	5.10097	3.38e-07	0.0185853	0.000531008
XPNPEP3	Whole_Blood	5.0569	4.26e-07	0.023424	0.000650668
GNL3	Brain_Frontal_Cortex_BA9	5.0507	4.4e-07	0.0241938	0.000653888
MCM3AP	Brain_Caudate_basal_ganglia	-5.0318	4.86e-07	0.0267232	0.000692019
ILF3-AS1	Brain_Cortex	5.02341	5.08e-07	0.0279329	0.000692019
RPS20P22	Brain_Cerebellum	-5.02118	5.14e-07	0.0282628	0.000692019
MCHR1	Cortex (PsychENCODE)	-5.0202	5.16e-07	0.0283728	0.000692019
GLYCTK	Brain_Hippocampus	5.00908	5.47e-07	0.0300773	0.000704588
FADS1	Brain_Cerebellum	-5.00777	5.51e-07	0.0302973	0.000704588
CDKN2C	Cortex (PsychENCODE)	4.99589	5.86e-07	0.0322218	0.000732314
RP11-658F2.3	Brain_Nucleus_accumbens_basal_ganglia	4.9848	6.2e-07	0.0340913	0.000757585
RP11-182J1.13	Cortex (PsychENCODE)	-4.97883	6.4e-07	0.035191	0.000765023
ADD3	Brain_Cerebellum	4.96264	6.95e-07	0.0382153	0.000800796
MYH7B	Cortex (PsychENCODE)	-4.9493	7.45e-07	0.0409646	0.000800796
ZNF101	Whole_Blood	-4.94927	7.45e-07	0.0409646	0.000800796
RHEBL1	Cortex (PsychENCODE)	4.9483	7.49e-07	0.0411845	0.000800796
AC103965.1	Brain_Substantia_nigra	4.9436	7.67e-07	0.0421743	0.000800796
LETM2	Cortex (PsychENCODE)	-4.93951	7.83e-07	0.043054	0.000800796
XPNPEP3	Brain_Hippocampus	4.94	7.84e-07	0.043109	0.000800796
SFMBT1	Brain_Cerebellum	-4.93505	8.01e-07	0.0440438	0.000800796
NMB	Whole_Blood	4.9352	8.01e-07	0.0440438	0.000800796
LMAN2L	Brain_Cerebellum	-4.92594	8.4e-07	0.0461882	0.00082479
FADS1	Cortex (PsychENCODE)	-4.92109	8.61e-07	0.0473429	0.000830578
MED24	Brain_Anterior_cingulate_cortex_BA24	4.9088	9.16e-07	0.0503672	0.000858115
LRFN4	Whole_Blood	4.90614	9.29e-07	0.051082	0.000858115
GNL3	Brain_Cerebellar_Hemisphere	4.89759	9.7e-07	0.0533364	0.000858115
FTCD-AS1	Brain_Anterior_cingulate_cortex_BA24	-4.896	9.78e-07	0.0537763	0.000858115
EFTUD1P1	Cortex (PsychENCODE)	-4.89458	9.85e-07	0.0541612	0.000858115
ADD3	Brain_Cerebellar_Hemisphere	4.8888	1.01e-06	0.0555359	0.000858115
UBE2Q2P1	Brain_Cerebellum	-4.88797	1.02e-06	0.0560857	0.000858115
HAPLN4	Brain_Cerebellar_Hemisphere	4.885	1.03e-06	0.0566356	0.000858115
GLT8D1	Brain_Frontal_Cortex_BA9	-4.8861	1.03e-06	0.0566356	0.000858115
LL22NC03-86G7.1	Brain_Hypothalamus	4.87477	1.09e-06	0.0599347	0.000878249
ILF3	Cortex (PsychENCODE)	-4.875	1.09e-06	0.0599347	0.000878249
VPS45	Cortex (PsychENCODE)	-4.86978	1.12e-06	0.0615843	0.000878249
ADD3	Whole_Blood	4.866	1.14e-06	0.062684	0.000878249
MED24	Brain_Frontal_Cortex_BA9	4.86328	1.15e-06	0.0632339	0.000878249
GLYCTK	Cortex (PsychENCODE)	4.86467	1.15e-06	0.0632339	0.000878249
LL22NC03-86G7.1	Brain_Frontal_Cortex_BA9	4.8495	1.24e-06	0.0681826	0.000928335
CDHR1	Cortex (PsychENCODE)	-4.84404	1.27e-06	0.0698322	0.000928335
FTCD	Brain_Cortex	-4.84088	1.29e-06	0.0709319	0.000928335
MED24	Brain_Hippocampus	4.8409	1.29e-06	0.0709319	0.000928335
PPAPDC1B	Brain_Cerebellar_Hemisphere	-4.83901	1.3e-06	0.0714818	0.000928335
LL22NC03-86G7.1	Brain_Caudate_basal_ganglia	4.82347	1.41e-06	0.0775303	0.000977529
USP33	Brain_Amygdala	4.822	1.42e-06	0.0780801	0.000977529
LINC00933	Brain_Cortex	-4.82012	1.43e-06	0.07863	0.000977529
LL22NC03-86G7.1	Brain_Putamen_basal_ganglia	4.81913	1.44e-06	0.0791798	0.000977529
GLYCTK	Brain_Cerebellum	4.81699	1.46e-06	0.0802796	0.000979019
ZNF101	Brain_Caudate_basal_ganglia	4.8067	1.53e-06	0.0841286	0.0010136
CSPG4P11	Brain_Cerebellar_Hemisphere	-4.80187	1.57e-06	0.086328	0.00101562
DUS2	Brain_Cerebellum	4.80259	1.57e-06	0.086328	0.00101562
PPM1M	Brain_Cerebellum	4.7923	1.65e-06	0.0907269	0.00104284
MAP1LC3A	Whole_Blood	4.79235	1.65e-06	0.0907269	0.00104284
CCAR2	Cortex (PsychENCODE)	-4.77614	1.79e-06	0.0984249	0.00111846
ILF3-AS1	Whole_Blood	4.77065	1.84e-06	0.101174	0.00113679
RPRD2	Brain_Cerebellum	-4.76482	1.89e-06	0.103924	0.00115471
XPNPEP3	Cortex (PsychENCODE)	4.7555	1.98e-06	0.108872	0.0011964
RP11-265N6.3	Brain_Amygdala	4.75197	2.01e-06	0.110522	0.00120023
LL22NC03-86G7.1	Brain_Amygdala	4.75018	2.03e-06	0.111622	0.00120023
LL22NC03-86G7.1	Brain_Nucleus_accumbens_basal_ganglia	4.7435	2.1e-06	0.115471	0.00122841
AC103965.1	Brain_Cortex	4.7396	2.14e-06	0.11767	0.00123863
XPNPEP3	Brain_Frontal_Cortex_BA9	4.72669	2.28e-06	0.125368	0.00130592
CTSF	Whole_Blood	-4.71139	2.46e-06	0.135266	0.00139449
GAL3ST3	Cortex (PsychENCODE)	-4.70541	2.53e-06	0.139115	0.00141954
MYH7B	Brain_Cerebellar_Hemisphere	4.702	2.58e-06	0.141864	0.00143297
YIF1A	Cortex (PsychENCODE)	4.69755	2.63e-06	0.144613	0.00144613
ZNF584	Brain_Putamen_basal_ganglia	4.6889	2.75e-06	0.151211	0.00148409
NAA40	Whole_Blood	4.68712	2.77e-06	0.152311	0.00148409
BAG5	Cortex (PsychENCODE)	-4.68644	2.78e-06	0.152861	0.00148409
SFMBT1	Brain_Cerebellar_Hemisphere	-4.68009	2.87e-06	0.15781	0.0015174
GLYCTK	Whole_Blood	4.66508	3.08e-06	0.169357	0.00161292
COG8	Brain_Frontal_Cortex_BA9	4.66276	3.12e-06	0.171556	0.00161846
LL22NC03-86G7.1	Brain_Cortex	4.66072	3.15e-06	0.173206	0.00161875
ARMC6	Brain_Anterior_cingulate_cortex_BA24	-4.65476	3.24e-06	0.178155	0.00164453
ORMDL3	Cortex (PsychENCODE)	4.65392	3.26e-06	0.179254	0.00164453
XPNPEP3	Brain_Cerebellum	4.6435	3.42e-06	0.188052	0.00169912
EDEM2	Brain_Nucleus_accumbens_basal_ganglia	-4.643	3.43e-06	0.188602	0.00169912
PACS1	Brain_Cortex	4.6402	3.48e-06	0.191351	0.00170849
MCM3AP	Brain_Cerebellar_Hemisphere	-4.6368	3.54e-06	0.19465	0.00172257
CDAN1	Brain_Putamen_basal_ganglia	4.63217	3.62e-06	0.199049	0.00174605
NCOA6	Brain_Cerebellum	-4.62932	3.67e-06	0.201799	0.00175477
AC103965.1	Brain_Putamen_basal_ganglia	4.62448	3.76e-06	0.206747	0.00177647
CDAN1	Cortex (PsychENCODE)	4.62311	3.78e-06	0.207847	0.00177647
RP11-755F10.1	Cortex (PsychENCODE)	-4.61601	3.91e-06	0.214995	0.00181634
ITIH4	Brain_Amygdala	-4.6123	3.98e-06	0.218844	0.00181634
DNM1P51	Brain_Frontal_Cortex_BA9	-4.6115	4e-06	0.219944	0.00181634
PROZ	Brain_Cerebellar_Hemisphere	4.61036	4.02e-06	0.221044	0.00181634
FGFR1	Brain_Cerebellum	4.60999	4.03e-06	0.221594	0.00181634
LL22NC03-86G7.1	Whole_Blood	4.60438	4.14e-06	0.227642	0.00185075
CENPBD1P1	Cortex (PsychENCODE)	4.60192	4.19e-06	0.230391	0.00185193
CDAN1	Brain_Hippocampus	4.60081	4.21e-06	0.231491	0.00185193
RP11-755F10.1	Brain_Substantia_nigra	-4.5947	4.33e-06	0.238089	0.0018896
DUS2	Brain_Cortex	4.58151	4.62e-06	0.254035	0.00198465
ZSCAN2	Cortex (PsychENCODE)	4.58127	4.62e-06	0.254035	0.00198465
LPAR2	Whole_Blood	-4.57466	4.77e-06	0.262283	0.0020332
UBE2E3	Cortex (PsychENCODE)	-4.5698	4.88e-06	0.268332	0.00204531
TDRKH	Brain_Hippocampus	4.56943	4.89e-06	0.268882	0.00204531
TMEM258	Whole_Blood	4.56868	4.91e-06	0.269981	0.00204531
POC1A	Brain_Putamen_basal_ganglia	4.5605	5.1e-06	0.280429	0.00209107
AC103965.1	Brain_Amygdala	4.55988	5.12e-06	0.281528	0.00209107
RP11-755F10.1	Brain_Hypothalamus	-4.55812	5.16e-06	0.283728	0.00209107
AC103965.1	Brain_Anterior_cingulate_cortex_BA24	4.5565	5.2e-06	0.285927	0.00209107
RP11-755F10.1	Brain_Cortex	-4.556	5.21e-06	0.286477	0.00209107
CDHR1	Brain_Caudate_basal_ganglia	-4.55165	5.32e-06	0.292526	0.00211975
LRRC57	Cortex (PsychENCODE)	4.54838	5.41e-06	0.297474	0.0021401
RP11-755F10.1	Brain_Frontal_Cortex_BA9	-4.5466	5.45e-06	0.299674	0.00214053
MED24	Brain_Cortex	4.54322	5.54e-06	0.304622	0.00216044
RP11-755F10.1	Brain_Putamen_basal_ganglia	-4.533	5.82e-06	0.320019	0.00224943
LL22NC03-86G7.1	Brain_Cerebellar_Hemisphere	4.53159	5.85e-06	0.321668	0.00224943
SSBP2	Brain_Cerebellar_Hemisphere	4.52366	6.08e-06	0.334315	0.00229736
NME1-NME2	Brain_Hypothalamus	4.5236	6.08e-06	0.334315	0.00229736
RP11-755F10.1	Brain_Nucleus_accumbens_basal_ganglia	-4.5227	6.1e-06	0.335415	0.00229736
RP11-350N15.4	Brain_Cerebellar_Hemisphere	4.51976	6.19e-06	0.340363	0.0023154
ZNF324	Brain_Cerebellum	-4.51702	6.27e-06	0.344762	0.00232947
GOLGA6L5	Whole_Blood	4.5136	6.37e-06	0.350261	0.00235074
SRPK2	Brain_Cortex	-4.51092	6.45e-06	0.35466	0.00235966
RP11-755F10.1	Brain_Hippocampus	-4.5101	6.48e-06	0.356309	0.00235966
SFMBT1	Brain_Frontal_Cortex_BA9	-4.5081	6.54e-06	0.359608	0.00236585
VPS29	Whole_Blood	4.49747	6.88e-06	0.378304	0.00245652
GMIP	Whole_Blood	-4.49738	6.88e-06	0.378304	0.00245652
RP11-755F10.1	Brain_Cerebellar_Hemisphere	-4.49565	6.94e-06	0.381603	0.00245861
RP11-755F10.1	Brain_Cerebellum	-4.49383	7e-06	0.384902	0.00245861
CDHR1	Brain_Frontal_Cortex_BA9	-4.49317	7.02e-06	0.386002	0.00245861
TMEM110	Whole_Blood	-4.48977	7.13e-06	0.39205	0.00248133
RP11-755F10.1	Brain_Caudate_basal_ganglia	-4.4868	7.23e-06	0.397549	0.00250031
PACS1	Cortex (PsychENCODE)	4.48356	7.34e-06	0.403597	0.00252248
RP11-755F10.1	Brain_Anterior_cingulate_cortex_BA24	-4.47931	7.49e-06	0.411845	0.00255804
NCOA6	Brain_Hypothalamus	-4.4757	7.61e-06	0.418443	0.00257051
PPM1F	Brain_Nucleus_accumbens_basal_ganglia	4.4755	7.62e-06	0.418993	0.00257051
DDHD2	Cortex (PsychENCODE)	-4.47139	7.77e-06	0.427241	0.00260513
TP53I13	Whole_Blood	4.46253	8.1e-06	0.445387	0.00269931
LL22NC03-86G7.1	Brain_Cerebellum	4.4596	8.21e-06	0.451435	0.00271949
SNAP91	Cortex (PsychENCODE)	4.45599	8.35e-06	0.459133	0.0027493
LL22NC03-86G7.1	Brain_Anterior_cingulate_cortex_BA24	4.44602	8.75e-06	0.481127	0.00286385
NCOA6	Brain_Frontal_Cortex_BA9	-4.4313	9.37e-06	0.515219	0.00303393
ZNF584	Brain_Caudate_basal_ganglia	4.431	9.38e-06	0.515769	0.00303393
ZSCAN9	Brain_Cerebellar_Hemisphere	-4.425	9.64e-06	0.530065	0.0030998
LRIT2	Cortex (PsychENCODE)	-4.42166	9.79e-06	0.538313	0.00312973
RP5-1157M23.2	Brain_Anterior_cingulate_cortex_BA24	4.41413	1.01e-05	0.555359	0.00321017
CDAN1	Brain_Cerebellar_Hemisphere	4.40015	1.08e-05	0.593849	0.00337414
PPAPDC1B	Brain_Cortex	-4.4001	1.08e-05	0.593849	0.00337414
RP11-350N15.5	Cortex (PsychENCODE)	4.4	1.08e-05	0.593849	0.00337414
NFATC3	Brain_Cortex	-4.39346	1.12e-05	0.615843	0.00347934
NMB	Cortex (PsychENCODE)	4.39123	1.13e-05	0.621342	0.00349068
HOMER1	Cortex (PsychENCODE)	4.3822	1.17e-05	0.643336	0.00355616
NME1-NME2	Brain_Amygdala	4.3806	1.18e-05	0.648835	0.00355616
FADS3	Brain_Cerebellum	-4.38076	1.18e-05	0.648835	0.00355616
VIPR2	Brain_Cortex	-4.38177	1.18e-05	0.648835	0.00355616
TOP3B	Brain_Anterior_cingulate_cortex_BA24	4.38028	1.19e-05	0.654333	0.00355616
CDHR1	Brain_Putamen_basal_ganglia	-4.38	1.19e-05	0.654333	0.00355616
NME1-NME2	Brain_Hippocampus	4.3759	1.21e-05	0.665331	0.00357705
ABHD15	Brain_Nucleus_accumbens_basal_ganglia	-4.3749	1.21e-05	0.665331	0.00357705
RP1-265C24.5	Brain_Amygdala	4.3715	1.23e-05	0.676328	0.00358856
NME1-NME2	Brain_Caudate_basal_ganglia	4.37087	1.24e-05	0.681826	0.00358856
NAPSB	Brain_Caudate_basal_ganglia	-4.3702	1.24e-05	0.681826	0.00358856
WFIKKN2	Brain_Cortex	4.37109	1.24e-05	0.681826	0.00358856
CTCF	Cortex (PsychENCODE)	4.36361	1.28e-05	0.703821	0.00368493
CSE1L	Cortex (PsychENCODE)	4.3624	1.29e-05	0.709319	0.00369437
AC103965.1	Brain_Caudate_basal_ganglia	4.35997	1.3e-05	0.714818	0.00370372
RHEBL1	Brain_Putamen_basal_ganglia	4.3537	1.34e-05	0.736812	0.00377682
ADD3	Brain_Frontal_Cortex_BA9	4.35259	1.35e-05	0.742311	0.00377682
LYG1	Brain_Cerebellum	4.35068	1.36e-05	0.74781	0.00377682
DDHD2	Brain_Cerebellum	-4.34943	1.36e-05	0.74781	0.00377682
VPS39	Brain_Frontal_Cortex_BA9	4.3499	1.36e-05	0.74781	0.00377682
LL22NC03-86G7.1	Brain_Hippocampus	4.35	1.38e-05	0.758807	0.0038131
MCM3AP	Cortex (PsychENCODE)	-4.3344	1.46e-05	0.802796	0.00401398
ZNF101	Cortex (PsychENCODE)	4.33373	1.47e-05	0.808294	0.00402136
RP11-182J1.14	Brain_Cortex	-4.33043	1.49e-05	0.819291	0.0040559
LINC00933	Brain_Caudate_basal_ganglia	-4.32639	1.52e-05	0.835787	0.004097
NAPSB	Whole_Blood	-4.32514	1.52e-05	0.835787	0.004097
ZSCAN9	Brain_Cerebellum	-4.3198	1.56e-05	0.857782	0.00416399
ASB16-AS1	Brain_Frontal_Cortex_BA9	-4.32034	1.56e-05	0.857782	0.00416399
PDF	Cortex (PsychENCODE)	-4.31744	1.58e-05	0.868779	0.00416956
CDHR1	Brain_Cortex	-4.31542	1.59e-05	0.874277	0.00416956
ZSCAN2	Whole_Blood	-4.3164	1.59e-05	0.874277	0.00416956
CDAN1	Brain_Cerebellum	4.31413	1.6e-05	0.879776	0.00416956
VKORC1L1	Cortex (PsychENCODE)	4.31377	1.6e-05	0.879776	0.00416956
PPAPDC1B	Brain_Cerebellum	-4.31073	1.63e-05	0.896272	0.0042277
PROZ	Whole_Blood	4.3088	1.64e-05	0.90177	0.00423366
RP11-724N1.1	Brain_Cerebellum	4.3062	1.66e-05	0.912768	0.00426527
RP11-73M18.8	Brain_Cerebellum	4.3034	1.68e-05	0.923765	0.00429658
PRPF3	Cortex (PsychENCODE)	-4.29883	1.72e-05	0.945759	0.00437852
FLJ00418	Brain_Cerebellar_Hemisphere	-4.2974	1.73e-05	0.951258	0.00438368
TERF2	Brain_Cerebellar_Hemisphere	-4.29542	1.74e-05	0.956756	0.00438879
LYZL4	Cortex (PsychENCODE)	-4.29361	1.76e-05	0.967754	0.00441897
AC103965.1	Brain_Hypothalamus	4.29265	1.77e-05	0.973252	0.00442387
NFATC3	Brain_Caudate_basal_ganglia	-4.27483	1.91e-05	1	0.00475218
PPM1F	Brain_Caudate_basal_ganglia	4.27238	1.93e-05	1	0.00478031
AATF	Brain_Amygdala	-4.2645	2e-05	1	0.00493148
PROZ	Brain_Cerebellum	4.26208	2.03e-05	1	0.00498311
MPRIPP1	Brain_Cerebellar_Hemisphere	-4.26061	2.04e-05	1	0.0049854
KIAA1143	Whole_Blood	4.25518	2.09e-05	1	0.00508499
MCM3AP	Brain_Frontal_Cortex_BA9	-4.2544	2.1e-05	1	0.00508681
SPCS1	Cortex (PsychENCODE)	-4.25287	2.11e-05	1	0.00508862
TGM2	Brain_Cerebellar_Hemisphere	4.2503	2.13e-05	1	0.00511442
SNX16	Brain_Cerebellum	4.24223	2.21e-05	1	0.00526159
PPM1M	Brain_Hypothalamus	4.24127	2.22e-05	1	0.00526159
HSD11B2	Cortex (PsychENCODE)	-4.24195	2.22e-05	1	0.00526159
FADS1	Brain_Frontal_Cortex_BA9	-4.2306	2.33e-05	1	0.0054986
RP4-778K6.3	Whole_Blood	-4.22611	2.38e-05	1	0.00556791
ATP1B3	Whole_Blood	-4.22414	2.4e-05	1	0.00556791
VPS45	Brain_Frontal_Cortex_BA9	-4.22326	2.41e-05	1	0.00556791
RANBP10	Brain_Frontal_Cortex_BA9	-4.22293	2.41e-05	1	0.00556791
SFMBT1	Cortex (PsychENCODE)	-4.2229	2.41e-05	1	0.00556791
NFATC3	Brain_Hypothalamus	-4.2137	2.51e-05	1	0.00574751
DDHD2	Brain_Cortex	-4.2126	2.52e-05	1	0.00574751
TOP3B	Brain_Frontal_Cortex_BA9	4.21085	2.54e-05	1	0.00574751
GLT8D1	Cortex (PsychENCODE)	-4.21096	2.54e-05	1	0.00574751
ADD3	Cortex (PsychENCODE)	4.21122	2.54e-05	1	0.00574751
PCNT	Brain_Frontal_Cortex_BA9	-4.2098	2.56e-05	1	0.00576902
PRDX5	Brain_Cerebellum	-4.20136	2.65e-05	1	0.00594746
RP11-120K24.5	Brain_Caudate_basal_ganglia	-4.199	2.68e-05	1	0.00596234
FTCD-AS1	Brain_Cortex	-4.19839	2.69e-05	1	0.00596234
SPIRE2	Brain_Hypothalamus	-4.1982	2.69e-05	1	0.00596234
ADAM20P1	Brain_Cerebellum	-4.1975	2.7e-05	1	0.00596234
CTC-429L19.3	Cortex (PsychENCODE)	4.19165	2.77e-05	1	0.00609008
MCCC1	Brain_Cerebellum	-4.19043	2.78e-05	1	0.00609008
PPAPDC1B	Brain_Hippocampus	-4.18749	2.82e-05	1	0.0061532
NME1-NME2	Brain_Anterior_cingulate_cortex_BA24	4.1856	2.84e-05	1	0.00617234
AC092661.1	Cortex (PsychENCODE)	-4.18243	2.88e-05	1	0.0061965
SPATA33	Brain_Cerebellum	-4.18186	2.89e-05	1	0.0061965
MED24	Cortex (PsychENCODE)	4.18171	2.89e-05	1	0.0061965
ZCCHC2	Cortex (PsychENCODE)	-4.18016	2.91e-05	1	0.0061965
ITIH4	Brain_Anterior_cingulate_cortex_BA24	-4.17985	2.92e-05	1	0.0061965
SF3B3	Brain_Frontal_Cortex_BA9	4.17963	2.92e-05	1	0.0061965
NME1-NME2	Brain_Nucleus_accumbens_basal_ganglia	4.1787	2.93e-05	1	0.0061965
MRPS33	Brain_Cortex	4.17486	2.98e-05	1	0.00620143
EFTUD1P1	Brain_Hypothalamus	-4.17522	2.98e-05	1	0.00620143
AL022476.2	Cortex (PsychENCODE)	4.175	2.98e-05	1	0.00620143
LIMK2	Cortex (PsychENCODE)	-4.1742	2.99e-05	1	0.00620143
MRPS33	Cortex (PsychENCODE)	4.17353	3e-05	1	0.00620143
EIF2B4	Cortex (PsychENCODE)	-4.17343	3e-05	1	0.00620143
C16orf86	Cortex (PsychENCODE)	-4.16966	3.05e-05	1	0.00627825
WDR73	Brain_Substantia_nigra	4.1689	3.06e-05	1	0.00627825
AS3MT	Whole_Blood	4.1664	3.09e-05	1	0.00631624
CTD-3074O7.2	Brain_Caudate_basal_ganglia	4.1655	3.11e-05	1	0.00633357
ACTR1B	Brain_Cerebellar_Hemisphere	-4.1636	3.13e-05	1	0.00635078
COX8A	Brain_Nucleus_accumbens_basal_ganglia	-4.162	3.15e-05	1	0.00635838
GOLGA2P7	Cortex (PsychENCODE)	4.16183	3.16e-05	1	0.00635838
AS3MT	Brain_Putamen_basal_ganglia	4.16	3.18e-05	1	0.00635838
CACNA1C	Brain_Substantia_nigra	-4.1604	3.18e-05	1	0.00635838
TMEM258	Cortex (PsychENCODE)	4.15833	3.21e-05	1	0.00639511
RP11-776H12.1	Cortex (PsychENCODE)	-4.14794	3.35e-05	1	0.00664993
DDX19A	Brain_Cortex	4.14137	3.45e-05	1	0.0068238
DCBLD1	Whole_Blood	-4.13972	3.48e-05	1	0.00682922
ITIH4	Brain_Hypothalamus	-4.13867	3.49e-05	1	0.00682922
ORMDL3	Whole_Blood	4.13866	3.49e-05	1	0.00682922
MAP1LC3A	Brain_Nucleus_accumbens_basal_ganglia	4.1371	3.52e-05	1	0.0068635
TERF2	Brain_Cerebellum	-4.13491	3.55e-05	1	0.00689754
C2orf69	Whole_Blood	4.13208	3.59e-05	1	0.0069456
AC103965.1	Brain_Nucleus_accumbens_basal_ganglia	4.132	3.6e-05	1	0.0069456
PALB2	Cortex (PsychENCODE)	4.13038	3.62e-05	1	0.00695977
DIAPH3	Brain_Caudate_basal_ganglia	-4.127	3.68e-05	1	0.00705047
LINGO1	Cortex (PsychENCODE)	-4.12496	3.71e-05	1	0.00708327
FTCD	Brain_Cerebellum	-4.12332	3.73e-05	1	0.0070913
CTCF	Brain_Nucleus_accumbens_basal_ganglia	4.12326	3.74e-05	1	0.0070913
ZNF584	Brain_Cerebellum	4.1216	3.76e-05	1	0.00710472
RP11-753C18.8	Brain_Cerebellum	4.11352	3.9e-05	1	0.00734402
KCNK4	Brain_Nucleus_accumbens_basal_ganglia	4.1101	3.95e-05	1	0.00741279
ZNF804A	Cortex (PsychENCODE)	4.10779	3.99e-05	1	0.00746239
EDEM2	Cortex (PsychENCODE)	-4.1069	4.01e-05	1	0.00747437
PDF	Brain_Cerebellum	-4.101	4.11e-05	1	0.00762769
PRSS3	Brain_Hippocampus	-4.1008	4.12e-05	1	0.00762769
SNX19	Brain_Amygdala	4.0998	4.14e-05	1	0.00763899
CDAN1	Brain_Anterior_cingulate_cortex_BA24	4.09775	4.17e-05	1	0.00766862
TRANK1	Cortex (PsychENCODE)	-4.09543	4.21e-05	1	0.00771637
ASB16	Brain_Cerebellar_Hemisphere	4.08763	4.36e-05	1	0.00796475
MITD1	Brain_Putamen_basal_ganglia	4.08583	4.39e-05	1	0.007993
RP11-350N15.5	Whole_Blood	4.0788	4.53e-05	1	0.00822068
DDHD2	Brain_Putamen_basal_ganglia	-4.077	4.56e-05	1	0.00822086
IFT57	Whole_Blood	-4.07691	4.56e-05	1	0.00822086
VPS4A	Cortex (PsychENCODE)	4.07303	4.64e-05	1	0.00830861
COX8A	Cortex (PsychENCODE)	-4.07325	4.64e-05	1	0.00830861
PNLDC1	Cortex (PsychENCODE)	-4.07102	4.68e-05	1	0.00830861
DUS2	Brain_Putamen_basal_ganglia	4.07066	4.69e-05	1	0.00830861
RANBP10	Brain_Caudate_basal_ganglia	-4.06988	4.7e-05	1	0.00830861
B3GNT1	Cortex (PsychENCODE)	4.06782	4.75e-05	1	0.00830861
CD47	Whole_Blood	-4.06774	4.75e-05	1	0.00830861
BAP1	Brain_Caudate_basal_ganglia	4.06721	4.76e-05	1	0.00830861
NME1-NME2	Brain_Cortex	4.0671	4.76e-05	1	0.00830861
CA12	Cortex (PsychENCODE)	-4.06625	4.78e-05	1	0.00830861
CTD-2560E9.3	Brain_Anterior_cingulate_cortex_BA24	4.06549	4.79e-05	1	0.00830861
AS3MT	Brain_Cerebellum	4.06581	4.79e-05	1	0.00830861
TM6SF2	Cortex (PsychENCODE)	4.06387	4.83e-05	1	0.0083427
EIF5	Brain_Substantia_nigra	-4.0633	4.84e-05	1	0.0083427
PCNT	Brain_Caudate_basal_ganglia	-4.0597	4.91e-05	1	0.00843691
CTB-152G17.6	Brain_Cerebellum	4.0554	5e-05	1	0.0085648
KIAA1143	Brain_Cerebellum	4.05299	5.06e-05	1	0.00864066
PPM1F	Brain_Putamen_basal_ganglia	4.05061	5.11e-05	1	0.00869902
GLYCTK	Brain_Amygdala	4.0461	5.21e-05	1	0.00884189
AL021546.6	Cortex (PsychENCODE)	4.04246	5.29e-05	1	0.00892892
LYSMD4	Brain_Nucleus_accumbens_basal_ganglia	-4.0422	5.3e-05	1	0.00892892
GIT2	Cortex (PsychENCODE)	-4.04148	5.31e-05	1	0.00892892
LYG1	Brain_Cortex	4.04035	5.34e-05	1	0.00895199
SSBP2	Brain_Caudate_basal_ganglia	4.0375	5.4e-05	1	0.00901437
VPS4A	Brain_Anterior_cingulate_cortex_BA24	4.03711	5.41e-05	1	0.00901437
AC103965.1	Brain_Frontal_Cortex_BA9	4.0341	5.48e-05	1	0.00910342
NFATC3	Brain_Cerebellum	-4.0311	5.55e-05	1	0.00919194
FAHD2B	Brain_Cerebellar_Hemisphere	-4.0285	5.61e-05	1	0.00926341
EDEM2	Brain_Cortex	-4.0274	5.64e-05	1	0.00928506
LYSMD4	Brain_Caudate_basal_ganglia	-4.02373	5.73e-05	1	0.00940507
CCDC173	Brain_Nucleus_accumbens_basal_ganglia	-4.0217	5.78e-05	1	0.00945122
MYH7B	Brain_Cerebellum	4.02089	5.8e-05	1	0.00945122
RP11-307C19.1	Brain_Caudate_basal_ganglia	-4.01992	5.82e-05	1	0.00945122
NAPSB	Brain_Nucleus_accumbens_basal_ganglia	-4.0198	5.83e-05	1	0.00945122
INO80E	Brain_Cerebellum	4.01879	5.85e-05	1	0.00945122
LYSMD4	Brain_Frontal_Cortex_BA9	-4.0182	5.87e-05	1	0.00945122
TTC39A	Cortex (PsychENCODE)	4.01722	5.89e-05	1	0.00945122
CTD-3074O7.2	Brain_Cerebellum	4.01577	5.93e-05	1	0.00945122
SF3B3	Brain_Cortex	4.01573	5.93e-05	1	0.00945122
TOP3B	Brain_Cortex	4.01568	5.93e-05	1	0.00945122
LYSMD4	Brain_Cerebellum	-4.00667	6.16e-05	1	0.00978941
RP11-182J1.16	Brain_Substantia_nigra	4.0035	6.24e-05	1	0.00988797
LRRFIP2	Brain_Hypothalamus	3.99835	6.38e-05	1	0.0100808
KIAA1143	Brain_Cerebellar_Hemisphere	3.99665	6.42e-05	1	0.0101017
TSSK6	Whole_Blood	3.9965	6.43e-05	1	0.0101017
TUBA1C	Brain_Substantia_nigra	3.9944	6.49e-05	1	0.0101537
DDHD2	Brain_Frontal_Cortex_BA9	-3.994	6.5e-05	1	0.0101537
ASB16-AS1	Whole_Blood	-3.99265	6.53e-05	1	0.0101716
AC103965.1	Brain_Cerebellum	3.99131	6.57e-05	1	0.0101918
SYTL2	Cortex (PsychENCODE)	-3.99112	6.58e-05	1	0.0101918
EFEMP2	Whole_Blood	-3.98902	6.63e-05	1	0.0102404
WDR73	Brain_Cortex	3.98692	6.69e-05	1	0.0102907
SNX19	Brain_Substantia_nigra	3.9868	6.7e-05	1	0.0102907
CTD-2619J13.14	Brain_Cerebellar_Hemisphere	3.9852	6.74e-05	1	0.0103137
COG8	Brain_Caudate_basal_ganglia	3.98409	6.77e-05	1	0.0103137
B3GNT9	Cortex (PsychENCODE)	3.98361	6.79e-05	1	0.0103137
SPCS1	Whole_Blood	-3.98364	6.79e-05	1	0.0103137
DUS2	Whole_Blood	3.98284	6.81e-05	1	0.0103156
SPATA2L	Whole_Blood	-3.98139	6.85e-05	1	0.0103476
MRPS21	Whole_Blood	-3.9788	6.93e-05	1	0.0104398
LRIT2	Brain_Frontal_Cortex_BA9	-3.97596	7.01e-05	1	0.0105315
AGBL3	Brain_Cerebellum	-3.9719	7.13e-05	1	0.0106554
SAT2	Brain_Cortex	3.97134	7.15e-05	1	0.0106554
CTD-3074O7.2	Brain_Cerebellar_Hemisphere	3.97045	7.17e-05	1	0.0106554
SPATA33	Whole_Blood	3.97045	7.17e-05	1	0.0106554
BAG4	Whole_Blood	-3.9697	7.2e-05	1	0.0106572
TKT	Brain_Cerebellum	3.96911	7.21e-05	1	0.0106572
KIAA1143	Cortex (PsychENCODE)	3.9685	7.23e-05	1	0.0106581
CACNA1C	Brain_Cerebellar_Hemisphere	-3.9679	7.25e-05	1	0.0106591
SPIRE2	Brain_Cerebellar_Hemisphere	-3.96704	7.28e-05	1	0.0106746
MAP1LC3A	Brain_Hypothalamus	3.9635	7.39e-05	1	0.0108071
GDF1	Cortex (PsychENCODE)	3.96151	7.45e-05	1	0.0108659
FTCD	Brain_Nucleus_accumbens_basal_ganglia	-3.956	7.62e-05	1	0.0110845
PCID2	Cortex (PsychENCODE)	-3.949	7.85e-05	1	0.0113889
TUBA1B	Cortex (PsychENCODE)	-3.94676	7.92e-05	1	0.011429
NDUFS2	Cortex (PsychENCODE)	-3.94695	7.92e-05	1	0.011429
PLXNA4	Cortex (PsychENCODE)	-3.94617	7.94e-05	1	0.011429
NCOA6	Brain_Cerebellar_Hemisphere	-3.943	8.05e-05	1	0.0115571
TMEM110	Brain_Hippocampus	-3.94056	8.13e-05	1	0.0116416
C3orf49	Cortex (PsychENCODE)	-3.93812	8.21e-05	1	0.0117256
RANBP10	Cortex (PsychENCODE)	-3.93623	8.28e-05	1	0.0117949
DPP3	Whole_Blood	3.93013	8.49e-05	1	0.0120459
LYG1	Brain_Cerebellar_Hemisphere	3.9299	8.5e-05	1	0.0120459
RP11-168J18.6	Brain_Cerebellar_Hemisphere	-3.92721	8.59e-05	1	0.0121422
FADS2	Whole_Blood	3.92541	8.66e-05	1	0.0121925
CTD-2616J11.16	Brain_Cerebellum	-3.92511	8.67e-05	1	0.0121925
MYBPC3	Brain_Cortex	3.9232	8.74e-05	1	0.0122596
CYP17A1-AS1	Cortex (PsychENCODE)	-3.92015	8.85e-05	1	0.0123407
ETF1	Whole_Blood	3.92016	8.85e-05	1	0.0123407
SEMG1	Whole_Blood	3.91905	8.89e-05	1	0.0123407
LYG1	Cortex (PsychENCODE)	3.91869	8.9e-05	1	0.0123407
SFI1	Brain_Caudate_basal_ganglia	-3.91851	8.91e-05	1	0.0123407
PKD2L2	Whole_Blood	3.91545	9.02e-05	1	0.012458
TMEM110	Cortex (PsychENCODE)	-3.91494	9.04e-05	1	0.012458
DUS2	Brain_Caudate_basal_ganglia	3.91313	9.11e-05	1	0.0125231
OCIAD1	Brain_Caudate_basal_ganglia	3.9103	9.22e-05	1	0.0126249
RP11-809C18.4	Brain_Amygdala	3.90992	9.23e-05	1	0.0126249
LYSMD4	Brain_Cerebellar_Hemisphere	-3.90731	9.33e-05	1	0.01273
PRSS16	Brain_Cerebellum	-3.9067	9.36e-05	1	0.0127393
PRSS16	Whole_Blood	-3.89876	9.67e-05	1	0.0131048
MPP2	Brain_Frontal_Cortex_BA9	-3.89843	9.68e-05	1	0.0131048
PRSS16	Brain_Cerebellar_Hemisphere	-3.898	9.7e-05	1	0.0131048
PLEC	Brain_Cerebellar_Hemisphere	-3.89717	9.73e-05	1	0.0131059
ACSF2	Brain_Putamen_basal_ganglia	3.8961	9.78e-05	1	0.0131059
RAD9B	Whole_Blood	3.89605	9.78e-05	1	0.0131059
SEMA3G	Brain_Cerebellum	3.89509	9.82e-05	1	0.0131059
GPR137	Whole_Blood	3.89497	9.82e-05	1	0.0131059
NCOA6	Brain_Cortex	-3.8943	9.85e-05	1	0.0131141
LRRFIP2	Brain_Cerebellum	3.89125	9.97e-05	1	0.0132099
GSDMB	Whole_Blood	3.89128	9.97e-05	1	0.0132099
WDR73	Brain_Caudate_basal_ganglia	3.88816	0.000101	1	0.0132861
SLPI	Brain_Putamen_basal_ganglia	3.8879	0.000101	1	0.0132861
GAS8	Brain_Substantia_nigra	-3.88705	0.000101	1	0.0132861
SPHKAP	Brain_Cerebellum	-3.88571	0.000102	1	0.0133856
PLEKHO1	Cortex (PsychENCODE)	-3.8828	0.000103	1	0.0134847
MROH1	Brain_Cerebellum	-3.8811	0.000104	1	0.0135832
DDB1	Brain_Substantia_nigra	-3.8795	0.000105	1	0.0136814
SNX19	Brain_Nucleus_accumbens_basal_ganglia	3.8753	0.000106	1	0.0137465
RP11-94L15.2	Whole_Blood	-3.877	0.000106	1	0.0137465
ASB16	Brain_Cerebellum	3.87196	0.000108	1	0.0139075
SLC27A5	Brain_Cortex	-3.87125	0.000108	1	0.0139075
RP11-81H14.2	Whole_Blood	-3.87148	0.000108	1	0.0139075
RP11-368I7.4	Brain_Cortex	3.87033	0.000109	1	0.0140034
MED24	Brain_Cerebellum	3.86703	0.00011	1	0.0140336
LRRFIP2	Brain_Putamen_basal_ganglia	3.8676	0.00011	1	0.0140336
CSPG4P11	Cortex (PsychENCODE)	3.86827	0.00011	1	0.0140336
ACTR1B	Brain_Cerebellum	-3.86559	0.000111	1	0.0141248
PPM1M	Brain_Cerebellar_Hemisphere	3.86218	0.000112	1	0.0141248
COG8	Brain_Cortex	3.86376	0.000112	1	0.0141248
RP11-386G11.10	Brain_Nucleus_accumbens_basal_ganglia	-3.862	0.000112	1	0.0141248
ITIH4	Brain_Nucleus_accumbens_basal_ganglia	-3.86356	0.000112	1	0.0141248
RP11-890B15.3	Brain_Anterior_cingulate_cortex_BA24	3.86106	0.000113	1	0.0141859
COG8	Cortex (PsychENCODE)	3.86038	0.000113	1	0.0141859
TMED6	Brain_Amygdala	3.8581	0.000114	1	0.0142464
RP11-386G11.5	Brain_Cortex	-3.85942	0.000114	1	0.0142464
NMB	Brain_Caudate_basal_ganglia	3.85652	0.000115	1	0.0143388
RP5-882C2.2	Cortex (PsychENCODE)	-3.85493	0.000116	1	0.0144307
ITIH4	Brain_Caudate_basal_ganglia	-3.85236	0.000117	1	0.0145223
ZNF445	Brain_Nucleus_accumbens_basal_ganglia	-3.85032	0.000118	1	0.0145806
SLC24A4	Brain_Putamen_basal_ganglia	3.8499	0.000118	1	0.0145806
EDEM2	Whole_Blood	-3.84817	0.000119	1	0.0146712
SNX16	Brain_Cerebellar_Hemisphere	3.84537	0.00012	1	0.0147613
FLJ00418	Brain_Cerebellum	-3.84345	0.000121	1	0.0148181
SCRN1	Whole_Blood	-3.84424	0.000121	1	0.0148181
SLC27A5	Cortex (PsychENCODE)	-3.84171	0.000122	1	0.0149073
ADAM15	Brain_Cerebellar_Hemisphere	-3.841	0.000123	1	0.0149962
COX6A1	Brain_Cerebellum	3.8373	0.000124	1	0.0150847
LRIT2	Brain_Anterior_cingulate_cortex_BA24	-3.8371	0.000125	1	0.0151727
AGTRAP	Brain_Amygdala	3.83386	0.000126	1	0.0152604
ARL3	Brain_Cerebellum	-3.83187	0.000127	1	0.0153141
CTC-559E9.6	Cortex (PsychENCODE)	3.8326	0.000127	1	0.0153141
AP001469.9	Brain_Nucleus_accumbens_basal_ganglia	3.8295	0.000128	1	0.0153673
CTD-3074O7.5	Whole_Blood	3.82978	0.000128	1	0.0153673
MAP1LC3A	Brain_Cerebellar_Hemisphere	3.8286	0.000129	1	0.0154536
FTCD	Brain_Anterior_cingulate_cortex_BA24	-3.8259	0.00013	1	0.0154723
PRSS3	Brain_Nucleus_accumbens_basal_ganglia	-3.8273	0.00013	1	0.0154723
AP001469.9	Brain_Putamen_basal_ganglia	3.8266	0.00013	1	0.0154723
MIXL1	Brain_Cortex	-3.82405	0.000131	1	0.0155241
AC103965.1	Brain_Hippocampus	3.8247	0.000131	1	0.0155241
LYG1	Whole_Blood	3.82202	0.000132	1	0.0156089
DUS2	Brain_Anterior_cingulate_cortex_BA24	3.82136	0.000133	1	0.0156598
AL022476.2	Brain_Hypothalamus	3.82122	0.000133	1	0.0156598
YY1AP1	Brain_Hypothalamus	-3.815	0.000136	1	0.0159448
MUSTN1	Whole_Blood	-3.81527	0.000136	1	0.0159448
REEP2	Cortex (PsychENCODE)	3.81343	0.000137	1	0.0160278
PLEKHA8	Cortex (PsychENCODE)	3.80952	0.000139	1	0.0162273
SLPI	Cortex (PsychENCODE)	3.8076	0.00014	1	0.0162749
BMPR1B	Cortex (PsychENCODE)	-3.80772	0.00014	1	0.0162749
VPS4A	Brain_Frontal_Cortex_BA9	3.80476	0.000142	1	0.0164726
WNT10B	Whole_Blood	-3.79968	0.000145	1	0.0167852
ACTR1B	Whole_Blood	-3.79607	0.000147	1	0.016981
HAUS2	Brain_Cortex	-3.79418	0.000148	1	0.017025
ZBTB7B	Cortex (PsychENCODE)	3.79359	0.000148	1	0.017025
RP11-755F10.1	Brain_Amygdala	-3.7853	0.000153	1	0.0175634
PCGF6	Cortex (PsychENCODE)	3.7847	0.000154	1	0.0176047
UBE2E3	Whole_Blood	-3.78456	0.000154	1	0.0176047
ASPDH	Brain_Frontal_Cortex_BA9	-3.78052	0.000157	1	0.0179104
FTCD	Brain_Caudate_basal_ganglia	-3.7787	0.000158	1	0.0179871
COX6A1	Brain_Frontal_Cortex_BA9	3.7764	0.000159	1	0.0180636
NAPSB	Brain_Anterior_cingulate_cortex_BA24	-3.77554	0.00016	1	0.0180652
WDR49	Cortex (PsychENCODE)	3.77447	0.00016	1	0.0180652
EP300	Whole_Blood	3.77526	0.00016	1	0.0180652
PMVK	Cortex (PsychENCODE)	3.77183	0.000162	1	0.0182162
CTD-3074O7.5	Cortex (PsychENCODE)	3.77256	0.000162	1	0.0182162
COA5	Brain_Nucleus_accumbens_basal_ganglia	3.76914	0.000164	1	0.018366
AC091969.1	Brain_Putamen_basal_ganglia	3.76924	0.000164	1	0.018366
RP5-966M1.5	Brain_Cerebellar_Hemisphere	3.76783	0.000165	1	0.0184397
DNM1P51	Brain_Anterior_cingulate_cortex_BA24	-3.76591	0.000166	1	0.0184397
ASPDH	Brain_Caudate_basal_ganglia	-3.7655	0.000166	1	0.0184397
MEIOB	Brain_Nucleus_accumbens_basal_ganglia	3.76554	0.000166	1	0.0184397
ASPDH	Brain_Putamen_basal_ganglia	-3.7643	0.000167	1	0.0184762
CSPG4P12	Cortex (PsychENCODE)	3.76503	0.000167	1	0.0184762
THOC7	Brain_Frontal_Cortex_BA9	-3.7633	0.000168	1	0.0185495
CALCB	Brain_Cerebellar_Hemisphere	-3.75889	0.000171	1	0.0187677
RPGRIP1L	Brain_Cortex	3.75893	0.000171	1	0.0187677
RP5-1157M23.2	Brain_Cortex	3.75898	0.000171	1	0.0187677
RIN1	Cortex (PsychENCODE)	-3.757	0.000172	1	0.0188398
ACHE	Cortex (PsychENCODE)	3.755	0.000173	1	0.0188742
TWF1P1	Cortex (PsychENCODE)	3.75501	0.000173	1	0.0188742
FADS1	Brain_Cerebellar_Hemisphere	-3.75262	0.000175	1	0.0190169
ZNF101	Brain_Nucleus_accumbens_basal_ganglia	3.7532	0.000175	1	0.0190169
NME2	Cortex (PsychENCODE)	-3.75062	0.000176	1	0.0190878
KRTCAP3	Brain_Caudate_basal_ganglia	-3.7502	0.000177	1	0.0191209
MYRF	Whole_Blood	3.75	0.000177	1	0.0191209
SETD6	Brain_Nucleus_accumbens_basal_ganglia	-3.74493	0.00018	1	0.0194068
FRAT2	Whole_Blood	-3.7439	0.000181	1	0.0194764
KCNS1	Brain_Cerebellum	-3.74193	0.000183	1	0.0195387
DNAJB4	Brain_Frontal_Cortex_BA9	3.74154	0.000183	1	0.0195387
RP11-386G11.10	Brain_Frontal_Cortex_BA9	-3.74155	0.000183	1	0.0195387
RP11-73M18.2	Cortex (PsychENCODE)	3.7416	0.000183	1	0.0195387
PPP1R16B	Brain_Substantia_nigra	3.7395	0.000184	1	0.0196074
ASPDH	Brain_Cerebellum	-3.73686	0.000186	1	0.019744
ABCA8	Cortex (PsychENCODE)	3.73711	0.000186	1	0.019744
FTSJ2	Cortex (PsychENCODE)	-3.73523	0.000188	1	0.0199179
RP11-473I1.9	Cortex (PsychENCODE)	-3.73361	0.000189	1	0.0199758
PLEC	Brain_Cortex	-3.7321	0.00019	1	0.0199758
NME1-NME2	Brain_Frontal_Cortex_BA9	3.7319	0.00019	1	0.0199758
AF064858.7	Brain_Hypothalamus	3.73158	0.00019	1	0.0199758
RP11-582J16.5	Brain_Caudate_basal_ganglia	-3.72545	0.000195	1	0.0204115
KCTD2	Cortex (PsychENCODE)	-3.7251	0.000195	1	0.0204115
FTSJ2	Brain_Caudate_basal_ganglia	-3.72407	0.000196	1	0.0204115
ASAP2	Cortex (PsychENCODE)	-3.72388	0.000196	1	0.0204115
GRM1	Cortex (PsychENCODE)	-3.72378	0.000196	1	0.0204115
PHF7	Cortex (PsychENCODE)	3.72186	0.000198	1	0.0205808
RPGRIP1L	Brain_Cerebellum	3.72071	0.000199	1	0.0206068
ZNF584	Brain_Nucleus_accumbens_basal_ganglia	3.7201	0.000199	1	0.0206068
RASGRP4	Brain_Nucleus_accumbens_basal_ganglia	3.7188	0.0002	1	0.0206714
RAPGEFL1	Brain_Substantia_nigra	-3.71719	0.000201	1	0.0207358
CD2BP2	Brain_Caudate_basal_ganglia	-3.71662	0.000202	1	0.0207611
AC005003.1	Brain_Cortex	-3.71606	0.000202	1	0.0207611
CALCB	Brain_Cerebellum	-3.71552	0.000203	1	0.0208249
ASPDH	Brain_Cortex	-3.71342	0.000204	1	0.0208497
AS3MT	Cortex (PsychENCODE)	3.71442	0.000204	1	0.0208497
LYSMD4	Brain_Substantia_nigra	-3.7112	0.000206	1	0.0209761
LRRC36	Brain_Substantia_nigra	3.71165	0.000206	1	0.0209761
NME1-NME2	Whole_Blood	3.7098	0.000207	1	0.021039
SPATA33	Brain_Anterior_cingulate_cortex_BA24	-3.70892	0.000208	1	0.0210628
CAPN3	Brain_Cerebellar_Hemisphere	3.70958	0.000208	1	0.0210628
RP11-396B14.2	Brain_Anterior_cingulate_cortex_BA24	3.70844	0.000209	1	0.0211251
SRSF12	Cortex (PsychENCODE)	-3.70535	0.000211	1	0.021272
RP11-307C19.3	Brain_Cerebellum	-3.70476	0.000212	1	0.021272
PPIL2	Brain_Cerebellum	3.7038	0.000212	1	0.021272
SNX19	Brain_Cortex	3.7045	0.000212	1	0.021272
COG8	Brain_Cerebellar_Hemisphere	3.70331	0.000213	1	0.0213334
ASB16-AS1	Brain_Cerebellum	-3.70109	0.000215	1	0.0214166
MPRIPP1	Brain_Frontal_Cortex_BA9	-3.7011	0.000215	1	0.0214166
PACS1	Whole_Blood	3.70109	0.000215	1	0.0214166
RNF185	Brain_Cerebellum	3.6992	0.000216	1	0.0214774
MAP1LC3A	Brain_Caudate_basal_ganglia	3.69887	0.000217	1	0.0215378
NAPSB	Brain_Hippocampus	-3.6974	0.000218	1	0.0215593
MTX1	Whole_Blood	3.69771	0.000218	1	0.0215593
KLC2	Cortex (PsychENCODE)	-3.69565	0.000219	1	0.0216193
SNX16	Brain_Anterior_cingulate_cortex_BA24	3.6922	0.000222	1	0.0218762
GPR98	Brain_Cerebellar_Hemisphere	-3.6915	0.000223	1	0.0219354
MYH7B	Whole_Blood	3.68988	0.000224	1	0.0219944
PCDHA9	Brain_Cerebellar_Hemisphere	-3.68932	0.000225	1	0.0220532
PRMT7	Brain_Cerebellum	3.68801	0.000226	1	0.0220725
KLC1	Whole_Blood	3.688	0.000226	1	0.0220725
NRBP1	Brain_Hypothalamus	3.6865	0.000227	1	0.0221108
SAAL1	Brain_Anterior_cingulate_cortex_BA24	3.68524	0.000228	1	0.0221108
ITIH4	Brain_Hippocampus	-3.68536	0.000228	1	0.0221108
PSMD3	Cortex (PsychENCODE)	-3.68605	0.000228	1	0.0221108
HSD11B2	Brain_Frontal_Cortex_BA9	-3.68459	0.000229	1	0.0221297
FIBP	Brain_Putamen_basal_ganglia	-3.68459	0.000229	1	0.0221297
LINC01068	Brain_Cerebellar_Hemisphere	-3.68188	0.000232	1	0.0223411
KCTD2	Whole_Blood	-3.68144	0.000232	1	0.0223411
TOP3BP1	Brain_Cortex	-3.67956	0.000234	1	0.0224943
RP11-439C15.5	Brain_Cerebellar_Hemisphere	-3.67844	0.000235	1	0.0225117
SNTB2	Cortex (PsychENCODE)	-3.67828	0.000235	1	0.0225117
NAPSB	Brain_Cerebellum	-3.67738	0.000236	1	0.0225682
CNNM2	Brain_Cerebellar_Hemisphere	-3.6758	0.000237	1	0.0225852
LYSMD4	Brain_Cortex	-3.67553	0.000237	1	0.0225852
KB-1836B5.4	Brain_Putamen_basal_ganglia	-3.67373	0.000239	1	0.0227364
TM6SF2	Brain_Cerebellar_Hemisphere	3.668	0.000244	1	0.023132
LINC00933	Cortex (PsychENCODE)	-3.66886	0.000244	1	0.023132
RP11-753C18.8	Brain_Cerebellar_Hemisphere	3.6671	0.000245	1	0.0231869
NT5C2	Brain_Hippocampus	-3.66238	0.00025	1	0.0235789
PACS1	Brain_Nucleus_accumbens_basal_ganglia	3.6618	0.00025	1	0.0235789
FGF2	Cortex (PsychENCODE)	3.66015	0.000252	1	0.0237268
ZNF584	Brain_Cortex	3.65938	0.000253	1	0.0237803
GOLGA6L5	Brain_Hippocampus	3.65824	0.000254	1	0.0238335
CYP2R1	Cortex (PsychENCODE)	-3.65667	0.000256	1	0.0239803
MRPS33	Brain_Hypothalamus	3.6548	0.000257	1	0.0239922
ARFRP1	Whole_Blood	3.65475	0.000257	1	0.0239922
LRFN4	Brain_Cerebellum	3.649	0.000263	1	0.0245107
PARD6A	Cortex (PsychENCODE)	-3.64854	0.000264	1	0.0245623
ARMC1	Brain_Cerebellar_Hemisphere	-3.64603	0.000266	1	0.0247065
RAD54L	Brain_Nucleus_accumbens_basal_ganglia	3.64565	0.000267	1	0.0247576
AS3MT	Brain_Cerebellar_Hemisphere	3.643	0.00027	1	0.0249936
PMVK	Brain_Nucleus_accumbens_basal_ganglia	3.63968	0.000273	1	0.0252289
BAG5	Whole_Blood	3.63849	0.000274	1	0.0252788
RNF185	Brain_Cortex	3.63761	0.000275	1	0.0253286
DGKI	Cortex (PsychENCODE)	3.63697	0.000276	1	0.0253782
DNAJC17	Cortex (PsychENCODE)	-3.63456	0.000278	1	0.0254768
CD47	Cortex (PsychENCODE)	-3.63544	0.000278	1	0.0254768
CDHR1	Brain_Anterior_cingulate_cortex_BA24	-3.6332	0.00028	1	0.0256174
SNX19	Brain_Hippocampus	3.631	0.000282	1	0.0257148
RP11-73M18.7	Whole_Blood	3.63088	0.000282	1	0.0257148
ZSCAN9	Brain_Hippocampus	-3.6295	0.000284	1	0.0258543
SYT4	Cortex (PsychENCODE)	3.62891	0.000285	1	0.0259025
LRRFIP2	Brain_Amygdala	3.6257	0.000288	1	0.026046
CABP7	Cortex (PsychENCODE)	3.6254	0.000288	1	0.026046
PMFBP1	Cortex (PsychENCODE)	-3.62568	0.000288	1	0.026046
TSPAN15	Brain_Substantia_nigra	-3.6245	0.00029	1	0.0261409
ELOVL2-AS1	Cortex (PsychENCODE)	-3.62438	0.00029	1	0.0261409
DNM1P51	Brain_Cortex	-3.62308	0.000291	1	0.0261453
ALMS1P	Whole_Blood	3.62334	0.000291	1	0.0261453
GOLGA6L5	Brain_Anterior_cingulate_cortex_BA24	3.62182	0.000293	1	0.0262392
SAAL1	Brain_Hippocampus	3.6218	0.000293	1	0.0262392
MCM3AP	Brain_Cerebellum	-3.62083	0.000294	1	0.026286
VPS4A	Brain_Putamen_basal_ganglia	3.61681	0.000298	1	0.0265573
GFOD2	Cortex (PsychENCODE)	-3.61704	0.000298	1	0.0265573
GRINA	Whole_Blood	-3.6144	0.000301	1	0.0267812
RFT1	Brain_Caudate_basal_ganglia	3.61242	0.000303	1	0.0268722
NEURL3	Brain_Cortex	-3.61305	0.000303	1	0.0268722
DAP3	Brain_Frontal_Cortex_BA9	3.60763	0.000309	1	0.0273602
GAS8	Brain_Nucleus_accumbens_basal_ganglia	-3.60694	0.00031	1	0.0274046
TEX40	Brain_Cortex	-3.6061	0.000311	1	0.0274049
ELOVL2	Cortex (PsychENCODE)	3.60555	0.000311	1	0.0274049
DPY19L1P1	Brain_Anterior_cingulate_cortex_BA24	3.6048	0.000312	1	0.0274052
PRSS35	Brain_Hypothalamus	-3.6052	0.000312	1	0.0274052
LINGO1	Brain_Putamen_basal_ganglia	-3.60315	0.000314	1	0.027493
RP5-874C20.6	Brain_Cerebellar_Hemisphere	3.6025	0.000315	1	0.027493
SAT2	Brain_Cerebellum	3.60226	0.000315	1	0.027493
RP11-92G12.3	Brain_Frontal_Cortex_BA9	3.60287	0.000315	1	0.027493
PPP1R1B	Cortex (PsychENCODE)	3.60198	0.000316	1	0.0275366
RP11-92G12.3	Brain_Anterior_cingulate_cortex_BA24	3.60035	0.000318	1	0.0276233
CAPN3	Brain_Cerebellum	3.59981	0.000318	1	0.0276233
RP11-73M18.8	Brain_Cortex	3.5984	0.00032	1	0.0277095
HN1L	Brain_Cortex	3.59857	0.00032	1	0.0277095
PACS1	Brain_Caudate_basal_ganglia	3.5958	0.000323	1	0.0279253
RP11-671M22.4	Brain_Frontal_Cortex_BA9	-3.5931	0.000327	1	0.0281825
LRRFIP2	Brain_Substantia_nigra	3.5929	0.000327	1	0.0281825
ASCC2	Brain_Cortex	-3.58971	0.000331	1	0.0284826
RP11-164J13.1	Cortex (PsychENCODE)	3.588	0.000333	1	0.0286099
ZNF276	Brain_Cerebellar_Hemisphere	3.587	0.000335	1	0.0287368
MPRIPP1	Brain_Hypothalamus	-3.58435	0.000338	1	0.028949
TOP3B	Brain_Amygdala	3.58336	0.000339	1	0.0289895
ITIH4	Whole_Blood	-3.58245	0.00034	1	0.0290299
AS3MT	Brain_Hypothalamus	3.57979	0.000344	1	0.0293259
GAS8	Brain_Putamen_basal_ganglia	-3.57548	0.00035	1	0.0297912
KRT18P46	Cortex (PsychENCODE)	-3.57089	0.000356	1	0.0302
FTSJ2	Brain_Nucleus_accumbens_basal_ganglia	-3.57	0.000357	1	0.0302
MAP1LC3A	Brain_Putamen_basal_ganglia	3.56996	0.000357	1	0.0302
SYTL2	Whole_Blood	3.56971	0.000357	1	0.0302
SYS1-DBNDD2	Cortex (PsychENCODE)	-3.569	0.000358	1	0.0302381
TSGA10	Brain_Amygdala	-3.56638	0.000362	1	0.0304357
PRR12	Brain_Frontal_Cortex_BA9	-3.566	0.000362	1	0.0304357
IER3	Whole_Blood	-3.56621	0.000362	1	0.0304357
CACNA1B	Brain_Cerebellar_Hemisphere	3.56289	0.000367	1	0.030762
NAPSB	Brain_Cortex	-3.56251	0.000367	1	0.030762
ALMS1P	Brain_Cortex	3.56122	0.000369	1	0.0308825
RANBP10	Brain_Cortex	-3.55924	0.000372	1	0.0309452
HTR6	Cortex (PsychENCODE)	3.5595	0.000372	1	0.0309452
C2orf47	Cortex (PsychENCODE)	-3.55945	0.000372	1	0.0309452
CTB-152G17.6	Cortex (PsychENCODE)	3.5592	0.000372	1	0.0309452
RP11-263K19.4	Whole_Blood	3.55865	0.000373	1	0.0309815
PPP1R14D	Brain_Cerebellar_Hemisphere	3.55601	0.000377	1	0.0312083
RP11-92G12.3	Brain_Putamen_basal_ganglia	3.55563	0.000377	1	0.0312083
AARS	Cortex (PsychENCODE)	3.5551	0.000378	1	0.0312083
PBXIP1	Cortex (PsychENCODE)	-3.55496	0.000378	1	0.0312083
TMED6	Whole_Blood	3.55446	0.000379	1	0.0312439
RP1-265C24.5	Brain_Hippocampus	3.553	0.000381	1	0.0313149
SAT2	Whole_Blood	3.55314	0.000381	1	0.0313149
ANKRD40	Cortex (PsychENCODE)	3.55168	0.000383	1	0.0314323
RP11-92G12.3	Brain_Hippocampus	3.54889	0.000387	1	0.0317007
CNNM2	Brain_Caudate_basal_ganglia	-3.54798	0.000388	1	0.0317007
RP11-634H22.1	Brain_Substantia_nigra	-3.548	0.000388	1	0.0317007
SPIRE2	Brain_Cerebellum	-3.54694	0.00039	1	0.0318168
PACS1	Brain_Frontal_Cortex_BA9	3.5461	0.000391	1	0.0318512
CTC-329D1.3	Cortex (PsychENCODE)	-3.54544	0.000392	1	0.0318854
RUSC1-AS1	Brain_Cerebellar_Hemisphere	3.5436	0.000395	1	0.0320819
C11orf95	Cortex (PsychENCODE)	3.54222	0.000397	1	0.0321968
IFT81	Cortex (PsychENCODE)	3.54089	0.000399	1	0.0323114
NAPSB	Brain_Cerebellar_Hemisphere	-3.5385	0.000402	1	0.0325064
WDR73	Brain_Anterior_cingulate_cortex_BA24	3.53759	0.000404	1	0.0326202
RP11-49C24.1	Brain_Cortex	3.53655	0.000405	1	0.0326379
MCOLN2	Brain_Hippocampus	-3.53636	0.000406	1	0.0326379
KLHL41	Cortex (PsychENCODE)	3.53638	0.000406	1	0.0326379
EXOSC6	Brain_Anterior_cingulate_cortex_BA24	-3.53567	0.000407	1	0.0326705
RP11-134K13.4	Brain_Frontal_Cortex_BA9	3.5344	0.000409	1	0.0327832
NAPSB	Brain_Frontal_Cortex_BA9	-3.53335	0.00041	1	0.0328155
TDRKH	Brain_Cerebellar_Hemisphere	3.5332	0.000411	1	0.0328477
SUSD4	Whole_Blood	-3.53231	0.000412	1	0.0328799
MAP1LC3A	Brain_Amygdala	3.52984	0.000416	1	0.0329916
CCDC25	Brain_Substantia_nigra	-3.52972	0.000416	1	0.0329916
CILP2	Cortex (PsychENCODE)	3.52994	0.000416	1	0.0329916
LINC00926	Brain_Cerebellar_Hemisphere	3.52892	0.000417	1	0.0329916
CORO6	Brain_Cerebellum	-3.52908	0.000417	1	0.0329916
GAS8	Brain_Cortex	-3.52902	0.000417	1	0.0329916
PPIG	Whole_Blood	-3.52817	0.000418	1	0.0330232
FKBP11	Brain_Hippocampus	3.5246	0.000424	1	0.0333535
MTHFR	Brain_Nucleus_accumbens_basal_ganglia	-3.52439	0.000424	1	0.0333535
RLTPR	Cortex (PsychENCODE)	3.52496	0.000424	1	0.0333535
RP11-343C2.12	Cortex (PsychENCODE)	3.52389	0.000425	1	0.0333844
SF3B1	Brain_Cerebellum	3.52152	0.000429	1	0.0336505
LRIT2	Brain_Cortex	-3.51787	0.000435	1	0.0340538
ELOVL2-AS1	Brain_Caudate_basal_ganglia	-3.51755	0.000436	1	0.0340538
ARL3	Brain_Cerebellar_Hemisphere	-3.5175	0.000436	1	0.0340538
CYP4V2	Brain_Frontal_Cortex_BA9	-3.51602	0.000438	1	0.0341131
HTR6	Whole_Blood	-3.51609	0.000438	1	0.0341131
NME1	Whole_Blood	-3.51312	0.000443	1	0.0344537
ZNF132	Cortex (PsychENCODE)	3.51107	0.000446	1	0.0346381
LRRFIP2	Brain_Hippocampus	3.50517	0.000456	1	0.0353426
RFT1	Brain_Putamen_basal_ganglia	3.5047	0.000457	1	0.0353426
XRCC3	Whole_Blood	3.50502	0.000457	1	0.0353426
RP11-307C19.1	Brain_Amygdala	-3.50364	0.000459	1	0.0354252
ASCC2	Brain_Anterior_cingulate_cortex_BA24	-3.50286	0.00046	1	0.0354252
EIF6	Brain_Hippocampus	-3.5033	0.00046	1	0.0354252
INTS4L2	Brain_Cerebellum	-3.5023	0.000461	1	0.0354525
LRRFIP2	Brain_Caudate_basal_ganglia	3.50205	0.000462	1	0.0354798
RN7SL364P	Cortex (PsychENCODE)	3.49974	0.000466	1	0.0357371
NIP7	Cortex (PsychENCODE)	-3.4988	0.000467	1	0.0357639
STAU1	Cortex (PsychENCODE)	3.4983	0.000468	1	0.0357906
PLEC	Brain_Hypothalamus	-3.49589	0.000472	1	0.0360464
CACNA1B	Brain_Cortex	3.49424	0.000475	1	0.0362252
ZFYVE21	Brain_Caudate_basal_ganglia	-3.4932	0.000477	1	0.0362545
VPS9D1-AS1	Brain_Cortex	-3.49345	0.000477	1	0.0362545
SNX19	Brain_Caudate_basal_ganglia	3.492	0.000479	1	0.0362545
FUBP1	Brain_Cerebellum	3.49237	0.000479	1	0.0362545
TOP3B	Brain_Putamen_basal_ganglia	3.49228	0.000479	1	0.0362545
CPXM1	Brain_Nucleus_accumbens_basal_ganglia	-3.4915	0.00048	1	0.0362545
CTD-2619J13.14	Whole_Blood	3.49172	0.00048	1	0.0362545
FANCA	Cortex (PsychENCODE)	3.49114	0.000481	1	0.0362802
EXOC2	Brain_Hypothalamus	3.4896	0.000484	1	0.0364565
FAM19A5	Cortex (PsychENCODE)	3.4888	0.000485	1	0.0364818
PDZD8	Cortex (PsychENCODE)	3.48857	0.000486	1	0.0365071
EXOSC6	Brain_Hypothalamus	-3.4877	0.000487	1	0.0365323
APH1A	Whole_Blood	-3.48715	0.000488	1	0.0365574
FTSJ2	Brain_Cerebellum	-3.4861	0.00049	1	0.0366573
HMGB3P5	Brain_Hypothalamus	-3.48471	0.000493	1	0.0367817
NAPSB	Brain_Substantia_nigra	-3.4846	0.000493	1	0.0367817
ROR1	Brain_Cerebellar_Hemisphere	-3.4841	0.000494	1	0.0368063
LINC00639	Cortex (PsychENCODE)	3.48159	0.000498	1	0.0370542
UCK1	Cortex (PsychENCODE)	-3.4813	0.000499	1	0.0370784
SERINC5	Cortex (PsychENCODE)	-3.48	0.000501	1	0.0371267
TMEM63B	Whole_Blood	-3.48021	0.000501	1	0.0371267
AP001469.9	Brain_Cerebellar_Hemisphere	3.4788	0.000504	1	0.0372987
SNX16	Whole_Blood	3.4778	0.000506	1	0.0373934
ZBTB8OS	Brain_Cortex	3.47707	0.000507	1	0.0373934
DPY19L2	Brain_Hypothalamus	3.4766	0.000508	1	0.0373934
CTD-3074O7.12	Cortex (PsychENCODE)	3.4767	0.000508	1	0.0373934
SERPINI1	Brain_Hippocampus	-3.4752	0.00051	1	0.0374905
HLA-DPA1	Brain_Cerebellar_Hemisphere	3.4741	0.000513	1	0.0375603
C1orf123	Brain_Cortex	3.47411	0.000513	1	0.0375603
ASPDH	Brain_Nucleus_accumbens_basal_ganglia	-3.4737	0.000513	1	0.0375603
ERG	Brain_Cortex	3.47331	0.000514	1	0.0375835
RRP1B	Brain_Nucleus_accumbens_basal_ganglia	-3.4708	0.000519	1	0.0378987
SPTBN2	Cortex (PsychENCODE)	3.4677	0.000525	1	0.038286
RP11-634H22.1	Brain_Frontal_Cortex_BA9	-3.46718	0.000526	1	0.0383081
FTCD-AS1	Brain_Hypothalamus	-3.46682	0.000527	1	0.0383302
FTSJ2	Brain_Putamen_basal_ganglia	-3.4662	0.000528	1	0.0383522
PIP5KL1	Whole_Blood	-3.46579	0.000529	1	0.0383741
FTCD-AS1	Brain_Cerebellum	-3.465	0.00053	1	0.038396
RALB	Brain_Cerebellum	-3.46472	0.000531	1	0.0384179
C1orf123	Brain_Cerebellum	3.46326	0.000534	1	0.0385335
PCDH20	Brain_Cerebellum	-3.46289	0.000534	1	0.0385335
LMBR1L	Brain_Cerebellum	-3.46	0.00054	1	0.0388136
ITIH3	Cortex (PsychENCODE)	-3.46009	0.00054	1	0.0388136
HNRNPH1P1	Cortex (PsychENCODE)	3.4599	0.00054	1	0.0388136
LRRN3	Brain_Cerebellum	-3.4586	0.000543	1	0.0389783
NPPA-AS1	Brain_Cerebellar_Hemisphere	3.4583	0.000544	1	0.0389992
FTCD	Brain_Putamen_basal_ganglia	-3.4577	0.000545	1	0.03902
HMG20A	Cortex (PsychENCODE)	-3.457	0.000546	1	0.0390408
RANBP9	Cortex (PsychENCODE)	-3.4568	0.000547	1	0.0390615
TMCO3	Brain_Anterior_cingulate_cortex_BA24	3.4547	0.000551	1	0.0392961
OSBPL2	Cortex (PsychENCODE)	3.4534	0.000553	1	0.0393876
LYZL4	Brain_Frontal_Cortex_BA9	-3.4518	0.000557	1	0.0396212
NDUFS2	Brain_Cerebellar_Hemisphere	-3.4506	0.000559	1	0.0397121
KIAA1211L	Cortex (PsychENCODE)	-3.45013	0.00056	1	0.0397318
AC159540.1	Brain_Cerebellar_Hemisphere	3.4494	0.000562	1	0.0397711
CD40	Brain_Frontal_Cortex_BA9	-3.4493	0.000562	1	0.0397711
UBE2H	Brain_Cortex	-3.44784	0.000565	1	0.039932
KREMEN2	Cortex (PsychENCODE)	-3.44704	0.000567	1	0.0399898
SLC27A5	Brain_Hippocampus	-3.44663	0.000568	1	0.0399898
C2CD2L	Brain_Nucleus_accumbens_basal_ganglia	3.4466	0.000568	1	0.0399898
PCDHB7	Brain_Cerebellar_Hemisphere	3.44497	0.000571	1	0.0401496
CPLX1	Cortex (PsychENCODE)	3.44333	0.000575	1	0.0403792
LRP8	Brain_Cerebellum	3.44163	0.000578	1	0.0405381
RP11-460N20.4	Brain_Cerebellar_Hemisphere	-3.4412	0.000579	1	0.0405566
RP11-96D1.10	Brain_Nucleus_accumbens_basal_ganglia	-3.44101	0.00058	1	0.0405749
STAU1	Brain_Anterior_cingulate_cortex_BA24	3.4395	0.000583	1	0.0406813
MAPK6	Cortex (PsychENCODE)	-3.43954	0.000583	1	0.0406813
TTLL1	Brain_Substantia_nigra	-3.4388	0.000584	1	0.0406994
NPPA-AS1	Brain_Frontal_Cortex_BA9	3.43847	0.000585	1	0.0407175
DDHD2	Brain_Caudate_basal_ganglia	-3.43787	0.000586	1	0.0407355
PCDHA9	Brain_Anterior_cingulate_cortex_BA24	-3.433	0.000597	1	0.0414478
PDZD8	Brain_Hippocampus	3.43189	0.000599	1	0.0415342
TMC2	Brain_Cerebellar_Hemisphere	3.4302	0.000603	1	0.0417589
ZNF101	Brain_Cortex	3.42865	0.000607	1	0.041983
CCDC25	Brain_Caudate_basal_ganglia	-3.42733	0.00061	1	0.0420643
RP11-890B15.3	Brain_Cortex	3.427	0.00061	1	0.0420643
LINC00926	Brain_Cerebellum	3.42615	0.000612	1	0.0420643
RANBP10	Brain_Cerebellum	-3.42631	0.000612	1	0.0420643
TMEM110	Brain_Frontal_Cortex_BA9	-3.4261	0.000612	1	0.0420643
BPHL	Brain_Cerebellum	3.42589	0.000613	1	0.0420804
ANKRD40	Brain_Cerebellum	3.425	0.000615	1	0.0421126
TMEFF2	Brain_Putamen_basal_ganglia	3.42494	0.000615	1	0.0421126
CD40	Brain_Hypothalamus	-3.4234	0.000618	1	0.0422287
THBS3	Brain_Cerebellar_Hemisphere	3.4233	0.000619	1	0.0422287
ELOVL2-AS1	Brain_Frontal_Cortex_BA9	-3.4234	0.000619	1	0.0422287
GABRA1	Cortex (PsychENCODE)	3.42204	0.000622	1	0.0423808
KCNG1	Cortex (PsychENCODE)	3.4205	0.000625	1	0.0424799
LINC00243	Whole_Blood	-3.42065	0.000625	1	0.0424799
LIMK2	Brain_Anterior_cingulate_cortex_BA24	-3.41955	0.000627	1	0.0425108
ALMS1P	Brain_Caudate_basal_ganglia	3.4198	0.000627	1	0.0425108
TRAF3IP2	Brain_Cerebellum	3.41826	0.00063	1	0.0426616
LAMTOR3	Brain_Cortex	3.41767	0.000632	1	0.0426918
AC016629.3	Cortex (PsychENCODE)	3.41752	0.000632	1	0.0426918
PACSIN2	Whole_Blood	3.41599	0.000636	1	0.0429093
DNAJB4	Brain_Putamen_basal_ganglia	3.41554	0.000637	1	0.0429241
FAHD2B	Brain_Putamen_basal_ganglia	-3.41453	0.000639	1	0.0430062
CNNM2	Cortex (PsychENCODE)	-3.41405	0.00064	1	0.0430208
COPE	Brain_Caudate_basal_ganglia	-3.4106	0.000648	1	0.0433994
GAS8	Brain_Hippocampus	-3.4106	0.000648	1	0.0433994
RP5-966M1.6	Cortex (PsychENCODE)	-3.41085	0.000648	1	0.0433994
CCDC25	Brain_Putamen_basal_ganglia	-3.41026	0.000649	1	0.0434135
SERBP1P3	Brain_Anterior_cingulate_cortex_BA24	-3.40931	0.000651	1	0.0434944
CABLES1	Cortex (PsychENCODE)	-3.407	0.000657	1	0.043842
ASB16-AS1	Cortex (PsychENCODE)	-3.40623	0.000659	1	0.0439222
ZCCHC2	Brain_Cerebellar_Hemisphere	-3.4053	0.000661	1	0.0439489
ARNTL	Whole_Blood	-3.40513	0.000661	1	0.0439489
PGBD3	Brain_Amygdala	3.40405	0.000664	1	0.0440951
ASPDH	Brain_Amygdala	-3.4024	0.000668	1	0.0443072
RP11-92G12.3	Brain_Nucleus_accumbens_basal_ganglia	3.40013	0.000674	1	0.0446513
EXOSC6	Brain_Cerebellar_Hemisphere	-3.39931	0.000676	1	0.0447299
TCF12	Cortex (PsychENCODE)	-3.39854	0.000677	1	0.0447422
WAC	Cortex (PsychENCODE)	3.39768	0.00068	1	0.0448865
BIN3	Brain_Cerebellar_Hemisphere	3.39568	0.000685	1	0.0450543
CCDC25	Brain_Frontal_Cortex_BA9	-3.3957	0.000685	1	0.0450543
ZNF197	Brain_Nucleus_accumbens_basal_ganglia	-3.39539	0.000685	1	0.0450543
PGBD1	Brain_Cerebellar_Hemisphere	-3.3941	0.000688	1	0.0451976
NAPSB	Brain_Hypothalamus	-3.39205	0.000694	1	0.0454944
FTSJ2	Brain_Amygdala	-3.39147	0.000695	1	0.0454944
PEAK1	Brain_Cerebellum	-3.39139	0.000695	1	0.0454944
IGFBP4	Brain_Putamen_basal_ganglia	-3.3912	0.000696	1	0.0455057
SNAP23	Brain_Amygdala	-3.39042	0.000698	1	0.0455822
PRSS3	Brain_Frontal_Cortex_BA9	-3.38925	0.000701	1	0.0456697
RP11-92G12.3	Brain_Substantia_nigra	3.38927	0.000701	1	0.0456697
THBS3	Brain_Frontal_Cortex_BA9	3.38813	0.000704	1	0.0457784
KIAA1468	Brain_Cortex	3.3873	0.000706	1	0.0457784
SIGLEC10	Cortex (PsychENCODE)	-3.38738	0.000706	1	0.0457784
GRAP	Whole_Blood	3.38712	0.000706	1	0.0457784
CAMSAP2	Brain_Cerebellum	3.38568	0.00071	1	0.0459295
KCNJ4	Cortex (PsychENCODE)	3.3857	0.00071	1	0.0459295
ALG14	Cortex (PsychENCODE)	-3.38495	0.000712	1	0.0459507
PLEC	Whole_Blood	-3.3848	0.000712	1	0.0459507
LYSMD4	Brain_Putamen_basal_ganglia	-3.38284	0.000717	1	0.0461754
SMYD3	Cortex (PsychENCODE)	3.38263	0.000718	1	0.0461754
RP5-1157M23.2	Cortex (PsychENCODE)	3.38251	0.000718	1	0.0461754
RPRD1B	Brain_Putamen_basal_ganglia	-3.37865	0.000728	1	0.0467092
COQ10B	Cortex (PsychENCODE)	-3.379	0.000728	1	0.0467092
PFDN6	Brain_Nucleus_accumbens_basal_ganglia	3.3778	0.000731	1	0.046847
ZFYVE9	Brain_Anterior_cingulate_cortex_BA24	3.3746	0.000739	1	0.0473046
RP11-134L10.1	Brain_Putamen_basal_ganglia	3.37414	0.00074	1	0.0473135
LINC00926	Brain_Caudate_basal_ganglia	3.37313	0.000743	1	0.0474502
LPAR2	Brain_Cerebellar_Hemisphere	3.3718	0.000747	1	0.0476503
C15orf40	Brain_Frontal_Cortex_BA9	3.3703	0.000751	1	0.0477945
ERVW-1	Cortex (PsychENCODE)	-3.37015	0.000751	1	0.0477945
PKNOX1	Whole_Blood	3.36944	0.000753	1	0.0478664
ALMS1	Whole_Blood	3.36894	0.000755	1	0.047891
ABCA3	Brain_Cerebellar_Hemisphere	3.36856	0.000756	1	0.047891
PPP1R13B	Cortex (PsychENCODE)	-3.36846	0.000756	1	0.047891
FTSJ2	Brain_Cerebellar_Hemisphere	-3.3676	0.000758	1	0.0479073
CCDC25	Brain_Nucleus_accumbens_basal_ganglia	-3.36774	0.000758	1	0.0479073
LINC00694	Whole_Blood	-3.36717	0.000759	1	0.0479155
PCNT	Whole_Blood	3.36694	0.00076	1	0.0479236
NME1-NME2	Cortex (PsychENCODE)	3.366	0.000763	1	0.0480027
KRT8P1	Cortex (PsychENCODE)	3.36603	0.000763	1	0.0480027
TBRG4	Brain_Cerebellum	-3.3653	0.000765	1	0.0480735
PLEC	Brain_Cerebellum	-3.36426	0.000767	1	0.0480971
RCE1	Brain_Cortex	3.3642	0.000768	1	0.0480971
C8orf58	Whole_Blood	3.364	0.000768	1	0.0480971
WDR73	Brain_Nucleus_accumbens_basal_ganglia	3.3633	0.00077	1	0.0481675
SETD6	Cortex (PsychENCODE)	-3.36191	0.000774	1	0.0483627
PCNT	Brain_Anterior_cingulate_cortex_BA24	-3.3614	0.000775	1	0.0483702
MPRIPP1	Brain_Cerebellum	-3.36127	0.000776	1	0.0483777
AP001469.9	Brain_Amygdala	3.36	0.000778	1	0.0484475
ADAMTSL3	Brain_Hypothalamus	3.35965	0.00078	1	0.0485171
C1GALT1	Brain_Cortex	3.35822	0.000784	1	0.0487108
SYT13	Cortex (PsychENCODE)	-3.35746	0.000787	1	0.0487869
RP11-307C19.2	Cortex (PsychENCODE)	-3.3574	0.000787	1	0.0487869
RWDD3	Cortex (PsychENCODE)	3.35573	0.000792	1	0.0490416
GAS2L1	Brain_Caudate_basal_ganglia	3.35507	0.000793	1	0.0490483
XPNPEP1	Cortex (PsychENCODE)	3.35198	0.000802	1	0.0495492
SERPINI1	Brain_Cerebellum	-3.35116	0.000805	1	0.0496787
C1GALT1	Brain_Hippocampus	3.35041	0.000807	1	0.0497463
MTHFR	Brain_Cerebellum	-3.35018	0.000808	1	0.0497522
GAS8	Brain_Cerebellar_Hemisphere	-3.34966	0.000809	1	0.049758
ABCA3	Brain_Cerebellum	3.34812	0.000814	1	0.0499706
SPATA33	Brain_Cerebellar_Hemisphere	-3.34771	0.000815	1	0.0499706
TRAF3IP2-AS1	Cortex (PsychENCODE)	-3.34733	0.000816	1	0.0499706
NAT8	Brain_Cerebellum	3.34703	0.000817	1	0.0499706
FTSJ2	Brain_Frontal_Cortex_BA9	-3.347	0.000817	1	0.0499706
C1GALT1	Brain_Nucleus_accumbens_basal_ganglia	3.3463	0.000819	1	0.0499928
FLOT1	Brain_Cerebellum	-3.346	0.00082	1	0.0499928
RN7SL573P	Brain_Cerebellum	3.34566	0.000821	1	0.0499928
SNX19	Brain_Hypothalamus	3.34551	0.000821	1	0.0499928
AP001469.9	Brain_Anterior_cingulate_cortex_BA24	3.3449	0.000823	1	0.0500592
RP1-167G20.1	Brain_Cortex	-3.34379	0.000826	1	0.0501861
RP11-92G12.3	Brain_Caudate_basal_ganglia	3.3423	0.000831	1	0.0503638
RFT1	Brain_Cortex	3.34191	0.000832	1	0.0503638
PPIL2	Cortex (PsychENCODE)	-3.3415	0.000833	1	0.0503638
RP11-263K19.6	Whole_Blood	3.34091	0.000835	1	0.0503638
LYSMD4	Brain_Hippocampus	-3.34073	0.000836	1	0.0503638
XRCC3	Cortex (PsychENCODE)	3.34068	0.000836	1	0.0503638
TNPO1	Brain_Frontal_Cortex_BA9	-3.34	0.000838	1	0.0503638
PLEC	Brain_Frontal_Cortex_BA9	-3.34	0.000838	1	0.0503638
KIAA0040	Cortex (PsychENCODE)	3.33991	0.000838	1	0.0503638
CCT6P1	Brain_Cerebellar_Hemisphere	3.3396	0.000839	1	0.0503638
RFTN2	Cortex (PsychENCODE)	-3.33976	0.000839	1	0.0503638
ITIH4	Brain_Frontal_Cortex_BA9	-3.3393	0.00084	1	0.0503689
AP001468.1	Cortex (PsychENCODE)	3.3384	0.000843	1	0.0504937
FAHD2B	Brain_Cerebellum	-3.33733	0.000846	1	0.0506182
U2AF1	Whole_Blood	3.33634	0.000849	1	0.0507425
SERBP1P3	Brain_Cerebellar_Hemisphere	-3.33536	0.000852	1	0.0508665
ZDHHC2	Whole_Blood	3.3338	0.000857	1	0.0511095
MFAP3L	Brain_Cerebellar_Hemisphere	-3.33305	0.000859	1	0.0511733
RP3-477O4.16	Brain_Amygdala	3.32899	0.000872	1	0.0518916
NUTM2A	Brain_Frontal_Cortex_BA9	3.32813	0.000874	1	0.0519543
PLEKHO1	Brain_Cerebellum	-3.3277	0.000876	1	0.052017
CRCP	Brain_Cerebellum	-3.3273	0.000877	1	0.0520202
ABCC10	Whole_Blood	-3.32373	0.000888	1	0.0526159
THOC7	Brain_Amygdala	-3.3231	0.00089	1	0.052621
SNX16	Brain_Amygdala	3.323	0.00089	1	0.052621
PLEC	Brain_Caudate_basal_ganglia	-3.32259	0.000892	1	0.0526826
RP11-867G23.8	Brain_Cerebellum	-3.31962	0.000901	1	0.0531001
CCDC25	Brain_Cerebellum	-3.31987	0.000901	1	0.0531001
TSGA10	Brain_Nucleus_accumbens_basal_ganglia	-3.31942	0.000902	1	0.0531021
DPY19L1P1	Brain_Cortex	3.31776	0.000907	1	0.0532274
MPRIPP1	Cortex (PsychENCODE)	-3.31784	0.000907	1	0.0532274
GRPEL1	Brain_Cerebellar_Hemisphere	-3.31768	0.000908	1	0.0532274
FAM171A1	Brain_Substantia_nigra	3.3177	0.000908	1	0.0532274
NSRP1	Whole_Blood	-3.31674	0.000911	1	0.0533464
C1orf123	Brain_Hippocampus	3.31547	0.000915	1	0.0535236
KCNJ6	Brain_Caudate_basal_ganglia	3.3151	0.000916	1	0.0535252
TLR9	Brain_Amygdala	3.3133	0.000922	1	0.0538186
GATC	Whole_Blood	3.31302	0.000923	1	0.0538198
PACS1	Brain_Substantia_nigra	3.311	0.000929	1	0.0541123
ZNF544	Brain_Caudate_basal_ganglia	3.3106	0.000931	1	0.0541714
PRKAB1	Cortex (PsychENCODE)	3.30949	0.000935	1	0.0543466
EMC10	Whole_Blood	3.30782	0.00094	1	0.0545796
LAMTOR3	Brain_Cerebellar_Hemisphere	3.30677	0.000944	1	0.0546963
INTS4L1	Cortex (PsychENCODE)	3.30674	0.000944	1	0.0546963
LINGO1	Brain_Nucleus_accumbens_basal_ganglia	-3.3062	0.000946	1	0.0546984
VTA1	Cortex (PsychENCODE)	-3.30588	0.000947	1	0.0546984
GDAP1	Cortex (PsychENCODE)	3.3055	0.000948	1	0.0546984
CCDC87	Cortex (PsychENCODE)	-3.30529	0.000949	1	0.0546984
MAP1LC3A	Brain_Cortex	3.3047	0.000951	1	0.0546984
PLEKHA2	Cortex (PsychENCODE)	3.30478	0.000951	1	0.0546984
SNTB2	Whole_Blood	3.30451	0.000951	1	0.0546984
DIP2A	Brain_Caudate_basal_ganglia	-3.303	0.000957	1	0.054986
PANX2	Cortex (PsychENCODE)	3.3027	0.000958	1	0.054986
RP11-15B17.1	Brain_Hypothalamus	-3.30223	0.000959	1	0.054986
EME2	Brain_Cortex	-3.30163	0.000961	1	0.0550433
RPGRIP1L	Brain_Caudate_basal_ganglia	3.30023	0.000966	1	0.0552721
INTS4L2	Brain_Cerebellar_Hemisphere	-3.298	0.000974	1	0.0554983
RP11-700H6.4	Brain_Nucleus_accumbens_basal_ganglia	-3.2979	0.000974	1	0.0554983
EPN3	Cortex (PsychENCODE)	3.29787	0.000974	1	0.0554983
GUSBP3	Cortex (PsychENCODE)	-3.29788	0.000974	1	0.0554983
ARID5A	Cortex (PsychENCODE)	-3.2976	0.000975	1	0.0554983
ABHD15	Cortex (PsychENCODE)	-3.29713	0.000977	1	0.0555535
LMBR1	Whole_Blood	3.29685	0.000978	1	0.0555535
ZBTB45	Brain_Hippocampus	3.29649	0.000979	1	0.0555535
ZNF23	Brain_Amygdala	-3.2946	0.000985	1	0.0557788
MCCC1	Whole_Blood	-3.29471	0.000985	1	0.0557788
CTD-2349P21.5	Brain_Amygdala	3.293	0.000991	1	0.0559447
DSC1	Brain_Amygdala	-3.2932	0.000991	1	0.0559447
INO80E	Brain_Cortex	3.29297	0.000991	1	0.0559447
RP11-20I20.4	Whole_Blood	-3.29289	0.000992	1	0.0559447
RP11-92G12.3	Brain_Hypothalamus	3.2918	0.000995	1	0.055999
CCT6P1	Whole_Blood	3.29181	0.000995	1	0.055999
CISD1	Brain_Cortex	3.2912	0.000998	1	0.0560531
VIPR2	Brain_Frontal_Cortex_BA9	-3.2912	0.000998	1	0.0560531
RHOF	Brain_Cerebellar_Hemisphere	-3.28968	0.001	1	0.0561082
RP11-92G12.3	Brain_Cortex	3.28934	0.001	1	0.0562739
AC103965.1	Brain_Cerebellar_Hemisphere	3.28855	0.00101	1	0.0563816
GDAP1	Brain_Cerebellum	3.28634	0.00101	1	0.0563816
VPS9D1-AS1	Brain_Substantia_nigra	-3.28918	0.00101	1	0.0562739
RP11-582J16.5	Cortex (PsychENCODE)	-3.28869	0.00101	1	0.0563816
GNL3	Brain_Caudate_basal_ganglia	3.28618	0.00102	1	0.0564243
TTBK2	Brain_Cerebellum	-3.28627	0.00102	1	0.0564243
C1GALT1	Brain_Cerebellum	3.2856	0.00102	1	0.0564243
VPS9D1	Brain_Frontal_Cortex_BA9	-3.28602	0.00102	1	0.0564243
RP11-134L10.1	Brain_Hippocampus	3.28492	0.00102	1	0.0564243
FTSJ2	Brain_Hippocampus	-3.28416	0.00102	1	0.0565225
ALMS1	Brain_Nucleus_accumbens_basal_ganglia	-3.28589	0.00102	1	0.0564243
CDC23	Cortex (PsychENCODE)	-3.28533	0.00102	1	0.0564243
C1orf56	Whole_Blood	-3.28508	0.00102	1	0.0564243
GIT1	Whole_Blood	-3.28457	0.00102	1	0.0564243
SLC27A5	Brain_Anterior_cingulate_cortex_BA24	-3.28135	0.00103	1	0.0565225
THOC7	Brain_Cerebellar_Hemisphere	-3.28137	0.00103	1	0.0565225
SPIRE2	Brain_Nucleus_accumbens_basal_ganglia	-3.28271	0.00103	1	0.0565225
INO80D	Cortex (PsychENCODE)	3.28356	0.00103	1	0.0565225
AMY2B	Cortex (PsychENCODE)	3.28238	0.00103	1	0.0565225
LINC00926	Cortex (PsychENCODE)	3.28199	0.00103	1	0.0565225
C1orf123	Whole_Blood	3.28273	0.00103	1	0.0565225
AC109826.1	Brain_Cerebellum	-3.27894	0.00104	1	0.0567316
TUBBP5	Brain_Frontal_Cortex_BA9	3.27936	0.00104	1	0.0567316
PACSIN2	Cortex (PsychENCODE)	3.2806	0.00104	1	0.0567316
ABHD6	Cortex (PsychENCODE)	-3.28035	0.00104	1	0.0567316
UCKL1	Cortex (PsychENCODE)	3.2784	0.00104	1	0.0567316
NRAS	Cortex (PsychENCODE)	3.28063	0.00104	1	0.0567316
RP11-600F24.7	Brain_Frontal_Cortex_BA9	3.2763	0.00105	1	0.0572203
VTA1	Brain_Anterior_cingulate_cortex_BA24	-3.2746	0.00106	1	0.0575372
RP11-92G12.3	Brain_Cerebellum	3.27477	0.00106	1	0.0575372
ELOVL2-AS1	Brain_Nucleus_accumbens_basal_ganglia	-3.2754	0.00106	1	0.0575372
C9orf64	Cortex (PsychENCODE)	3.2741	0.00106	1	0.0575372
DRGX	Brain_Cortex	-3.27264	0.00107	1	0.0579085
RP11-53O19.1	Brain_Cortex	3.27103	0.00107	1	0.0579597
HPS1	Brain_Nucleus_accumbens_basal_ganglia	3.27162	0.00107	1	0.0579085
RPRD2	Whole_Blood	-3.27083	0.00107	1	0.0579085
KB-1507C5.2	Brain_Cerebellar_Hemisphere	-3.26882	0.00108	1	0.0582205
HNF1A	Brain_Cortex	3.2688	0.00108	1	0.0582205
VPS9D1	Brain_Cortex	-3.26867	0.00108	1	0.0582205
FTSJ2	Brain_Cortex	-3.26494	0.00109	1	0.0585872
DCLK3	Brain_Cortex	-3.26577	0.00109	1	0.0586374
UPK3B	Brain_Hypothalamus	3.2674	0.00109	1	0.0584327
CACNB3	Cortex (PsychENCODE)	-3.26733	0.00109	1	0.0585872
ACAT2	Brain_Amygdala	-3.2649	0.0011	1	0.0588945
ATP13A1	Brain_Cerebellum	3.26423	0.0011	1	0.0588945
RP1-265C24.5	Brain_Substantia_nigra	3.2631	0.0011	1	0.0588945
ACAT2	Cortex (PsychENCODE)	-3.26145	0.00111	1	0.0593143
WTAP	Cortex (PsychENCODE)	-3.26145	0.00111	1	0.0593143
RP11-347I19.8	Brain_Cortex	-3.2584	0.00112	1	0.0596747
TYK2	Brain_Putamen_basal_ganglia	-3.258	0.00112	1	0.0596747
CINP	Cortex (PsychENCODE)	-3.258	0.00112	1	0.0596747
MKRN2	Brain_Anterior_cingulate_cortex_BA24	3.25619	0.00113	1	0.060033
AC016629.3	Brain_Cortex	3.25646	0.00113	1	0.060033
ORMDL3	Brain_Frontal_Cortex_BA9	3.25495	0.00113	1	0.060033
NUDT19	Brain_Frontal_Cortex_BA9	-3.25467	0.00113	1	0.0601574
C1GALT1	Brain_Substantia_nigra	3.2554	0.00113	1	0.0600812
PACS1	Brain_Anterior_cingulate_cortex_BA24	3.25354	0.00114	1	0.0601574
GPR98	Brain_Cerebellum	-3.25315	0.00114	1	0.0601574
RP11-527L4.2	Brain_Frontal_Cortex_BA9	-3.25289	0.00114	1	0.0601574
FTCD	Brain_Frontal_Cortex_BA9	-3.2528	0.00114	1	0.0601574
SCRN2	Brain_Nucleus_accumbens_basal_ganglia	3.2539	0.00114	1	0.0601574
TPH1	Brain_Cerebellum	-3.251	0.00115	1	0.0603953
FADS1	Brain_Hippocampus	-3.2507	0.00115	1	0.0603953
HSPD1	Cortex (PsychENCODE)	-3.25	0.00115	1	0.0603953
ZNF818P	Whole_Blood	-3.24999	0.00115	1	0.0603953
RNF185	Whole_Blood	3.25181	0.00115	1	0.0603953
PTPRN2	Brain_Amygdala	3.24962	0.00116	1	0.0605947
RP11-134L10.1	Brain_Nucleus_accumbens_basal_ganglia	3.2495	0.00116	1	0.0605947
RP11-247C2.2	Cortex (PsychENCODE)	-3.24812	0.00116	1	0.0607464
TOP3BP1	Brain_Hippocampus	-3.24	0.00118	1	0.0615593
IGFBPL1	Cortex (PsychENCODE)	-3.2448	0.00118	1	0.0614734
NAT8	Cortex (PsychENCODE)	3.24464	0.00118	1	0.0615593
NAALAD2	Whole_Blood	-3.24457	0.00118	1	0.0615593
LAMTOR3	Brain_Cerebellum	3.2409	0.00119	1	0.0618982
TSGA10	Brain_Putamen_basal_ganglia	-3.24048	0.00119	1	0.0618982
MTFR1	Brain_Substantia_nigra	-3.24114	0.00119	1	0.0618982
TPRKB	Cortex (PsychENCODE)	-3.24105	0.00119	1	0.0618982
RP11-386G11.10	Brain_Caudate_basal_ganglia	-3.23852	0.0012	1	0.0621896
NOSTRIN	Brain_Hippocampus	-3.23878	0.0012	1	0.0621896
TRIM9	Cortex (PsychENCODE)	3.23969	0.0012	1	0.0621896
GBAP1	Brain_Cerebellum	-3.23566	0.00121	1	0.0625311
ZKSCAN8	Brain_Cortex	3.2356	0.00121	1	0.0625311
DIAPH3	Cortex (PsychENCODE)	-3.23537	0.00121	1	0.0625311
GAS8	Brain_Frontal_Cortex_BA9	-3.23453	0.00122	1	0.0628706
PIGC	Cortex (PsychENCODE)	-3.235	0.00122	1	0.0628706
RP4-647J21.1	Whole_Blood	-3.23345	0.00122	1	0.0628706
CTSF	Brain_Cerebellum	-3.23107	0.00123	1	0.0632082
HMG20A	Brain_Cortex	-3.2315	0.00123	1	0.0632082
AC113617.1	Cortex (PsychENCODE)	-3.23116	0.00123	1	0.0632082
C1orf123	Cortex (PsychENCODE)	3.2286	0.00124	1	0.0636032
CCT6P3	Whole_Blood	-3.23036	0.00124	1	0.0636032
ROR1	Brain_Cerebellum	-3.22822	0.00125	1	0.0638778
UBE2E3	Brain_Cerebellum	-3.22738	0.00125	1	0.0638778
C1orf123	Brain_Frontal_Cortex_BA9	3.22738	0.00125	1	0.0638778
STK4	Brain_Putamen_basal_ganglia	3.22753	0.00125	1	0.0638778
CCDC25	Brain_Cerebellar_Hemisphere	-3.22449	0.00126	1	0.0642694
PPM1M	Whole_Blood	3.22384	0.00126	1	0.0642694
NAA25	Brain_Caudate_basal_ganglia	3.22177	0.00127	1	0.0644209
NUPR1L	Brain_Cerebellar_Hemisphere	3.2238	0.00127	1	0.0644209
SPATA33	Brain_Cortex	-3.22223	0.00127	1	0.0644209
TSGA10	Brain_Substantia_nigra	-3.2221	0.00127	1	0.0644209
FBXL7	Cortex (PsychENCODE)	3.22159	0.00127	1	0.0644209
CCDC25	Whole_Blood	-3.2226	0.00127	1	0.0644209
KLHL24	Brain_Cerebellum	-3.22086	0.00128	1	0.06463
ARFGAP3	Brain_Hippocampus	3.22	0.00128	1	0.06463
C7orf50	Brain_Hippocampus	-3.22036	0.00128	1	0.06463
RAPGEF3	Brain_Hippocampus	-3.2196	0.00128	1	0.0647131
RP5-1142A6.8	Brain_Hypothalamus	3.2202	0.00128	1	0.06463
SPATA33	Cortex (PsychENCODE)	-3.2195	0.00128	1	0.06463
RP11-85O21.2	Cortex (PsychENCODE)	-3.2198	0.00128	1	0.0647131
RP11-92G12.3	Brain_Amygdala	3.21799	0.00129	1	0.0648966
TSPAN15	Brain_Putamen_basal_ganglia	-3.22	0.00129	1	0.0648966
RAD54L	Brain_Caudate_basal_ganglia	3.2163	0.0013	1	0.0652206
UTP18	Brain_Frontal_Cortex_BA9	3.21679	0.0013	1	0.0652206
GATAD2A	Cortex (PsychENCODE)	-3.21636	0.0013	1	0.0652206
C1GALT1	Brain_Caudate_basal_ganglia	3.21485	0.00131	1	0.0654118
CDAN1	Brain_Cortex	3.21313	0.00131	1	0.0654833
LMBR1L	Brain_Hypothalamus	-3.2138	0.00131	1	0.0654833
FTCD	Brain_Hypothalamus	-3.21328	0.00131	1	0.0655237
MMD	Cortex (PsychENCODE)	-3.21464	0.00131	1	0.0654833
PDE1C	Brain_Cerebellum	3.212	0.00132	1	0.0656846
TOP3B	Brain_Hippocampus	3.21	0.00132	1	0.0656846
CHST1	Cortex (PsychENCODE)	3.21214	0.00132	1	0.0656846
RP11-92G12.3	Cortex (PsychENCODE)	3.21226	0.00132	1	0.0656846
SFI1	Brain_Anterior_cingulate_cortex_BA24	-3.20888	0.00133	1	0.0660031
CHCHD6	Cortex (PsychENCODE)	-3.20872	0.00133	1	0.0660031
SIK2	Whole_Blood	3.21027	0.00133	1	0.0660031
FAM71E1	Brain_Anterior_cingulate_cortex_BA24	3.20827	0.00134	1	0.0663795
RP1-167G20.1	Brain_Cerebellum	-3.20633	0.00134	1	0.0663795
CACNB3	Brain_Cerebellum	-3.2065	0.00134	1	0.0664558
SLC35G6	Brain_Cerebellum	3.20548	0.00135	1	0.0664558
SLPI	Brain_Cortex	3.2058	0.00135	1	0.0664558
UPK3B	Brain_Frontal_Cortex_BA9	3.20539	0.00135	1	0.0664558
GNPTG	Brain_Substantia_nigra	3.20428	0.00135	1	0.0665931
TTBK2	Cortex (PsychENCODE)	-3.20455	0.00135	1	0.0664558
CCDC173	Cortex (PsychENCODE)	-3.20568	0.00135	1	0.0664558
CTSS	Whole_Blood	3.20461	0.00135	1	0.0664558
WIPF3	Brain_Substantia_nigra	3.2033	0.00136	1	0.0667301
XPNPEP1	Whole_Blood	3.202	0.00136	1	0.0667687
PRDM11	Brain_Anterior_cingulate_cortex_BA24	3.20169	0.00137	1	0.0671398
DUS2	Cortex (PsychENCODE)	3.1999	0.00137	1	0.0671398
FDPS	Cortex (PsychENCODE)	-3.1986	0.00138	1	0.0674495
CCNT1	Whole_Blood	-3.1984	0.00138	1	0.0674495
LOXL1-AS1	Whole_Blood	-3.1988	0.00138	1	0.0674495
STAG3	Cortex (PsychENCODE)	3.19728	0.00139	1	0.0677576
AATF	Cortex (PsychENCODE)	-3.1967	0.00139	1	0.0677576
CTD-3247F14.2	Cortex (PsychENCODE)	3.19597	0.00139	1	0.0677576
LAMTOR3	Brain_Frontal_Cortex_BA9	3.19573	0.0014	1	0.0679411
VKORC1L1	Brain_Putamen_basal_ganglia	3.19184	0.00141	1	0.0687447
SMARCA4	Cortex (PsychENCODE)	3.19283	0.00141	1	0.0686109
COA5	Brain_Caudate_basal_ganglia	3.1911	0.00142	1	0.0688537
MFRP	Brain_Substantia_nigra	3.191	0.00142	1	0.0688537
OCIAD1	Cortex (PsychENCODE)	3.19148	0.00142	1	0.0688537
ZNF276	Brain_Cerebellum	3.18931	0.00143	1	0.0692775
C1orf123	Brain_Caudate_basal_ganglia	3.1858	0.00144	1	0.0697101
ALMS1P	Cortex (PsychENCODE)	3.18631	0.00144	1	0.0695781
TUBA1C	Cortex (PsychENCODE)	3.18693	0.00144	1	0.0695781
CAPN3	Whole_Blood	-3.1862	0.00144	1	0.0695781
C7orf55	Brain_Anterior_cingulate_cortex_BA24	3.1843	0.00145	1	0.0698029
SPCS1	Brain_Cortex	-3.184	0.00145	1	0.069838
C1orf123	Brain_Putamen_basal_ganglia	3.18451	0.00145	1	0.0698029
NDFIP2	Cortex (PsychENCODE)	-3.18357	0.00145	1	0.0698029
ECI1	Cortex (PsychENCODE)	3.184	0.00145	1	0.0698029
NANS	Cortex (PsychENCODE)	-3.1829	0.00146	1	0.0700171
ALMS1	Cortex (PsychENCODE)	3.18325	0.00146	1	0.070052
CACNA1B	Brain_Cerebellum	3.18014	0.00147	1	0.0704089
ITPRIPL1	Cortex (PsychENCODE)	-3.18039	0.00147	1	0.0704089
RP11-92G12.3	Brain_Cerebellar_Hemisphere	3.1789	0.00148	1	0.0705193
EIF5	Brain_Frontal_Cortex_BA9	-3.1786	0.00148	1	0.0705193
CNKSR1	Brain_Substantia_nigra	-3.17803	0.00148	1	0.0706011
LAMTOR3	Cortex (PsychENCODE)	3.1789	0.00148	1	0.0705193
PTPN22	Cortex (PsychENCODE)	3.17814	0.00148	1	0.0705193
LYSMD3	Cortex (PsychENCODE)	3.17793	0.00148	1	0.0705193
NFATC3	Whole_Blood	-3.17801	0.00148	1	0.0705193
RP11-307C19.1	Brain_Cerebellar_Hemisphere	-3.17755	0.00149	1	0.0706895
ZKSCAN8	Brain_Cerebellum	3.1763	0.00149	1	0.0706895
CCDC25	Brain_Cortex	-3.1765	0.00149	1	0.0706895
KIAA0825	Whole_Blood	-3.17711	0.00149	1	0.0706895
SIRT5	Brain_Caudate_basal_ganglia	3.17464	0.0015	1	0.0709802
RP1-167G20.1	Brain_Cerebellar_Hemisphere	-3.17395	0.0015	1	0.0709802
TUBA1C	Brain_Hippocampus	3.1748	0.0015	1	0.0709802
PTPN22	Brain_Cerebellum	3.17294	0.00151	1	0.0712694
CSDE1	Cortex (PsychENCODE)	-3.17222	0.00151	1	0.0712694
STARD7-AS1	Cortex (PsychENCODE)	-3.17251	0.00151	1	0.0712694
RP11-15B17.1	Brain_Frontal_Cortex_BA9	-3.17047	0.00152	1	0.07159
DNAJC12	Cortex (PsychENCODE)	3.17119	0.00152	1	0.0715571
ZFYVE19	Whole_Blood	3.17	0.00152	1	0.0715571
TMCO6	Whole_Blood	3.1705	0.00152	1	0.0715571
MAP1LC3A	Brain_Cerebellum	3.16919	0.00153	1	0.0717821
OSTM1	Cortex (PsychENCODE)	-3.16965	0.00153	1	0.0717821
RP11-346C20.4	Cortex (PsychENCODE)	-3.16852	0.00153	1	0.0717821
PRSS3	Brain_Cortex	-3.16682	0.00154	1	0.071991
RP11-354K4.2	Brain_Hypothalamus	3.1675	0.00154	1	0.071991
TOP3B	Brain_Hypothalamus	3.16783	0.00154	1	0.071991
HCN3	Cortex (PsychENCODE)	-3.16768	0.00154	1	0.071991
AC005562.1	Cortex (PsychENCODE)	3.16721	0.00154	1	0.071991
MCHR1	Brain_Cerebellar_Hemisphere	3.16593	0.00155	1	0.0721662
LINC00683	Brain_Cortex	-3.1651	0.00155	1	0.0721662
PRMT7	Brain_Putamen_basal_ganglia	3.16541	0.00155	1	0.0721662
RFXANK	Whole_Blood	-3.16562	0.00155	1	0.0721662
RNU4-39P	Brain_Cerebellar_Hemisphere	-3.16263	0.00156	1	0.072509
PAOX	Brain_Cortex	3.16288	0.00156	1	0.072509
TUBA1C	Brain_Frontal_Cortex_BA9	3.16282	0.00156	1	0.072576
C8orf86	Brain_Anterior_cingulate_cortex_BA24	3.1611	0.00157	1	0.072576
MAP1LC3A	Brain_Frontal_Cortex_BA9	3.162	0.00157	1	0.072576
ZNF584	Brain_Frontal_Cortex_BA9	3.16124	0.00157	1	0.072576
ISLR	Cortex (PsychENCODE)	-3.16191	0.00157	1	0.072576
TMCO4	Cortex (PsychENCODE)	3.16088	0.00157	1	0.072576
MUC1	Cortex (PsychENCODE)	3.16068	0.00157	1	0.072576
TRIM38	Whole_Blood	3.16186	0.00157	1	0.072576
KREMEN2	Brain_Hippocampus	-3.159	0.00158	1	0.0728392
HCN3	Brain_Nucleus_accumbens_basal_ganglia	-3.15949	0.00158	1	0.072762
EFHB	Cortex (PsychENCODE)	3.15935	0.00158	1	0.072762
RP11-196G18.22	Cortex (PsychENCODE)	3.15921	0.00158	1	0.072762
TUBA1C	Brain_Amygdala	3.1569	0.00159	1	0.0728565
INO80E	Brain_Cerebellar_Hemisphere	3.15717	0.00159	1	0.0728565
FTCD	Brain_Cerebellar_Hemisphere	-3.1577	0.00159	1	0.0728565
KIF15	Brain_Nucleus_accumbens_basal_ganglia	3.15828	0.00159	1	0.0728565
GOPC	Cortex (PsychENCODE)	-3.15818	0.00159	1	0.0728565
C1orf123	Brain_Amygdala	3.15551	0.0016	1	0.0730711
RP11-489D6.2	Brain_Caudate_basal_ganglia	3.15646	0.0016	1	0.0730711
CEBPZ	Brain_Caudate_basal_ganglia	3.1554	0.0016	1	0.0731474
PGLYRP1	Brain_Cerebellum	3.15562	0.0016	1	0.0730711
PPP1R7	Cortex (PsychENCODE)	3.15624	0.0016	1	0.0730711
TUBA1C	Brain_Caudate_basal_ganglia	3.154	0.00161	1	0.073345
RP11-96L14.7	Brain_Cerebellar_Hemisphere	-3.1547	0.00161	1	0.0732691
LINC00639	Whole_Blood	-3.15329	0.00161	1	0.0734664
NT5C	Cortex (PsychENCODE)	-3.15157	0.00162	1	0.0736785
SIVA1	Brain_Cortex	3.1495	0.00164	1	0.0743422
PDIK1L	Brain_Frontal_Cortex_BA9	3.14897	0.00164	1	0.0743422
HYAL3	Cortex (PsychENCODE)	-3.14954	0.00164	1	0.0743422
ZNF250	Cortex (PsychENCODE)	-3.1494	0.00164	1	0.0743422
TOP3BP1	Brain_Cerebellar_Hemisphere	-3.14632	0.00165	1	0.0746723
NUBP2	Brain_Putamen_basal_ganglia	3.14702	0.00165	1	0.0746723
RN7SL364P	Brain_Nucleus_accumbens_basal_ganglia	3.1443	0.00166	1	0.0748784
BLOC1S2	Cortex (PsychENCODE)	-3.14531	0.00166	1	0.0748784
HNRNPA1P46	Cortex (PsychENCODE)	-3.14523	0.00166	1	0.0748784
KAT2B	Whole_Blood	-3.14445	0.00166	1	0.0748784
AC009120.6	Brain_Caudate_basal_ganglia	3.14295	0.00167	1	0.0752061
TSPAN15	Cortex (PsychENCODE)	-3.1426	0.00167	1	0.0752061
GPR25	Whole_Blood	-3.14235	0.00168	1	0.0755945
CEP170B	Brain_Hypothalamus	3.1403	0.00169	1	0.0759823
PACSIN2	Brain_Cortex	3.13768	0.0017	1	0.0763694
WASF3	Brain_Caudate_basal_ganglia	3.137	0.00171	1	0.0766934
AC011816.1	Cortex (PsychENCODE)	-3.13605	0.00171	1	0.0766934
RP11-15B17.1	Brain_Amygdala	-3.1344	0.00172	1	0.0768827
DARS2	Brain_Anterior_cingulate_cortex_BA24	-3.135	0.00172	1	0.0768827
UBE3D	Brain_Hippocampus	3.13446	0.00172	1	0.0768827
GAPDH	Cortex (PsychENCODE)	-3.13526	0.00172	1	0.0768827
ZNF101	Brain_Cerebellum	3.13222	0.00173	1	0.0768827
ALMS1P	Brain_Cerebellum	3.13378	0.00173	1	0.0768827
SMIM2-AS1	Brain_Hippocampus	3.133	0.00173	1	0.0768827
BLOC1S2	Brain_Hypothalamus	-3.1339	0.00173	1	0.0768827
CIB2	Brain_Hypothalamus	3.13339	0.00173	1	0.0768827
AC004840.9	Brain_Hypothalamus	3.1328	0.00173	1	0.0768827
BTBD1	Brain_Substantia_nigra	3.1326	0.00173	1	0.0768827
RP11-460N20.5	Whole_Blood	-3.1334	0.00173	1	0.0768827
C1GALT1	Brain_Hypothalamus	3.1312	0.00174	1	0.0772644
GOLGA6L5	Brain_Hypothalamus	3.12933	0.00175	1	0.0775387
GLRA3	Cortex (PsychENCODE)	-3.12978	0.00175	1	0.0775387
RP1-90J4.1	Brain_Caudate_basal_ganglia	-3.12771	0.00176	1	0.0778563
KCNS1	Brain_Nucleus_accumbens_basal_ganglia	-3.1285	0.00176	1	0.0778563
F11R	Brain_Nucleus_accumbens_basal_ganglia	3.12685	0.00177	1	0.0781031
LYSMD4	Whole_Blood	-3.1262	0.00177	1	0.0781729
CENPQ	Brain_Anterior_cingulate_cortex_BA24	-3.1247	0.00178	1	0.0785514
NAPSB	Brain_Amygdala	-3.1234	0.00179	1	0.0786142
PPM1M	Brain_Anterior_cingulate_cortex_BA24	3.12342	0.00179	1	0.0786142
NME1	Brain_Caudate_basal_ganglia	-3.12306	0.00179	1	0.0786142
SNTB2	Brain_Cerebellum	-3.12341	0.00179	1	0.0786142
DCST2	Brain_Cortex	-3.12243	0.00179	1	0.0786642
AC007390.5	Brain_Hypothalamus	3.1224	0.00179	1	0.0786642
LRRFIP2	Whole_Blood	-3.12382	0.00179	1	0.0786142
PRRC2A	Whole_Blood	3.12259	0.00179	1	0.0786142
RP11-981G7.3	Brain_Substantia_nigra	3.1213	0.0018	1	0.0789082
BLOC1S2	Brain_Caudate_basal_ganglia	-3.12052	0.00181	1	0.0789878
TTLL1	Brain_Caudate_basal_ganglia	-3.11965	0.00181	1	0.0789878
AC016629.3	Brain_Cerebellum	3.12031	0.00181	1	0.0789878
LRRFIP2	Cortex (PsychENCODE)	3.11952	0.00181	1	0.0789878
RP11-73M18.8	Whole_Blood	3.11991	0.00181	1	0.0789878
SEPHS1P6	Brain_Anterior_cingulate_cortex_BA24	-3.11801	0.00182	1	0.0793612
C11orf1	Brain_Hippocampus	-3.1144	0.00184	1	0.0800429
ITIH4	Brain_Substantia_nigra	-3.1149	0.00184	1	0.0800429
SAT2	Cortex (PsychENCODE)	3.11554	0.00184	1	0.0800429
TMEM63B	Brain_Cerebellum	-3.11294	0.00185	1	0.0801843
RAPGEFL1	Brain_Nucleus_accumbens_basal_ganglia	-3.1128	0.00185	1	0.0801608
SAT2	Brain_Nucleus_accumbens_basal_ganglia	3.1136	0.00185	1	0.0801608
MARK3	Cortex (PsychENCODE)	-3.11381	0.00185	1	0.0801608
AKT3	Cortex (PsychENCODE)	-3.113	0.00185	1	0.0801608
ZNF480	Cortex (PsychENCODE)	3.11384	0.00185	1	0.0801608
RP11-368I7.4	Brain_Cerebellar_Hemisphere	3.11206	0.00186	1	0.0803409
TSGA10	Brain_Frontal_Cortex_BA9	-3.11175	0.00186	1	0.0803409
NEURL3	Cortex (PsychENCODE)	-3.11234	0.00186	1	0.0803409
ABCA8	Brain_Caudate_basal_ganglia	3.10963	0.00187	1	0.0806461
RP11-307C19.1	Brain_Frontal_Cortex_BA9	-3.1104	0.00187	1	0.0806461
OCEL1	Brain_Amygdala	-3.1082	0.00188	1	0.0808115
BLOC1S2	Brain_Anterior_cingulate_cortex_BA24	-3.1084	0.00188	1	0.0808115
MKRN2	Brain_Nucleus_accumbens_basal_ganglia	3.10925	0.00188	1	0.0808115
AC007743.1	Cortex (PsychENCODE)	-3.10929	0.00188	1	0.0808115
ATP6V0D1	Whole_Blood	-3.10914	0.00188	1	0.0808115
CALR4P	Brain_Caudate_basal_ganglia	-3.1075	0.00189	1	0.0808115
GATC	Brain_Frontal_Cortex_BA9	3.10706	0.00189	1	0.0808115
HCFC2	Brain_Hippocampus	-3.1076	0.00189	1	0.0808115
GOSR1	Cortex (PsychENCODE)	-3.10751	0.00189	1	0.0808115
HTR4	Cortex (PsychENCODE)	3.10773	0.00189	1	0.0808115
UTP18	Whole_Blood	-3.10728	0.00189	1	0.0808115
RP11-634H22.1	Brain_Anterior_cingulate_cortex_BA24	-3.1051	0.0019	1	0.0810724
RRP12	Brain_Caudate_basal_ganglia	-3.10491	0.0019	1	0.08105
RGS12	Whole_Blood	-3.10591	0.0019	1	0.0810477
PSMA4	Whole_Blood	3.1053	0.0019	1	0.08105
ASPDH	Brain_Anterior_cingulate_cortex_BA24	-3.10327	0.00191	1	0.081099
ASPDH	Brain_Hippocampus	-3.10408	0.00191	1	0.081099
RP11-469N6.1	Cortex (PsychENCODE)	3.10383	0.00191	1	0.081099
MAPK3	Whole_Blood	3.10462	0.00191	1	0.081099
KCNB1	Whole_Blood	3.10455	0.00191	1	0.081099
C8orf58	Brain_Anterior_cingulate_cortex_BA24	3.1029	0.00192	1	0.081291
PLA2G4D	Brain_Nucleus_accumbens_basal_ganglia	-3.1024	0.00192	1	0.0813979
GOSR1	Brain_Anterior_cingulate_cortex_BA24	-3.1009	0.00193	1	0.0816331
RP11-480I12.5	Brain_Hippocampus	-3.10118	0.00193	1	0.0816331
NAGS	Whole_Blood	-3.10144	0.00193	1	0.0816331
CKB	Brain_Cerebellum	-3.0988	0.00194	1	0.08193
PRMT7	Brain_Nucleus_accumbens_basal_ganglia	3.09887	0.00194	1	0.08193
PALM2	Cortex (PsychENCODE)	-3.0988	0.00194	1	0.0819937
VPS9D1-AS1	Brain_Hypothalamus	-3.0975	0.00195	1	0.082226
TOP3B	Brain_Caudate_basal_ganglia	3.0956	0.00196	1	0.082458
TIPIN	Brain_Nucleus_accumbens_basal_ganglia	3.0965	0.00196	1	0.082458
FEN1	Cortex (PsychENCODE)	3.09654	0.00196	1	0.082458
RP11-296I10.6	Brain_Amygdala	-3.0943	0.00197	1	0.0828148
ANKRD19P	Brain_Cerebellum	-3.09399	0.00197	1	0.082752
IGLON5	Cortex (PsychENCODE)	3.09517	0.00197	1	0.082752
RP11-460N20.5	Brain_Putamen_basal_ganglia	-3.09367	0.00198	1	0.0829187
CPD	Cortex (PsychENCODE)	3.09284	0.00198	1	0.0829187
PSMB4	Cortex (PsychENCODE)	-3.0939	0.00198	1	0.0829187
RUSC1-AS1	Brain_Cerebellum	3.09223	0.00199	1	0.0831475
SETD6	Brain_Cerebellum	-3.09226	0.00199	1	0.0831475
THOC7	Cortex (PsychENCODE)	-3.0924	0.00199	1	0.0831475
GLYCTK	Brain_Cerebellar_Hemisphere	3.0909	0.002	1	0.0832907
BLOC1S2	Brain_Cortex	-3.08954	0.002	1	0.0832907
MITD1	Brain_Frontal_Cortex_BA9	3.0895	0.002	1	0.0832907
RP11-347I19.8	Brain_Frontal_Cortex_BA9	-3.09014	0.002	1	0.0832907
APOPT1	Brain_Hippocampus	-3.0896	0.002	1	0.0832907
GBAP1	Whole_Blood	-3.08821	0.00201	1	0.083602
SNX19	Brain_Putamen_basal_ganglia	3.08734	0.00202	1	0.083891
RCOR1	Cortex (PsychENCODE)	-3.08748	0.00202	1	0.083891
VPS9D1	Brain_Hypothalamus	-3.0861	0.00203	1	0.0840305
STXBP4	Brain_Hypothalamus	-3.0864	0.00203	1	0.0840305
SNX16	Brain_Hypothalamus	3.08562	0.00203	1	0.0840305
GSDMB	Cortex (PsychENCODE)	3.08547	0.00203	1	0.0840305
STK4	Cortex (PsychENCODE)	3.0854	0.00203	1	0.0840305
HHLA3	Brain_Caudate_basal_ganglia	-3.0843	0.00204	1	0.0841496
RP11-95P2.1	Brain_Cortex	3.08399	0.00204	1	0.0841496
AC105760.2	Brain_Hypothalamus	3.0843	0.00204	1	0.0841496
SGOL2	Cortex (PsychENCODE)	3.08485	0.00204	1	0.0841496
TRIM67	Brain_Cerebellum	3.08255	0.00205	1	0.0844987
GUSB	Brain_Cerebellum	3.0812	0.00206	1	0.0846571
CDIPT	Brain_Cortex	-3.08187	0.00206	1	0.0846571
CSPG4P5	Cortex (PsychENCODE)	-3.08157	0.00206	1	0.0846571
TOP3B	Whole_Blood	3.08088	0.00206	1	0.0846571
BLOC1S2	Brain_Cerebellum	-3.07935	0.00207	1	0.0850045
CCT2	Brain_Amygdala	-3.0783	0.00208	1	0.0851607
LINC00634	Brain_Cortex	3.078	0.00208	1	0.0851607
GOSR1	Whole_Blood	-3.07898	0.00208	1	0.0851607
ZNF517	Whole_Blood	3.0791	0.00208	1	0.0851607
RBM20	Brain_Hypothalamus	3.07619	0.0021	1	0.0856607
WDR73	Brain_Hypothalamus	3.07567	0.0021	1	0.0856607
ZNF34	Brain_Nucleus_accumbens_basal_ganglia	-3.07647	0.0021	1	0.0856607
CDK10	Brain_Nucleus_accumbens_basal_ganglia	3.07584	0.0021	1	0.0856607
DIP2A	Cortex (PsychENCODE)	-3.0764	0.0021	1	0.0856607
BLOC1S2	Brain_Cerebellar_Hemisphere	-3.0746	0.00211	1	0.0858139
NAT8	Brain_Cortex	3.07385	0.00211	1	0.0858139
BTBD1	Brain_Frontal_Cortex_BA9	3.0736	0.00211	1	0.0858139
ARL15	Cortex (PsychENCODE)	3.07439	0.00211	1	0.0858139
CTD-3074O7.12	Brain_Cerebellum	3.07321	0.00212	1	0.0859663
DBIL5P	Brain_Hypothalamus	-3.0729	0.00212	1	0.0859663
WNT8A	Cortex (PsychENCODE)	-3.07304	0.00212	1	0.0859663
RGS9	Cortex (PsychENCODE)	3.07293	0.00212	1	0.0859663
MAZ	Brain_Amygdala	-3.0709	0.00213	1	0.0861932
POGZ	Brain_Cerebellar_Hemisphere	-3.0712	0.00213	1	0.0861932
FAHD2B	Brain_Cortex	-3.07179	0.00213	1	0.0861811
ATP1B3	Cortex (PsychENCODE)	3.07177	0.00213	1	0.0861811
PARP10	Whole_Blood	-3.0711	0.00213	1	0.0861811
MSRA	Brain_Caudate_basal_ganglia	3.06957	0.00214	1	0.0863951
ECM2	Cortex (PsychENCODE)	-3.0707	0.00214	1	0.0861932
RESP18	Brain_Amygdala	-3.06821	0.00215	1	0.0864123
RP11-22L13.1	Brain_Anterior_cingulate_cortex_BA24	3.0692	0.00215	1	0.0863951
PREX2	Brain_Cerebellum	3.06868	0.00215	1	0.0863951
RSPH3	Brain_Hypothalamus	3.0685	0.00215	1	0.0863951
C9orf72	Cortex (PsychENCODE)	-3.0688	0.00215	1	0.0863951
ZKSCAN7	Cortex (PsychENCODE)	-3.06878	0.00215	1	0.0863951
RP11-634H22.1	Cortex (PsychENCODE)	-3.06856	0.00215	1	0.0863951
LINC00094	Cortex (PsychENCODE)	-3.068	0.00215	1	0.0864295
CTC-340D7.1	Brain_Frontal_Cortex_BA9	-3.0676	0.00216	1	0.0864867
CTSO	Cortex (PsychENCODE)	-3.06798	0.00216	1	0.0865038
FUT2	Brain_Caudate_basal_ganglia	3.0664	0.00217	1	0.0868411
VPS4A	Brain_Caudate_basal_ganglia	3.06486	0.00218	1	0.0871144
CD40	Brain_Cerebellum	-3.06408	0.00218	1	0.0871144
CCDC25	Brain_Amygdala	-3.0628	0.00219	1	0.0871341
LINC00205	Brain_Amygdala	-3.063	0.00219	1	0.0871904
RP11-332H14.2	Brain_Cerebellar_Hemisphere	-3.063	0.00219	1	0.0871341
RRP7B	Brain_Putamen_basal_ganglia	-3.06338	0.00219	1	0.0871341
DDX27	Cortex (PsychENCODE)	-3.0627	0.00219	1	0.0871341
SRPR	Cortex (PsychENCODE)	3.06338	0.00219	1	0.0871341
ERV3-1	Cortex (PsychENCODE)	-3.06306	0.00219	1	0.0871341
BLOC1S2	Brain_Nucleus_accumbens_basal_ganglia	-3.06127	0.0022	1	0.0874055
NAT8	Brain_Caudate_basal_ganglia	3.06	0.00221	1	0.0877318
SNX19	Brain_Cerebellum	3.0604	0.00221	1	0.0876761
IQCH-AS1	Brain_Cerebellum	-3.06112	0.00221	1	0.0876761
LRP8	Brain_Cortex	3.05914	0.00222	1	0.0878826
FNDC5	Cortex (PsychENCODE)	-3.05889	0.00222	1	0.0878826
LARS	Brain_Caudate_basal_ganglia	3.0584	0.00223	1	0.0880172
CTC-457L16.2	Whole_Blood	3.05744	0.00223	1	0.0880882
SRCRB4D	Whole_Blood	3.05822	0.00223	1	0.0880882
SPHKAP	Brain_Cerebellar_Hemisphere	-3.057	0.00224	1	0.0884197
UTP18	Brain_Cerebellar_Hemisphere	3.05447	0.00225	1	0.0886236
ZCCHC2	Brain_Cerebellum	-3.05524	0.00225	1	0.0886236
IRF3	Brain_Cerebellum	-3.05565	0.00225	1	0.0886236
HCG24	Brain_Anterior_cingulate_cortex_BA24	3.0534	0.00226	1	0.0888266
RP4-614O4.12	Brain_Anterior_cingulate_cortex_BA24	-3.0532	0.00226	1	0.0889202
NBPF2P	Brain_Cortex	3.05413	0.00226	1	0.0888266
TOP3BP1	Brain_Nucleus_accumbens_basal_ganglia	-3.0536	0.00226	1	0.0888266
RP11-368I7.4	Brain_Caudate_basal_ganglia	3.05201	0.00227	1	0.0890287
IK	Brain_Cerebellum	3.0522	0.00227	1	0.0890287
ACBD3	Brain_Substantia_nigra	-3.05203	0.00227	1	0.0890828
NPPA-AS1	Brain_Cerebellum	3.05059	0.00228	1	0.0891031
RPRD1B	Brain_Cortex	-3.0506	0.00228	1	0.0891031
COA5	Brain_Putamen_basal_ganglia	3.05171	0.00228	1	0.0891031
GRIP2	Cortex (PsychENCODE)	3.05094	0.00228	1	0.0891031
MCCC1	Cortex (PsychENCODE)	-3.05014	0.00229	1	0.0892402
LAYN	Cortex (PsychENCODE)	-3.04922	0.00229	1	0.0892402
LINC00998	Cortex (PsychENCODE)	-3.05023	0.00229	1	0.0892402
DOK1	Whole_Blood	-3.05001	0.00229	1	0.0892402
MAP6D1	Brain_Caudate_basal_ganglia	3.04805	0.0023	1	0.0893765
RNF112	Brain_Cerebellum	3.04889	0.0023	1	0.0893765
DUS2	Brain_Nucleus_accumbens_basal_ganglia	3.04897	0.0023	1	0.0893765
RP11-73M18.8	Cortex (PsychENCODE)	3.04811	0.0023	1	0.0893765
RRP7B	Brain_Hippocampus	-3.05	0.00231	1	0.0893956
NKX6-1	Brain_Putamen_basal_ganglia	3.04765	0.00231	1	0.0893956
FLRT1	Cortex (PsychENCODE)	-3.04666	0.00231	1	0.0893956
RP11-894P9.1	Cortex (PsychENCODE)	-3.04751	0.00231	1	0.0893956
ZNF502	Brain_Caudate_basal_ganglia	-3.04618	0.00232	1	0.0893956
RP11-307C19.1	Brain_Cerebellum	-3.04602	0.00232	1	0.0893956
GSTO2	Brain_Hippocampus	3.04607	0.00232	1	0.0893956
C20orf27	Brain_Nucleus_accumbens_basal_ganglia	3.0453	0.00232	1	0.0893956
TOP3BP1	Brain_Putamen_basal_ganglia	-3.04593	0.00232	1	0.0893956
SF3B1	Cortex (PsychENCODE)	3.04594	0.00232	1	0.0893956
C14orf23	Cortex (PsychENCODE)	-3.04597	0.00232	1	0.0893956
PCDHA9	Cortex (PsychENCODE)	-3.04575	0.00232	1	0.0893956
TBRG4	Brain_Cerebellar_Hemisphere	-3.0448	0.00233	1	0.089641
NCAPH	Brain_Cerebellum	3.04395	0.00233	1	0.0896553
G6PC3	Brain_Cerebellum	3.04287	0.00234	1	0.089998
RAB5CP1	Cortex (PsychENCODE)	3.04322	0.00234	1	0.0899771
CTD-2240E14.4	Brain_Amygdala	3.0417	0.00235	1	0.089998
PSMB7	Brain_Cerebellar_Hemisphere	3.04178	0.00235	1	0.089998
HHLA3	Brain_Cortex	-3.0425	0.00235	1	0.089998
C14orf23	Brain_Cortex	-3.0425	0.00235	1	0.089998
CTD-2210P24.4	Brain_Frontal_Cortex_BA9	3.0425	0.00235	1	0.089998
GS1-124K5.12	Cortex (PsychENCODE)	3.04231	0.00235	1	0.089998
THSD7A	Brain_Cerebellum	-3.041	0.00236	1	0.0901159
RMND1	Brain_Frontal_Cortex_BA9	-3.0413	0.00236	1	0.0900883
ZNF584	Cortex (PsychENCODE)	3.04124	0.00236	1	0.0901159
SNX19	Brain_Frontal_Cortex_BA9	3.0376	0.00238	1	0.0907536
POGZ	Cortex (PsychENCODE)	-3.03784	0.00238	1	0.0907536
BLOC1S2	Brain_Putamen_basal_ganglia	-3.04	0.00239	1	0.0910087
MCCC1	Brain_Putamen_basal_ganglia	-3.0367	0.00239	1	0.0910087
RNF212	Brain_Amygdala	3.0352	0.0024	1	0.091137
CEP164	Brain_Cerebellar_Hemisphere	-3.0351	0.0024	1	0.091137
PACSIN2	Brain_Cerebellar_Hemisphere	3.03546	0.0024	1	0.091137
NSUN4	Brain_Cortex	3.03562	0.0024	1	0.091137
CTSF	Brain_Caudate_basal_ganglia	-3.0349	0.00241	1	0.0911391
THOC7	Brain_Cerebellum	-3.03479	0.00241	1	0.0911391
FANCM	Brain_Frontal_Cortex_BA9	3.0345	0.00241	1	0.0911391
C6orf52	Brain_Hypothalamus	3.0348	0.00241	1	0.0911391
CTD-3074O7.12	Brain_Putamen_basal_ganglia	3.03392	0.00241	1	0.0911391
CLCN2	Cortex (PsychENCODE)	3.03496	0.00241	1	0.0911391
EPN3	Brain_Cerebellar_Hemisphere	3.03353	0.00242	1	0.0913288
PDLIM2	Brain_Nucleus_accumbens_basal_ganglia	-3.03342	0.00242	1	0.0913288
PISD	Brain_Nucleus_accumbens_basal_ganglia	-3.0333	0.00242	1	0.0913288
PISD	Brain_Frontal_Cortex_BA9	-3.0322	0.00243	1	0.0915805
SYT16	Cortex (PsychENCODE)	3.03244	0.00243	1	0.0915805
FTSJ2	Whole_Blood	-3.03021	0.00244	1	0.0918944
NSUN4	Brain_Cerebellum	-3.02924	0.00245	1	0.0921448
TUBB3	Cortex (PsychENCODE)	3.02933	0.00245	1	0.0921448
LACTB2	Brain_Anterior_cingulate_cortex_BA24	3.0286	0.00246	1	0.0923073
PNLDC1	Brain_Caudate_basal_ganglia	-3.02795	0.00246	1	0.0924696
RP11-307C19.1	Brain_Anterior_cingulate_cortex_BA24	-3.02687	0.00247	1	0.0926435
MRPS14	Cortex (PsychENCODE)	3.02743	0.00247	1	0.0926435
DDX19A	Brain_Cerebellum	3.02623	0.00248	1	0.0928919
ZNF446	Cortex (PsychENCODE)	3.026	0.00248	1	0.0928919
AC135178.1	Whole_Blood	-3.02426	0.00249	1	0.093203
SH2D6	Brain_Caudate_basal_ganglia	3.0236	0.0025	1	0.0932971
TOP3BP1	Brain_Cerebellum	-3.0235	0.0025	1	0.0932971
AS3MT	Brain_Frontal_Cortex_BA9	3.02334	0.0025	1	0.0932971
RP11-251G23.5	Brain_Nucleus_accumbens_basal_ganglia	-3.0233	0.0025	1	0.0932971
SMOC1	Cortex (PsychENCODE)	3.02356	0.0025	1	0.0932971
TOP3BP1	Whole_Blood	-3.02157	0.00251	1	0.0935694
ZMAT2	Brain_Cerebellum	3.02077	0.00252	1	0.0936248
ZNF101	Brain_Frontal_Cortex_BA9	3.02117	0.00252	1	0.0936248
PDIA4	Brain_Hippocampus	3.02044	0.00252	1	0.0936908
VSTM2L	Cortex (PsychENCODE)	3.0208	0.00252	1	0.0936248
ZDHHC24	Cortex (PsychENCODE)	3.02093	0.00252	1	0.0936248
LAMP1	Cortex (PsychENCODE)	3.0211	0.00252	1	0.0936248
RP11-480I12.5	Brain_Cortex	-3.01951	0.00253	1	0.0936908
DUS2	Brain_Frontal_Cortex_BA9	3.02026	0.00253	1	0.0936908
TFB1M	Brain_Frontal_Cortex_BA9	3.0195	0.00253	1	0.0936908
MARVELD3	Brain_Hypothalamus	-3.0201	0.00253	1	0.0936908
AP001055.6	Whole_Blood	3.01946	0.00253	1	0.0936908
KEAP1	Brain_Cerebellar_Hemisphere	3.0183	0.00254	1	0.0939236
TRPC4AP	Brain_Cerebellum	-3.0171	0.00255	1	0.0941668
TNKS	Brain_Putamen_basal_ganglia	-3.01675	0.00255	1	0.0941668
STK38L	Brain_Putamen_basal_ganglia	3.0163	0.00256	1	0.0944726
PBX4	Brain_Cerebellum	3.01535	0.00257	1	0.0947145
KIAA1143	Brain_Nucleus_accumbens_basal_ganglia	3.01468	0.00257	1	0.0947615
STAT6	Cortex (PsychENCODE)	3.01443	0.00257	1	0.0947145
KCTD7	Brain_Hippocampus	3.01419	0.00258	1	0.0948288
DHFR	Brain_Hippocampus	3.0133	0.00258	1	0.0948288
IRF3	Cortex (PsychENCODE)	-3.01373	0.00258	1	0.0948288
SYCP2L	Brain_Cortex	-3.01303	0.00259	1	0.0949425
TTLL1	Brain_Nucleus_accumbens_basal_ganglia	-3.0128	0.00259	1	0.0949425
ANKRD27	Brain_Putamen_basal_ganglia	-3.0126	0.00259	1	0.0949425
RP11-296I10.6	Cortex (PsychENCODE)	-3.01263	0.00259	1	0.0949425
MRPS7	Brain_Caudate_basal_ganglia	3.01178	0.0026	1	0.0950556
ENDOV	Brain_Cerebellum	3.01157	0.0026	1	0.0950556
RP11-386G11.10	Brain_Cerebellum	-3.011	0.0026	1	0.0951386
PSORS1C1	Brain_Hypothalamus	3.0117	0.0026	1	0.0950556
TFAP2E	Cortex (PsychENCODE)	3.01091	0.0026	1	0.0950556
RP11-386G11.10	Brain_Cerebellar_Hemisphere	-3.00997	0.00261	1	0.0952312
ASCC2	Brain_Cerebellum	-3.01	0.00261	1	0.0952312
EXOSC6	Brain_Hippocampus	-3.01	0.00261	1	0.0952775
WASF3	Brain_Putamen_basal_ganglia	3.009	0.00262	1	0.0954694
UPK3B	Brain_Nucleus_accumbens_basal_ganglia	3.0081	0.00263	1	0.0957069
RP11-460N20.4	Brain_Nucleus_accumbens_basal_ganglia	-3.0079	0.00263	1	0.0957069
RP11-884K10.6	Brain_Cerebellar_Hemisphere	-3.00706	0.00264	1	0.0960073
SLC35F4	Brain_Cerebellum	-3.0059	0.00265	1	0.0961167
LARS	Brain_Hippocampus	3.0062	0.00265	1	0.0961167
NRXN3	Cortex (PsychENCODE)	3.00544	0.00265	1	0.0961167
KCNJ3	Cortex (PsychENCODE)	-3.00509	0.00265	1	0.0961167
EXOC2	Brain_Anterior_cingulate_cortex_BA24	3.0051	0.00266	1	0.0961622
CHMP1A	Brain_Cerebellum	3.00403	0.00266	1	0.0961622
RP1-167G20.2	Brain_Cerebellum	-3.00438	0.00266	1	0.0961622
GOLGA6L5	Brain_Cortex	3.00445	0.00266	1	0.0961622
ASCC2	Brain_Nucleus_accumbens_basal_ganglia	-3.004	0.00266	1	0.0961622
GABARAPL1	Brain_Caudate_basal_ganglia	3.00349	0.00267	1	0.0963337
CXCL13	Brain_Cerebellum	3.00324	0.00267	1	0.0963337
HOGA1	Cortex (PsychENCODE)	-3.00336	0.00267	1	0.0963337
RP11-307C19.1	Brain_Substantia_nigra	-3.0028	0.00268	1	0.0966311
NACAD	Cortex (PsychENCODE)	-3.00127	0.00269	1	0.0968647
KLHL26	Cortex (PsychENCODE)	3.00058	0.00269	1	0.0968647
SERBP1P3	Brain_Frontal_Cortex_BA9	-2.9994	0.0027	1	0.0970908
UPK3B	Brain_Putamen_basal_ganglia	2.99981	0.0027	1	0.0970908
RP4-614O4.12	Brain_Amygdala	-2.99853	0.00271	1	0.0970908
ANKRD27	Brain_Anterior_cingulate_cortex_BA24	-2.9989	0.00271	1	0.0970908
NAT6	Brain_Cortex	2.99849	0.00271	1	0.0970908
TIPIN	Brain_Hypothalamus	2.99876	0.00271	1	0.0970908
PRKD2	Cortex (PsychENCODE)	2.9987	0.00271	1	0.0970908
SAP25	Cortex (PsychENCODE)	2.99941	0.00271	1	0.0970908
TTC27	Whole_Blood	2.99941	0.00271	1	0.0970908
GOSR1	Brain_Caudate_basal_ganglia	-2.99828	0.00272	1	0.0970908
SCAND1	Brain_Cerebellar_Hemisphere	-2.9977	0.00272	1	0.0970908
PPP3CC	Brain_Cerebellar_Hemisphere	2.99827	0.00272	1	0.0970908
CFTR	Brain_Cerebellar_Hemisphere	2.9976	0.00272	1	0.0970908
ASCC2	Cortex (PsychENCODE)	-2.9981	0.00272	1	0.0970908
TMEM241	Brain_Caudate_basal_ganglia	2.9971	0.00273	1	0.0972227
RP11-797H7.5	Brain_Nucleus_accumbens_basal_ganglia	-2.9967	0.00273	1	0.0972227
KANSL3	Cortex (PsychENCODE)	-2.997	0.00273	1	0.0972227
DENND2A	Brain_Cerebellar_Hemisphere	2.9951	0.00274	1	0.0975558
TSNARE1	Cortex (PsychENCODE)	2.99603	0.00274	1	0.0975156
SNORD124	Brain_Cerebellar_Hemisphere	2.99475	0.00275	1	0.0975558
XRCC3	Brain_Cortex	2.9946	0.00275	1	0.0975558
COA5	Brain_Cortex	2.99475	0.00275	1	0.0975558
TRPV1	Cortex (PsychENCODE)	2.99392	0.00275	1	0.0975558
PCDHA4	Brain_Hippocampus	2.9931	0.00276	1	0.0976585
ITIH4	Brain_Putamen_basal_ganglia	-2.9933	0.00276	1	0.0976585
STX3	Cortex (PsychENCODE)	-2.9931	0.00276	1	0.0976585
PIGC	Whole_Blood	-2.99322	0.00276	1	0.0976585
CTD-2517M22.14	Brain_Cerebellum	-2.99168	0.00277	1	0.097698
INTS4L1	Brain_Frontal_Cortex_BA9	2.99233	0.00277	1	0.097698
RP11-460N20.5	Brain_Nucleus_accumbens_basal_ganglia	-2.9923	0.00277	1	0.097698
RP1-167G20.1	Brain_Nucleus_accumbens_basal_ganglia	-2.99164	0.00277	1	0.097698
KCNN3	Cortex (PsychENCODE)	-2.99253	0.00277	1	0.097698
LAMTOR3	Brain_Hypothalamus	2.99085	0.00278	1	0.0979328
RP4-669P10.19	Brain_Nucleus_accumbens_basal_ganglia	-2.9912	0.00278	1	0.0979251
ZBTB38	Whole_Blood	2.99059	0.00278	1	0.0979251
LAMTOR3	Brain_Caudate_basal_ganglia	2.9901	0.00279	1	0.0980888
DNAH1	Brain_Cortex	2.9902	0.00279	1	0.0980812
PVRIG	Brain_Amygdala	2.98921	0.0028	1	0.0982721
SFI1	Brain_Cortex	-2.98778	0.00281	1	0.0986028
DDX20	Whole_Blood	-2.9874	0.00281	1	0.0986028
TMEM216	Brain_Caudate_basal_ganglia	-2.9856	0.00283	1	0.0991149
BLOC1S2	Brain_Hippocampus	-2.98594	0.00283	1	0.0991149
WDR73	Cortex (PsychENCODE)	2.98595	0.00283	1	0.0991149
RPRD1B	Brain_Caudate_basal_ganglia	-2.98356	0.00285	1	0.099625
PTPN22	Brain_Cerebellar_Hemisphere	2.9832	0.00285	1	0.0996665
GOSR1	Brain_Frontal_Cortex_BA9	-2.98365	0.00285	1	0.099625
PPM1F	Whole_Blood	2.98339	0.00285	1	0.099625
ZNF184	Brain_Hypothalamus	-2.9824	0.00286	1	0.0998476
ZFYVE19	Brain_Cerebellar_Hemisphere	2.9814	0.00287	1	0.0999777
RP11-307C19.3	Brain_Cerebellar_Hemisphere	-2.98131	0.00287	1	0.0999777
RP11-296I10.6	Brain_Substantia_nigra	-2.98125	0.00287	1	0.0999777
G6PC3	Whole_Blood	2.98129	0.00287	1	0.0999777
COX8A	Brain_Cerebellum	-2.98031	0.00288	1	0.100164
FOXN2	Brain_Cerebellum	-2.98045	0.00288	1	0.100164
TIPIN	Brain_Anterior_cingulate_cortex_BA24	2.97938	0.00289	1	0.100385
ZNF445	Cortex (PsychENCODE)	-2.97873	0.00289	1	0.100385
C7orf50	Brain_Frontal_Cortex_BA9	-2.97865	0.0029	1	0.100495
RPS6KA2	Cortex (PsychENCODE)	-2.97752	0.00291	1	0.100889
PRR14L	Cortex (PsychENCODE)	2.9776	0.00291	1	0.100889
PDXDC2P	Brain_Cortex	-2.97581	0.00292	1	0.101044
C8orf58	Brain_Hypothalamus	2.97601	0.00292	1	0.101044
ADAM22	Brain_Substantia_nigra	2.9762	0.00292	1	0.101044
MEIOB	Brain_Anterior_cingulate_cortex_BA24	2.97473	0.00293	1	0.101263
KPTN	Brain_Cerebellum	2.97457	0.00293	1	0.101263
UPK3B	Brain_Amygdala	2.97374	0.00294	1	0.101614
RP11-296I10.6	Brain_Cerebellar_Hemisphere	-2.97299	0.00295	1	0.101698
SRPRB	Brain_Putamen_basal_ganglia	2.9729	0.00295	1	0.101698
ADO	Whole_Blood	-2.9732	0.00295	1	0.101698
CASP6	Brain_Anterior_cingulate_cortex_BA24	2.9722	0.00296	1	0.101979
ZNF324B	Cortex (PsychENCODE)	2.97114	0.00297	1	0.102259
TUBBP5	Brain_Hypothalamus	2.96991	0.00298	1	0.10254
RP11-489D6.2	Brain_Anterior_cingulate_cortex_BA24	2.96927	0.00299	1	0.102691
RP11-480I12.5	Brain_Caudate_basal_ganglia	-2.969	0.00299	1	0.102691
BFSP1	Brain_Putamen_basal_ganglia	-2.9688	0.00299	1	0.102691
CCT6P3	Brain_Substantia_nigra	-2.9675	0.003	1	0.102974
GIT1	Cortex (PsychENCODE)	-2.96767	0.003	1	0.10297
RP11-460N20.4	Brain_Frontal_Cortex_BA9	-2.96618	0.00301	1	0.103206
BRAT1	Cortex (PsychENCODE)	2.96642	0.00301	1	0.103184
RP11-375N15.2	Brain_Caudate_basal_ganglia	-2.96585	0.00302	1	0.103206
RP11-51B23.3	Brain_Cerebellar_Hemisphere	-2.9656	0.00302	1	0.103206
GAR1	Brain_Cerebellar_Hemisphere	2.96533	0.00302	1	0.103227
ZFYVE19	Brain_Hippocampus	2.96603	0.00302	1	0.103206
RP4-614O4.12	Brain_Substantia_nigra	-2.966	0.00302	1	0.103206
RAD54L	Brain_Cerebellum	2.9642	0.00303	1	0.103227
RP11-266L9.3	Brain_Cerebellum	-2.96505	0.00303	1	0.103227
HSPA4	Brain_Cerebellum	-2.96507	0.00303	1	0.103227
RGS6	Cortex (PsychENCODE)	-2.96511	0.00303	1	0.103227
LINC00634	Cortex (PsychENCODE)	2.9632	0.00304	1	0.103503
C15orf40	Cortex (PsychENCODE)	2.96307	0.00305	1	0.103779
MSH3	Brain_Amygdala	2.9621	0.00306	1	0.103927
TIPIN	Brain_Caudate_basal_ganglia	2.96199	0.00306	1	0.103927
URAHP	Brain_Cortex	-2.96164	0.00306	1	0.103927
SNX16	Brain_Caudate_basal_ganglia	2.96097	0.00307	1	0.1041
SIRT5	Brain_Cerebellar_Hemisphere	2.9603	0.00307	1	0.104138
MITD1	Brain_Hypothalamus	2.9594	0.00308	1	0.10448
UPK3B	Brain_Caudate_basal_ganglia	2.95766	0.0031	1	0.104896
AF131215.5	Cortex (PsychENCODE)	2.95772	0.0031	1	0.104896
ASB16	Whole_Blood	-2.95779	0.0031	1	0.104896
RP11-783K16.13	Brain_Hypothalamus	2.95631	0.00311	1	0.105105
REV1	Whole_Blood	-2.95654	0.00311	1	0.105105
PREX2	Cortex (PsychENCODE)	2.95533	0.00312	1	0.105379
RP3-522J7.6	Brain_Cerebellar_Hemisphere	-2.95489	0.00313	1	0.105587
PGM3	Brain_Cerebellum	2.95507	0.00313	1	0.105516
NME1	Brain_Cerebellar_Hemisphere	-2.95417	0.00314	1	0.105665
TOP3BP1	Brain_Frontal_Cortex_BA9	-2.95406	0.00314	1	0.105665
DHFR	Brain_Nucleus_accumbens_basal_ganglia	2.95386	0.00314	1	0.105665
OTUB1	Brain_Putamen_basal_ganglia	-2.95341	0.00314	1	0.105665
RP11-480I12.5	Cortex (PsychENCODE)	-2.95134	0.00316	1	0.106273
RP11-347I19.8	Brain_Cerebellum	-2.9511	0.00317	1	0.106349
GSS	Brain_Cerebellum	2.95042	0.00317	1	0.106349
VTA1	Brain_Cortex	-2.95102	0.00317	1	0.106349
SMURF1	Cortex (PsychENCODE)	2.95054	0.00317	1	0.106349
MAP1LC3A	Brain_Anterior_cingulate_cortex_BA24	2.9495	0.00318	1	0.10659
MFAP1P1	Cortex (PsychENCODE)	2.94995	0.00318	1	0.106554
PPP2R2D	Whole_Blood	2.9499	0.00318	1	0.106554
CACYBP	Whole_Blood	-2.94879	0.00319	1	0.106759
SYCP2L	Brain_Cerebellar_Hemisphere	-2.9481	0.0032	1	0.106964
DPM2	Brain_Cerebellum	-2.94827	0.0032	1	0.106964
C11orf1	Cortex (PsychENCODE)	-2.94672	0.00321	1	0.107233
RNASEH2B	Brain_Caudate_basal_ganglia	2.946	0.00322	1	0.107306
BMS1P3	Brain_Hippocampus	2.94614	0.00322	1	0.107306
EXOSC6	Brain_Nucleus_accumbens_basal_ganglia	-2.94553	0.00322	1	0.107306
RACGAP1	Whole_Blood	-2.94554	0.00322	1	0.107306
KCNK4	Brain_Caudate_basal_ganglia	2.9445	0.00323	1	0.107314
CDH15	Brain_Cerebellum	-2.94515	0.00323	1	0.107314
PPIL2	Brain_Putamen_basal_ganglia	2.94492	0.00323	1	0.107314
LUC7L2	Cortex (PsychENCODE)	2.94469	0.00323	1	0.107314
GAL	Whole_Blood	-2.94455	0.00323	1	0.107314
NUDT19	Brain_Hippocampus	-2.94437	0.00324	1	0.107387
C2orf47	Whole_Blood	2.94353	0.00324	1	0.107387
HOXA4	Whole_Blood	-2.94384	0.00324	1	0.107387
RP11-134L10.1	Whole_Blood	2.94355	0.00324	1	0.107387
ASCC2	Brain_Cerebellar_Hemisphere	-2.94297	0.00325	1	0.107459
GHSR	Brain_Hypothalamus	-2.94275	0.00325	1	0.107459
MCCC1	Brain_Nucleus_accumbens_basal_ganglia	-2.94309	0.00325	1	0.107459
ISPD	Cortex (PsychENCODE)	-2.94286	0.00325	1	0.107459
NOP56	Whole_Blood	2.94203	0.00326	1	0.107725
WNT10B	Brain_Frontal_Cortex_BA9	2.94089	0.00327	1	0.108025
WRNIP1	Brain_Putamen_basal_ganglia	2.9416	0.00327	1	0.107991
GS1-124K5.12	Brain_Hippocampus	2.93887	0.00329	1	0.108522
HR	Cortex (PsychENCODE)	-2.93934	0.00329	1	0.108489
ANP32B	Whole_Blood	2.93919	0.00329	1	0.108489
SPATC1L	Brain_Cerebellum	-2.93807	0.0033	1	0.10859
THBS3	Whole_Blood	2.93838	0.0033	1	0.10859
EZR	Cortex (PsychENCODE)	2.93774	0.00331	1	0.108854
AL163953.3	Brain_Caudate_basal_ganglia	-2.9367	0.00332	1	0.108987
IFT74	Brain_Substantia_nigra	2.93629	0.00332	1	0.108987
TFB1M	Cortex (PsychENCODE)	2.93623	0.00332	1	0.108987
BEST3	Cortex (PsychENCODE)	2.93539	0.00333	1	0.109185
PDHB	Cortex (PsychENCODE)	2.93594	0.00333	1	0.109185
NBL1	Brain_Hippocampus	-2.935	0.00334	1	0.109317
AP001469.9	Brain_Hypothalamus	2.93498	0.00334	1	0.109317
ZNF502	Cortex (PsychENCODE)	-2.93436	0.00334	1	0.109317
LARS	Brain_Nucleus_accumbens_basal_ganglia	2.93383	0.00335	1	0.109514
C17orf67	Cortex (PsychENCODE)	-2.93345	0.00335	1	0.109514
ANKRD27	Brain_Nucleus_accumbens_basal_ganglia	-2.9325	0.00336	1	0.109711
BCHE	Cortex (PsychENCODE)	2.93273	0.00336	1	0.109711
CIAO1	Cortex (PsychENCODE)	-2.93062	0.00338	1	0.110102
RP11-981G7.6	Whole_Blood	2.9309	0.00338	1	0.110102
RP11-502I4.3	Brain_Amygdala	-2.93012	0.00339	1	0.110102
LEFTY1	Brain_Caudate_basal_ganglia	-2.9304	0.00339	1	0.110102
MCCC1	Brain_Caudate_basal_ganglia	-2.92956	0.00339	1	0.110102
MFAP3L	Brain_Cerebellum	-2.92993	0.00339	1	0.110102
BAG6	Brain_Cerebellum	2.9304	0.00339	1	0.110102
RP4-740C4.6	Brain_Nucleus_accumbens_basal_ganglia	-2.93042	0.00339	1	0.110102
RIN1	Brain_Putamen_basal_ganglia	-2.93003	0.00339	1	0.110102
C1GALT1	Brain_Cerebellar_Hemisphere	2.9289	0.0034	1	0.110425
RP11-114H24.2	Brain_Cortex	2.9277	0.00341	1	0.110425
CTD-2210P24.4	Brain_Nucleus_accumbens_basal_ganglia	2.9284	0.00341	1	0.110425
FRY	Cortex (PsychENCODE)	-2.9284	0.00341	1	0.110425
RP11-96K19.2	Cortex (PsychENCODE)	-2.92793	0.00341	1	0.110425
PIP4K2C	Cortex (PsychENCODE)	2.92716	0.00342	1	0.110684
MSTO1	Brain_Cerebellum	2.926	0.00343	1	0.110874
RRP12	Brain_Cerebellar_Hemisphere	-2.9252	0.00344	1	0.110874
PTK7	Brain_Cerebellum	-2.92562	0.00344	1	0.110874
VKORC1L1	Brain_Substantia_nigra	2.9259	0.00344	1	0.110874
BLOC1S2	Brain_Substantia_nigra	-2.9258	0.00344	1	0.110874
RP11-34F13.2	Whole_Blood	-2.9254	0.00344	1	0.110874
ZP3	Whole_Blood	2.92586	0.00344	1	0.110874
RP11-460N20.5	Brain_Caudate_basal_ganglia	-2.92481	0.00345	1	0.111002
TUSC3	Cortex (PsychENCODE)	2.92494	0.00345	1	0.111002
GARS	Cortex (PsychENCODE)	-2.9249	0.00345	1	0.111002
CCT6P1	Brain_Nucleus_accumbens_basal_ganglia	2.9226	0.00347	1	0.111612
AC159540.1	Brain_Amygdala	2.922	0.00348	1	0.111635
TUBA1C	Brain_Cerebellum	2.9214	0.00348	1	0.111635
C17orf67	Brain_Frontal_Cortex_BA9	-2.92203	0.00348	1	0.111635
ZNF34	Brain_Putamen_basal_ganglia	-2.92175	0.00348	1	0.111635
NUP50	Cortex (PsychENCODE)	-2.9222	0.00348	1	0.111635
CTD-2256P15.4	Brain_Cortex	-2.92111	0.00349	1	0.111635
EXOSC6	Brain_Frontal_Cortex_BA9	-2.9208	0.00349	1	0.111635
RESP18	Brain_Frontal_Cortex_BA9	-2.92132	0.00349	1	0.111635
GLTP	Brain_Substantia_nigra	-2.9209	0.00349	1	0.111635
PCNT	Brain_Hypothalamus	-2.92017	0.0035	1	0.111825
VIT	Whole_Blood	-2.91998	0.0035	1	0.111825
AFG3L1P	Cortex (PsychENCODE)	2.91946	0.00351	1	0.111949
RCC2	Whole_Blood	2.91876	0.00351	1	0.111949
RP5-836N10.1	Whole_Blood	2.91956	0.00351	1	0.111949
AP000350.4	Brain_Cerebellar_Hemisphere	2.91849	0.00352	1	0.112009
RP11-296I10.6	Brain_Cerebellum	-2.91802	0.00352	1	0.112009
MTHFR	Whole_Blood	-2.91852	0.00352	1	0.112009
C20orf27	Whole_Blood	2.91849	0.00352	1	0.112009
WSCD2	Brain_Cortex	2.91774	0.00353	1	0.112135
CUL4A	Cortex (PsychENCODE)	-2.91722	0.00353	1	0.112197
ASB16-AS1	Brain_Anterior_cingulate_cortex_BA24	-2.9167	0.00354	1	0.11232
TDRD9	Brain_Hypothalamus	-2.9166	0.00354	1	0.11232
RP11-160H22.5	Cortex (PsychENCODE)	2.91648	0.00354	1	0.11232
PRR4	Brain_Caudate_basal_ganglia	-2.9156	0.00355	1	0.112378
DPP3	Brain_Putamen_basal_ganglia	-2.91548	0.00355	1	0.112378
C10orf32	Cortex (PsychENCODE)	2.91603	0.00355	1	0.112378
FLOT1	Whole_Blood	-2.91528	0.00355	1	0.112378
EXOSC6	Brain_Cerebellum	-2.91503	0.00356	1	0.1125
MMD	Brain_Frontal_Cortex_BA9	-2.91452	0.00356	1	0.1125
AC084018.1	Whole_Blood	-2.91436	0.00356	1	0.1125
RHOF	Brain_Cerebellum	-2.914	0.00357	1	0.112688
SCAMP1	Brain_Cortex	-2.91379	0.00357	1	0.112718
AQP1	Brain_Caudate_basal_ganglia	-2.91265	0.00358	1	0.112966
PASK	Brain_Cerebellum	-2.91318	0.00358	1	0.112937
NTN5	Brain_Cerebellum	2.91227	0.00359	1	0.113058
FNBP1	Cortex (PsychENCODE)	2.9125	0.00359	1	0.112966
WBP1L	Cortex (PsychENCODE)	-2.91117	0.0036	1	0.113234
ZNF501	Whole_Blood	-2.91136	0.0036	1	0.113234
HEATR2	Brain_Cerebellum	2.9106	0.00361	1	0.113234
IPO8	Brain_Cerebellum	2.91	0.00361	1	0.113295
HYAL3	Brain_Putamen_basal_ganglia	-2.9104	0.00361	1	0.113234
AC083843.2	Cortex (PsychENCODE)	-2.9104	0.00361	1	0.113234
PRDX5	Whole_Blood	2.9107	0.00361	1	0.113234
INO80E	Whole_Blood	2.91026	0.00361	1	0.113234
CAMLG	Brain_Cerebellar_Hemisphere	-2.90983	0.00362	1	0.113354
HHLA3	Brain_Frontal_Cortex_BA9	-2.90954	0.00362	1	0.113354
TRANK1	Brain_Hypothalamus	-2.9084	0.00363	1	0.113602
PRKD2	Brain_Anterior_cingulate_cortex_BA24	2.90777	0.00364	1	0.113656
TMC2	Brain_Cerebellum	2.90799	0.00364	1	0.113656
HYAL3	Brain_Nucleus_accumbens_basal_ganglia	-2.90791	0.00364	1	0.113656
GOSR1	Brain_Putamen_basal_ganglia	-2.90753	0.00364	1	0.113656
ZNF302	Brain_Cerebellum	2.90696	0.00365	1	0.113904
ADHFE1	Brain_Nucleus_accumbens_basal_ganglia	2.90667	0.00365	1	0.113933
CLDN20	Brain_Caudate_basal_ganglia	-2.90589	0.00366	1	0.114075
TDRD9	Brain_Nucleus_accumbens_basal_ganglia	-2.9064	0.00366	1	0.114075
NPIPB9	Brain_Cerebellum	-2.90496	0.00367	1	0.114075
RP11-797H7.5	Brain_Cerebellum	2.9053	0.00367	1	0.114075
GAS8	Cortex (PsychENCODE)	-2.90519	0.00367	1	0.114075
MCTP1	Cortex (PsychENCODE)	-2.90553	0.00367	1	0.114075
RP11-675F6.4	Brain_Cerebellum	-2.90404	0.00368	1	0.114321
SETD8	Whole_Blood	2.90314	0.00369	1	0.114554
CDK10	Brain_Cerebellum	2.90272	0.0037	1	0.114554
RP3-522J7.6	Brain_Cerebellum	-2.9025	0.0037	1	0.114554
METTL10	Brain_Hippocampus	-2.90236	0.0037	1	0.114606
AC084018.1	Brain_Putamen_basal_ganglia	-2.9023	0.0037	1	0.114554
RP11-96D1.3	Cortex (PsychENCODE)	-2.90237	0.0037	1	0.114554
ARFGAP3	Whole_Blood	-2.9025	0.0037	1	0.114554
RP11-460N20.5	Brain_Cerebellum	-2.902	0.00371	1	0.114606
NAPSB	Brain_Putamen_basal_ganglia	-2.9017	0.00371	1	0.114606
ABCG1	Cortex (PsychENCODE)	-2.9014	0.00371	1	0.114606
36951	Brain_Frontal_Cortex_BA9	2.90082	0.00372	1	0.11485
AC016725.4	Whole_Blood	-2.90055	0.00373	1	0.115094
EXOSC6	Brain_Amygdala	-2.8993	0.00374	1	0.115273
ZFPM2	Cortex (PsychENCODE)	2.89929	0.00374	1	0.115273
RP11-347C12.2	Brain_Putamen_basal_ganglia	-2.89822	0.00375	1	0.115452
ASPA	Cortex (PsychENCODE)	2.89826	0.00375	1	0.115452
WDR66	Brain_Cerebellar_Hemisphere	-2.89654	0.00377	1	0.115809
CASQ1	Brain_Cortex	-2.8969	0.00377	1	0.115809
ARFGAP3	Brain_Cortex	2.89665	0.00377	1	0.115809
PRMT7	Brain_Hippocampus	2.8966	0.00377	1	0.115836
TMOD3	Cortex (PsychENCODE)	2.89662	0.00377	1	0.115809
PCDHB10	Brain_Anterior_cingulate_cortex_BA24	2.8959	0.00378	1	0.11584
NAPA-AS1	Brain_Cerebellar_Hemisphere	2.8959	0.00378	1	0.11584
PTPRJ	Brain_Cerebellum	2.89563	0.00378	1	0.11584
TIPIN	Brain_Cerebellar_Hemisphere	2.8952	0.00379	1	0.11584
WDR55	Brain_Cerebellum	2.89496	0.00379	1	0.11584
SSBP2	Brain_Cerebellum	2.89508	0.00379	1	0.11584
DZIP3	Cortex (PsychENCODE)	2.89531	0.00379	1	0.11584
CACNB3	Whole_Blood	2.8952	0.00379	1	0.11584
TNKS	Brain_Caudate_basal_ganglia	-2.89399	0.0038	1	0.116075
GOSR1	Brain_Cortex	-2.89418	0.0038	1	0.116017
SLC4A1	Whole_Blood	-2.89414	0.0038	1	0.116017
CTC-336P14.1	Brain_Substantia_nigra	2.893	0.00382	1	0.116434
CARHSP1	Whole_Blood	2.89292	0.00382	1	0.116434
MRPS21	Brain_Amygdala	2.8921	0.00383	1	0.11648
CTD-2006C1.2	Brain_Cerebellum	-2.89203	0.00383	1	0.11648
PTK7	Whole_Blood	2.89164	0.00383	1	0.11648
BTN3A2	Whole_Blood	2.89193	0.00383	1	0.11648
SLPI	Brain_Anterior_cingulate_cortex_BA24	2.8907	0.00384	1	0.116682
RHOF	Whole_Blood	-2.89081	0.00384	1	0.116655
ATIC	Whole_Blood	-2.89069	0.00384	1	0.116655
DHODH	Brain_Hippocampus	-2.8903	0.00385	1	0.116701
TSGA10	Brain_Hypothalamus	-2.8905	0.00385	1	0.116701
C1orf167	Cortex (PsychENCODE)	-2.89013	0.00385	1	0.116701
MTHFR	Brain_Cerebellar_Hemisphere	-2.8896	0.00386	1	0.116785
DNPH1	Brain_Frontal_Cortex_BA9	2.8897	0.00386	1	0.116785
PLA2G15	Whole_Blood	2.88954	0.00386	1	0.116811
CHFR	Whole_Blood	-2.88867	0.00387	1	0.117049
INPP4A	Cortex (PsychENCODE)	-2.888	0.00388	1	0.117287
RP11-134K13.4	Brain_Hippocampus	2.88731	0.00389	1	0.117525
SOX15	Brain_Putamen_basal_ganglia	2.88592	0.0039	1	0.117762
ADPRHL1	Brain_Caudate_basal_ganglia	2.886	0.00391	1	0.117771
GOSR1	Brain_Nucleus_accumbens_basal_ganglia	-2.8854	0.00391	1	0.117771
AC084018.1	Brain_Nucleus_accumbens_basal_ganglia	-2.8852	0.00391	1	0.117771
GSDMA	Whole_Blood	2.88566	0.00391	1	0.117771
ARID5A	Whole_Blood	-2.88572	0.00391	1	0.117771
ZNF484	Brain_Cerebellum	-2.88451	0.00392	1	0.117978
FAHD2B	Cortex (PsychENCODE)	-2.88336	0.00393	1	0.118214
MTL5	Whole_Blood	-2.88258	0.00394	1	0.118427
PPP3CC	Brain_Anterior_cingulate_cortex_BA24	2.8822	0.00395	1	0.118427
CENPQ	Brain_Hypothalamus	-2.8821	0.00395	1	0.118427
RP11-69E11.4	Cortex (PsychENCODE)	2.88175	0.00395	1	0.118427
LINC00957	Cortex (PsychENCODE)	-2.88225	0.00395	1	0.118427
POGZ	Whole_Blood	-2.88243	0.00395	1	0.118427
SRD5A3-AS1	Brain_Cerebellar_Hemisphere	-2.88151	0.00396	1	0.118602
ERV3-1	Brain_Nucleus_accumbens_basal_ganglia	-2.8812	0.00396	1	0.118657
AC016629.3	Brain_Cerebellar_Hemisphere	2.8805	0.00397	1	0.118767
NME1	Brain_Hypothalamus	-2.8809	0.00397	1	0.118767
HYAL3	Brain_Hypothalamus	-2.87945	0.00398	1	0.118937
ZNF789	Cortex (PsychENCODE)	2.87982	0.00398	1	0.118937
TFB1M	Brain_Cortex	2.87871	0.00399	1	0.119042
ATP5A1P3	Brain_Hypothalamus	2.879	0.00399	1	0.119042
RP1-90J20.12	Whole_Blood	2.87887	0.00399	1	0.119042
C1orf226	Brain_Cerebellar_Hemisphere	-2.878	0.004	1	0.119141
SCAP	Brain_Cerebellum	2.87852	0.004	1	0.119141
LSS	Whole_Blood	2.87826	0.004	1	0.119141
BLMH	Whole_Blood	2.87826	0.004	1	0.119141
FMO1	Brain_Anterior_cingulate_cortex_BA24	2.87753	0.00401	1	0.119255
XRCC1	Brain_Hypothalamus	2.877	0.00402	1	0.119399
HCG23	Brain_Hypothalamus	-2.8769	0.00402	1	0.119483
RP11-480I12.5	Brain_Putamen_basal_ganglia	-2.8757	0.00403	1	0.119745
PALMD	Cortex (PsychENCODE)	2.87505	0.00404	1	0.119818
RP11-252A24.3	Cortex (PsychENCODE)	2.87497	0.00404	1	0.119818
RAP1A	Whole_Blood	2.87531	0.00404	1	0.119818
AL022476.2	Brain_Cerebellum	2.8743	0.00405	1	0.119886
UBAP1	Brain_Frontal_Cortex_BA9	-2.87416	0.00405	1	0.119886
VPS18	Cortex (PsychENCODE)	2.87401	0.00405	1	0.119886
ABCB9	Cortex (PsychENCODE)	2.87399	0.00405	1	0.119886
PDZD8	Brain_Caudate_basal_ganglia	2.87323	0.00406	1	0.119959
CTD-2196E14.4	Brain_Caudate_basal_ganglia	-2.87317	0.00406	1	0.119959
TIPIN	Cortex (PsychENCODE)	2.87362	0.00406	1	0.119959
ARHGAP9	Brain_Cerebellum	-2.8723	0.00407	1	0.120203
ADHFE1	Brain_Cortex	2.8729	0.00407	1	0.120125
IST1	Cortex (PsychENCODE)	-2.87232	0.00407	1	0.120125
AC159540.1	Brain_Caudate_basal_ganglia	2.8721	0.00408	1	0.120203
AKR1C1	Brain_Putamen_basal_ganglia	-2.87	0.00408	1	0.120227
SCHIP1	Brain_Caudate_basal_ganglia	2.87139	0.00409	1	0.120357
WDR31	Brain_Cerebellar_Hemisphere	2.87102	0.00409	1	0.120357
A4GALT	Brain_Hypothalamus	-2.87144	0.00409	1	0.120357
ZNF454	Brain_Anterior_cingulate_cortex_BA24	-2.8702	0.0041	1	0.120401
PGBD1	Brain_Caudate_basal_ganglia	-2.87049	0.0041	1	0.120401
SNORA15	Brain_Cerebellum	2.8704	0.0041	1	0.120401
CD46	Brain_Hippocampus	2.87005	0.0041	1	0.120401
LYRM9	Brain_Amygdala	-2.8699	0.00411	1	0.120401
TAF4	Brain_Cerebellum	-2.86935	0.00411	1	0.120401
TOP3BP1	Brain_Hypothalamus	-2.86954	0.00411	1	0.120401
FAM83G	Whole_Blood	2.86931	0.00411	1	0.120401
KIAA1109	Brain_Amygdala	-2.8692	0.00412	1	0.120565
C1orf123	Brain_Cerebellar_Hemisphere	2.8685	0.00412	1	0.120618
ADRBK1	Brain_Frontal_Cortex_BA9	2.8686	0.00412	1	0.120565
ABL2	Whole_Blood	2.86715	0.00414	1	0.121022
VASH1	Cortex (PsychENCODE)	2.86634	0.00415	1	0.121185
RAB11FIP5	Whole_Blood	2.86686	0.00415	1	0.121185
CCT6P3	Brain_Hypothalamus	-2.8658	0.00416	1	0.121413
GATC	Brain_Hippocampus	2.8648	0.00417	1	0.121599
EFTUD1P1	Brain_Putamen_basal_ganglia	-2.86498	0.00417	1	0.121576
UPK3B	Whole_Blood	2.86504	0.00417	1	0.121576
DDX59	Brain_Cortex	-2.86428	0.00418	1	0.121738
RP13-753N3.1	Brain_Putamen_basal_ganglia	-2.86352	0.00419	1	0.121965
RNASEH2B	Brain_Cerebellar_Hemisphere	2.86263	0.0042	1	0.122062
RP3-395M20.9	Brain_Cerebellar_Hemisphere	2.8625	0.0042	1	0.122094
EDRF1	Cortex (PsychENCODE)	2.86288	0.0042	1	0.122062
CCT6P3	Cortex (PsychENCODE)	-2.86248	0.0042	1	0.122062
CACNB3	Brain_Caudate_basal_ganglia	-2.862	0.00421	1	0.122094
SLC14A1	Brain_Nucleus_accumbens_basal_ganglia	2.86215	0.00421	1	0.122094
HCFC1R1	Whole_Blood	-2.86167	0.00421	1	0.122094
RP11-460N20.7	Brain_Cerebellum	2.8616	0.00422	1	0.122255
MCM3AP	Whole_Blood	-2.86138	0.00422	1	0.122255
PARK2	Cortex (PsychENCODE)	2.86069	0.00423	1	0.122481
PREX1	Brain_Anterior_cingulate_cortex_BA24	2.86	0.00424	1	0.122619
AC013460.1	Brain_Cortex	2.85988	0.00424	1	0.122641
ADAM1A	Brain_Frontal_Cortex_BA9	-2.8589	0.00425	1	0.122895
PLEKHA8	Brain_Cerebellum	2.8579	0.00426	1	0.123025
CTD-2006C1.2	Brain_Cortex	-2.85822	0.00426	1	0.123025
RP11-575F12.2	Brain_Cerebellum	-2.8573	0.00427	1	0.123336
ZNF324B	Brain_Cerebellum	2.85661	0.00428	1	0.123409
ZNF740	Cortex (PsychENCODE)	-2.85672	0.00428	1	0.123409
ZNF253	Brain_Cortex	2.85602	0.00429	1	0.123503
DHFR	Brain_Hypothalamus	2.85584	0.00429	1	0.123503
TRAPPC6B	Brain_Nucleus_accumbens_basal_ganglia	-2.8561	0.00429	1	0.123503
PWRN1	Brain_Anterior_cingulate_cortex_BA24	-2.85562	0.0043	1	0.123726
LRP8	Brain_Cerebellar_Hemisphere	2.855	0.0043	1	0.123747
MUT	Brain_Cerebellar_Hemisphere	2.8549	0.00431	1	0.123754
HYAL3	Brain_Cortex	-2.85453	0.00431	1	0.123754
GMPPB	Cortex (PsychENCODE)	2.85487	0.00431	1	0.123754
MBTD1	Cortex (PsychENCODE)	2.85387	0.00432	1	0.123912
TCP1	Cortex (PsychENCODE)	-2.85385	0.00432	1	0.123912
ZKSCAN8	Brain_Frontal_Cortex_BA9	2.8521	0.00434	1	0.124254
CTD-3074O7.12	Brain_Nucleus_accumbens_basal_ganglia	2.8522	0.00434	1	0.124254
PRMT7	Brain_Cortex	2.85169	0.00435	1	0.124254
SERBP1P3	Brain_Hippocampus	-2.85149	0.00435	1	0.124254
HIST1H2AG	Brain_Hypothalamus	2.8515	0.00435	1	0.124254
MIR181A2HG	Brain_Nucleus_accumbens_basal_ganglia	2.8516	0.00435	1	0.124254
MGAT4A	Cortex (PsychENCODE)	2.85125	0.00435	1	0.124254
GPATCH2L	Cortex (PsychENCODE)	-2.8518	0.00435	1	0.124254
IQCH-AS1	Brain_Cerebellar_Hemisphere	-2.85067	0.00436	1	0.124346
SLC27A5	Brain_Cerebellum	-2.85107	0.00436	1	0.124346
KIAA1109	Brain_Cortex	-2.851	0.00436	1	0.124346
PARP1	Brain_Cerebellar_Hemisphere	-2.8501	0.00437	1	0.124502
EXOSC6	Cortex (PsychENCODE)	-2.85035	0.00437	1	0.124502
OLA1	Cortex (PsychENCODE)	2.84945	0.00438	1	0.124658
PRDX1	Whole_Blood	-2.84975	0.00438	1	0.124658
NME1	Brain_Putamen_basal_ganglia	-2.84843	0.00439	1	0.124813
LAMTOR3	Brain_Substantia_nigra	2.84895	0.00439	1	0.124813
ZSCAN12P1	Brain_Cortex	-2.8479	0.0044	1	0.125033
SLC35F4	Brain_Cerebellar_Hemisphere	-2.8473	0.00441	1	0.125123
PCDHA9	Brain_Cortex	-2.8475	0.00441	1	0.125123
NTN5	Cortex (PsychENCODE)	2.84757	0.00441	1	0.125123
PASK	Brain_Cerebellar_Hemisphere	-2.8464	0.00442	1	0.125277
KCND3	Cortex (PsychENCODE)	2.84651	0.00442	1	0.125277
MAMDC2	Brain_Frontal_Cortex_BA9	2.8456	0.00443	1	0.125581
AC018647.3	Brain_Cerebellum	2.8451	0.00444	1	0.12565
RP11-73M18.8	Brain_Putamen_basal_ganglia	2.84534	0.00444	1	0.125601
SCGB1B2P	Brain_Cerebellum	2.8434	0.00446	1	0.125957
WIPF3	Brain_Cortex	2.84397	0.00446	1	0.125957
C6orf57	Brain_Frontal_Cortex_BA9	2.8437	0.00446	1	0.125957
ZNF513	Brain_Substantia_nigra	2.8433	0.00446	1	0.125957
EXOSC6	Brain_Putamen_basal_ganglia	-2.84228	0.00448	1	0.126457
NUDT18	Brain_Nucleus_accumbens_basal_ganglia	2.84122	0.00449	1	0.126722
DHFR	Whole_Blood	2.84175	0.00449	1	0.126674
RRP12	Brain_Cortex	-2.8409	0.0045	1	0.126761
LYZ	Cortex (PsychENCODE)	2.84063	0.0045	1	0.126761
AGTPBP1	Brain_Amygdala	-2.8402	0.00451	1	0.126783
GCLC	Brain_Cortex	-2.83988	0.00451	1	0.126783
BLOC1S2	Brain_Frontal_Cortex_BA9	-2.84038	0.00451	1	0.126783
PREX1	Whole_Blood	-2.84044	0.00451	1	0.126783
BX322557.10	Brain_Caudate_basal_ganglia	-2.8396	0.00452	1	0.126869
AC005363.9	Brain_Frontal_Cortex_BA9	-2.83906	0.00452	1	0.126869
HOXA2	Whole_Blood	-2.83962	0.00452	1	0.126869
EFNA1	Whole_Blood	2.83869	0.00453	1	0.127085
RP11-30K9.6	Brain_Hypothalamus	-2.83823	0.00454	1	0.127106
ERV3-1	Brain_Substantia_nigra	-2.8383	0.00454	1	0.127106
METTL21A	Cortex (PsychENCODE)	-2.83797	0.00454	1	0.127106
SNHG15	Cortex (PsychENCODE)	-2.83809	0.00454	1	0.127106
C10orf62	Brain_Anterior_cingulate_cortex_BA24	2.8373	0.00455	1	0.127192
PRSS3	Brain_Caudate_basal_ganglia	-2.837	0.00455	1	0.127192
NINJ1	Brain_Hypothalamus	-2.8376	0.00455	1	0.127192
THOC7	Brain_Nucleus_accumbens_basal_ganglia	-2.83686	0.00456	1	0.127258
TMEM215	Cortex (PsychENCODE)	2.8368	0.00456	1	0.127258
BIN3	Whole_Blood	2.8365	0.00456	1	0.127277
ERV3-1	Brain_Hypothalamus	-2.8358	0.00457	1	0.127483
RP11-489D6.2	Brain_Nucleus_accumbens_basal_ganglia	2.8357	0.00457	1	0.127483
ADAM1A	Cortex (PsychENCODE)	-2.83499	0.00458	1	0.127532
KCTD7	Whole_Blood	-2.83521	0.00458	1	0.127532
CDK5RAP3	Brain_Anterior_cingulate_cortex_BA24	2.8348	0.00459	1	0.127532
RPGRIP1L	Brain_Cerebellar_Hemisphere	2.83442	0.00459	1	0.127532
ADAM1A	Brain_Nucleus_accumbens_basal_ganglia	-2.8342	0.00459	1	0.127579
MAP6D1	Brain_Substantia_nigra	2.8345	0.00459	1	0.127532
BCL2L15	Whole_Blood	2.83439	0.00459	1	0.127532
C7orf49	Whole_Blood	2.83426	0.00459	1	0.127532
ZDHHC24	Brain_Cerebellar_Hemisphere	2.83351	0.0046	1	0.127616
GAL	Brain_Cerebellum	2.83382	0.0046	1	0.127616
NPLOC4	Cortex (PsychENCODE)	2.83215	0.00462	1	0.127977
OR6K4P	Whole_Blood	-2.8325	0.00462	1	0.127977
TRANK1	Whole_Blood	2.83262	0.00462	1	0.127977
RESP18	Brain_Anterior_cingulate_cortex_BA24	-2.83169	0.00463	1	0.12819
AC084018.1	Brain_Frontal_Cortex_BA9	-2.83087	0.00464	1	0.128457
TUBA1C	Brain_Putamen_basal_ganglia	2.8303	0.00465	1	0.128549
CD300C	Whole_Blood	-2.83065	0.00465	1	0.128549
CYP2D6	Brain_Anterior_cingulate_cortex_BA24	-2.82937	0.00466	1	0.128697
PID1	Whole_Blood	2.82987	0.00466	1	0.128697
ESYT3	Brain_Cortex	2.829	0.00467	1	0.128779
ZNF7	Cortex (PsychENCODE)	-2.82869	0.00467	1	0.128779
ANKRD34B	Whole_Blood	2.82929	0.00467	1	0.128779
TM6SF1	Brain_Cerebellum	2.82809	0.00468	1	0.128796
RP11-582J16.4	Brain_Cerebellum	2.82842	0.00468	1	0.128796
RP11-480I12.5	Brain_Frontal_Cortex_BA9	-2.82861	0.00468	1	0.128796
RP1-40E16.12	Brain_Hippocampus	-2.82799	0.00468	1	0.128796
[truncated: 52,988 more rows]

## Sheet: ST3
Table S3: PWAS results for schizophrenia across all tissues considered
ID	PANEL	TWAS.Z	TWAS.P
ENSG00000148842.CNNM2	DLPFC	-9.9593	2.3e-23
ENSG00000149927.DOC2A	DLPFC	-7.3132	2.61e-13
ENSG00000114904.NEK4	DLPFC	7.1641	7.83e-13
ENSG00000182732.RGS6	DLPFC	-7.0412	1.91e-12
ENSG00000138175.ARL3	DLPFC	7.0371	1.96e-12
ARL3	Plasma_Protein	6.9821	2.91e-12
DARS2	Plasma_Protein	6.8282	8.6e-12
HAPLN4	Plasma_Protein	6.258	3.89e-10
ENSG00000115896.PLCL1	DLPFC	6.2226	4.89e-10
ENSG00000130787.HIP1R	DLPFC	-6.11555	9.62e-10
ENSG00000165912.PACSIN3	DLPFC	5.92904	3.05e-09
ENSG00000115073.ACTR1B	DLPFC	5.8164	6.01e-09
ENSG00000159640.ACE	DLPFC	-5.78277	7.35e-09
ENSG00000184983.NDUFA6	DLPFC	5.77041	7.91e-09
ENSG00000198561.CTNND1	DLPFC	-5.6776	1.37e-08
ENSG00000180667.YOD1	DLPFC	5.48744	4.08e-08
ENSG00000145354.CISD2	DLPFC	-5.4735	4.41e-08
ENSG00000047932.GOPC	DLPFC	-5.356	8.5e-08
YWHAB	Plasma_Protein	5.199	2e-07
ENSG00000055147.FAM114A2	DLPFC	-5.099	3.42e-07
ENSG00000089041.P2RX7	DLPFC	-5.08658	3.65e-07
ENSG00000119242.CCDC92	DLPFC	-5.0386	4.69e-07
ENSG00000172817.CYP7B1	DLPFC	-5.0347	4.79e-07
ENSG00000144306.SCRN3	DLPFC	-5.0247	5.04e-07
ENSG00000167264.DUS2	DLPFC	5.0003	5.72e-07
ENSG00000196850.PPTC7	DLPFC	4.93886	7.86e-07
ENSG00000168993.CPLX1	DLPFC	4.9315	8.16e-07
CACYBP	Plasma_Protein	4.7923	1.65e-06
ENSG00000138030.KHK	DLPFC	4.754	1.99e-06
ENSG00000105705.SUGP1	DLPFC	4.7215	2.34e-06
ENSG00000107669.ATE1	DLPFC	4.7055	2.53e-06
ENSG00000132394.EEFSEC	DLPFC	4.5621	5.06e-06
ENSG00000112855.HARS2	DLPFC	4.558	5.16e-06
CTSS	Plasma_Protein	4.5156	6.31e-06
ENSG00000166260.COX11	DLPFC	-4.49484	6.96e-06
ENSG00000140522.RLBP1	DLPFC	-4.47745	7.55e-06
ENSG00000138028.CGREF1	DLPFC	-4.4618	8.13e-06
ENSG00000166888.STAT6	DLPFC	4.42551	9.62e-06
ENSG00000117593.DARS2	DLPFC	4.42126	9.81e-06
ENSG00000162971.TYW5	DLPFC	-4.3716	1.23e-05
OLA1	Plasma_Protein	4.3608	1.3e-05
ENSG00000119383.PPP2R4	DLPFC	-4.3552	1.33e-05
ENSG00000029725.RABEP1	DLPFC	-4.29559	1.74e-05
KIAA1279	Plasma_Protein	-4.2829	1.84e-05
ENSG00000175662.TOM1L2	DLPFC	-4.27677	1.9e-05
NRP1	Plasma_Protein	-4.2762	1.9e-05
MANBA	Plasma_Protein	4.2436	2.2e-05
PSMB4	Plasma_Protein	4.2228	2.41e-05
ENSG00000258429.PDF	DLPFC	4.2224	2.42e-05
ENSG00000132612.VPS4A	DLPFC	4.2007	2.66e-05
ENSG00000105928.DFNA5	DLPFC	4.2002	2.67e-05
ENSG00000013375.PGM3	DLPFC	-4.138	3.5e-05
ENSG00000170571.EMB	DLPFC	4.135	3.56e-05
ENSG00000163931.TKT	DLPFC	4.1046	4.05e-05
ENSG00000176956.LY6H	DLPFC	4.0816	4.47e-05
ENSG00000139428.MMAB	DLPFC	4.07994	4.5e-05
ENSG00000159377.PSMB4	DLPFC	4.07171	4.67e-05
ENSG00000120451.SNX19	DLPFC	-4.06604	4.78e-05
ENSG00000125458.NT5C	DLPFC	-4.04879	5.15e-05
ENSG00000178922.HYI	DLPFC	4.03145	5.54e-05
ENSG00000110931.CAMKK2	DLPFC	-4.02991	5.58e-05
ENSG00000105939.ZC3HAV1	DLPFC	-4.016	5.92e-05
SNX1	Plasma_Protein	3.9672	7.27e-05
ENSG00000137463.MGARP	DLPFC	-3.9611	7.46e-05
ENSG00000167193.CRK	DLPFC	3.92663	8.61e-05
ENSG00000171714.ANO5	DLPFC	-3.92603	8.64e-05
ENSG00000172803.SNX32	DLPFC	3.90446	9.44e-05
ENSG00000085491.SLC25A24	DLPFC	3.89931	9.65e-05
ENSG00000140403.DNAJA4	DLPFC	3.87631	0.000106
ENSG00000058335.RASGRF1	DLPFC	3.85604	0.000115
ENSG00000198954.KIAA1279	DLPFC	3.8321	0.000127
CD46	Plasma_Protein	-3.8315	0.000127
ENSG00000120910.PPP3CC	DLPFC	3.8297	0.000128
ENSG00000196455.PIK3R4	DLPFC	-3.8273	0.00013
ENSG00000070061.IKBKAP	DLPFC	-3.8202	0.000133
ENSG00000171793.CTPS1	DLPFC	3.79987	0.000145
ERLEC1	Plasma_Protein	3.7901	0.000151
ENSG00000176783.RUFY1	DLPFC	-3.778	0.000158
ENSG00000131165.CHMP1A	DLPFC	-3.7561	0.000173
PRDX6	Plasma_Protein	-3.7465	0.000179
ENSG00000080200.CRYBG3	DLPFC	-3.7348	0.000188
ENSG00000175575.PAAF1	DLPFC	3.72913	0.000192
ENSG00000262246.CORO7	DLPFC	-3.7226	0.000197
ENSG00000167136.ENDOG	DLPFC	3.7134	0.000204
MAX	Plasma_Protein	-3.7001	0.000216
ENSG00000154079.C6orf57	DLPFC	3.698	0.000217
ENSG00000175792.RUVBL1	DLPFC	3.698	0.000217
ENSG00000163743.RCHY1	DLPFC	-3.6698	0.000243
ENSG00000197157.SND1	DLPFC	-3.6647	0.000248
GSTO1	Plasma_Protein	3.6441	0.000268
ENSG00000157851.DPYSL5	DLPFC	3.64	0.000273
ENSG00000188732.FAM221A	DLPFC	3.6399	0.000273
ENSG00000162433.AK4	DLPFC	-3.56953	0.000358
ENSG00000167535.CACNB3	DLPFC	-3.55462	0.000379
ENSG00000112584.FAM120B	DLPFC	-3.552	0.000382
EFNA4	Plasma_Protein	-3.5524	0.000382
ENSG00000106771.TMEM245	DLPFC	3.551	0.000384
ENSG00000125779.PANK2	DLPFC	3.53417	0.000409
MMAB	Plasma_Protein	3.5284	0.000418
ENSG00000110536.PTPMT1	DLPFC	3.50407	0.000458
ENSG00000073969.NSF	DLPFC	-3.49899	0.000467
ENSG00000115840.SLC25A12	DLPFC	3.4778	0.000506
ENSG00000188997.KCTD21	DLPFC	3.47582	0.000509
ENSG00000182667.NTM	DLPFC	-3.47127	0.000518
ENSG00000179889.PDXDC1	DLPFC	-3.468	0.000524
ENSG00000174177.CTU2	DLPFC	3.4503	0.00056
ENSG00000095321.CRAT	DLPFC	-3.4481	0.000565
TIMP4	Plasma_Protein	-3.42834	0.000607
ENSG00000075711.DLG1	DLPFC	-3.4142	0.00064
ENSG00000153904.DDAH1	DLPFC	3.39322	0.000691
NUDT2	Plasma_Protein	-3.3753	0.000737
ENSG00000143119.CD53	DLPFC	-3.36868	0.000755
ENSG00000079691.LRRC16A	DLPFC	-3.351	0.000806
ENSG00000168140.VASN	DLPFC	-3.3144	0.000918
ENSG00000133216.EPHB2	DLPFC	-3.30513	0.000949
TEK	Plasma_Protein	3.279	0.001042
ENSG00000006740.ARHGAP44	DLPFC	3.25665	0.00113
ENSG00000178950.GAK	DLPFC	-3.2546	0.00114
MAPK12	Plasma_Protein	3.248	0.00116
ENSG00000184743.ATL3	DLPFC	-3.22409	0.00126
ENSG00000241839.PLEKHO2	DLPFC	-3.214	0.00131
SIRPG	Plasma_Protein	-3.211	0.00132
ENSG00000124207.CSE1L	DLPFC	-3.19977	0.001375
ENSG00000170266.GLB1	DLPFC	3.1877	0.00143
ENSG00000138430.OLA1	DLPFC	3.1874	0.00144
ENSG00000159685.CHCHD6	DLPFC	3.1699	0.00152
ENSG00000136828.RALGPS1	DLPFC	-3.1715	0.00152
ENSG00000132744.ACY3	DLPFC	-3.16931	0.00153
ENSG00000187323.DCC	DLPFC	3.166	0.00155
ENSG00000041353.RAB27B	DLPFC	3.161	0.00157
LY75	Plasma_Protein	-3.1602	0.001577
ENSG00000169299.PGM2	DLPFC	-3.1562	0.0016
ENSG00000149582.TMEM25	DLPFC	-3.15323	0.00161
ENSG00000143776.CDC42BPA	DLPFC	-3.13048	0.00175
ENSG00000099250.NRP1	DLPFC	-3.1223	0.00179
ENSG00000239264.TXNDC5	DLPFC	-3.106	0.00189
ENSG00000172575.RASGRP1	DLPFC	3.09356	0.00198
ENSG00000093144.ECHDC1	DLPFC	-3.087	0.00202
APOH	Plasma_Protein	-3.088	0.00202
ENSG00000188690.UROS	DLPFC	-3.0782	0.00208
ENSG00000128595.CALU	DLPFC	-3.0777	0.00209
ENSG00000166171.DPCD	DLPFC	-3.065	0.00218
ENSG00000134759.ELP2	DLPFC	3.06	0.00222
ENSG00000110906.KCTD10	DLPFC	-3.05922	0.00222
ENSG00000136295.TTYH3	DLPFC	3.0583	0.00223
CRYBB1	Plasma_Protein	3.055	0.00225
ENSG00000066084.DIP2B	DLPFC	-3.05361	0.00226
ENSG00000160803.UBQLN4	DLPFC	-3.04324	0.00234
ENSG00000117500.TMED5	DLPFC	3.03999	0.00237
ENSG00000159593.NAE1	DLPFC	-3.0286	0.00246
SIRPA	Plasma_Protein	-3.017	0.00256
NBL1	Plasma_Protein	-3.0138	0.00258
ENSG00000120265.PCMT1	DLPFC	-3.004	0.00266
ENSG00000124588.NQO2	DLPFC	2.994	0.00275
ENSG00000015676.NUDCD3	DLPFC	-2.994	0.00275
ENSG00000122971.ACADS	DLPFC	-2.99286	0.00276
ENSG00000247077.PGAM5	DLPFC	-2.98251	0.00286
ENSG00000143416.SELENBP1	DLPFC	-2.97832	0.0029
ENSG00000214595.EML6	DLPFC	2.9728	0.00295
BDH2	Plasma_Protein	2.9704	0.002974
ECI2	Plasma_Protein	2.9648	0.00303
ENSG00000135537.LACE1	DLPFC	-2.964	0.00304
ENSG00000198053.SIRPA	DLPFC	-2.963	0.003047
ENSG00000128656.CHN1	DLPFC	-2.9542	0.00313
NSFL1C	Plasma_Protein	2.953	0.00314
ANGPTL3	Plasma_Protein	2.9311	0.00338
ENSG00000145715.RASA1	DLPFC	2.924	0.00345
CD274	Plasma_Protein	-2.9211	0.003488
ENSG00000160307.S100B	DLPFC	2.9194	0.00351
ENSG00000164978.NUDT2	DLPFC	-2.8955	0.00379
ENSG00000079819.EPB41L2	DLPFC	-2.871	0.00409
ENSG00000110090.CPT1A	DLPFC	2.86746	0.00414
METTL24	Plasma_Protein	-2.8671	0.00414
ENSG00000149743.TRPT1	DLPFC	-2.86644	0.00415
ENSG00000174939.ASPHD1	DLPFC	-2.8659	0.00416
ENSG00000104980.TIMM44	DLPFC	2.86384	0.00419
SPINT3	Plasma_Protein	-2.864	0.00419
ENSG00000152932.RAB3C	DLPFC	2.857	0.00427
ENSG00000211890.IGHA2	DLPFC	-2.8484	0.00439
ENSG00000089050.RBBP9	DLPFC	-2.83791	0.004541
ENSG00000075618.FSCN1	DLPFC	2.8313	0.00464
ENSG00000159063.ALG8	DLPFC	2.83128	0.00464
ACYP2	Plasma_Protein	-2.8208	0.00479
HPGDS	Plasma_Protein	-2.8207	0.004792
AIDA	Plasma_Protein	2.82	0.0048
ENSG00000164904.ALDH7A1	DLPFC	2.819	0.00482
ENSG00000185418.TARSL2	DLPFC	-2.81168	0.00493
ENSG00000140553.UNC45A	DLPFC	-2.81004	0.00495
ENSG00000172673.THEMIS	DLPFC	2.809	0.00498
ENSG00000121897.LIAS	DLPFC	2.7932	0.00522
PSMB1	Plasma_Protein	-2.7928	0.00523
ENSG00000103154.NECAB2	DLPFC	2.7782	0.00547
ENSG00000165983.PTER	DLPFC	2.7746	0.00553
ENSG00000115828.QPCT	DLPFC	2.7623	0.00574
ENSG00000122778.KIAA1549	DLPFC	2.7603	0.00577
ENSG00000164116.GUCY1A3	DLPFC	2.7498	0.00596
ENSG00000155903.RASA2	DLPFC	-2.7488	0.00598
ENSG00000115457.IGFBP2	DLPFC	2.7481	0.00599
ENSG00000140022.STON2	DLPFC	2.7406	0.00613
ADH6	Plasma_Protein	2.7265	0.006402
ENSG00000093010.COMT	DLPFC	2.72312	0.00647
ENSG00000214114.MYCBP	DLPFC	-2.72261	0.00648
ENSG00000111647.UHRF1BP1L	DLPFC	2.71172	0.00669
ENSG00000134900.TPP2	DLPFC	2.7036	0.00686
ENSG00000116005.PCYOX1	DLPFC	2.6947	0.00705
ENSG00000115252.PDE1A	DLPFC	2.6935	0.00707
ENSG00000152778.IFIT5	DLPFC	-2.6819	0.00732
ENSG00000165322.ARHGAP12	DLPFC	2.6808	0.00735
ENSG00000214435.AS3MT	DLPFC	2.6803	0.00736
ENSG00000170854.MINA	DLPFC	-2.6781	0.0074
ERAP2	Plasma_Protein	-2.6632	0.00774
ENSG00000135966.TGFBRAP1	DLPFC	2.6534	0.00797
CPM	Plasma_Protein	-2.6511	0.008022
ENSG00000184164.CRELD2	DLPFC	-2.64986	0.00805
ENSG00000162396.PARS2	DLPFC	2.64156	0.00825
ENSG00000090857.PDPR	DLPFC	2.6407	0.00827
ENSG00000113296.THBS4	DLPFC	-2.639	0.00831
ENSG00000142634.EFHD2	DLPFC	2.62965	0.00855
ENSG00000138796.HADH	DLPFC	-2.6263	0.00863
ENSG00000105186.ANKRD27	DLPFC	-2.62331	0.00871
ENSG00000125246.CLYBL	DLPFC	2.6176	0.00886
ENSG00000172009.THOP1	DLPFC	2.61749	0.00886
ENSG00000129158.SERGEF	DLPFC	-2.61567	0.00891
ENSG00000108272.DHRS11	DLPFC	-2.61305	0.00897
PLA2G7	Plasma_Protein	-2.6091	0.00908
ENSG00000160688.FLAD1	DLPFC	2.60686	0.00914
ENSG00000198931.APRT	DLPFC	-2.5925	0.00953
ENSG00000171103.TRMT61B	DLPFC	-2.5916	0.00955
ENSG00000100299.ARSA	DLPFC	2.59014	0.00959
ENSG00000114331.ACAP2	DLPFC	2.5893	0.00962
ENSG00000140598.EFTUD1	DLPFC	-2.58309	0.00979
ENSG00000141759.TXNL4A	DLPFC	-2.578	0.00992
ENSG00000159231.CBR3	DLPFC	-2.5712	0.01013
ENSG00000128928.IVD	DLPFC	2.57038	0.0102
ENSG00000104635.SLC39A14	DLPFC	-2.5642	0.0103
ENSG00000161547.SRSF2	DLPFC	2.55708	0.0106
ENSG00000101310.SEC23B	DLPFC	2.55282	0.010686
RAB5A	Plasma_Protein	-2.54599	0.010897
ENSG00000108387.SEPT4	DLPFC	2.54748	0.0109
ENSG00000152767.FARP1	DLPFC	-2.5451	0.01092
ENSG00000145692.BHMT	DLPFC	2.544	0.011
ENSG00000131323.TRAF3	DLPFC	2.5412	0.011
ENSG00000197894.ADH5	DLPFC	2.5412	0.011
ENSG00000120915.EPHX2	DLPFC	-2.5415	0.011
PPIA	Plasma_Protein	2.5421	0.011
MAN1A2	Plasma_Protein	2.5368	0.0112
ENSG00000085377.PREP	DLPFC	2.531	0.0114
ENSG00000007923.DNAJC11	DLPFC	-2.52636	0.0115
EFEMP1	Plasma_Protein	-2.5227	0.011645
ENSG00000177106.EPS8L2	DLPFC	-2.51983	0.0117
ENSG00000114354.TFG	DLPFC	2.5125	0.012
ENSG00000243477.NAT6	DLPFC	2.5116	0.012
ENSG00000100983.GSS	DLPFC	2.5109	0.012042
EPHA10	Plasma_Protein	2.5083	0.0121
FASN	Plasma_Protein	-2.499	0.01245
ENSG00000124214.STAU1	DLPFC	-2.48917	0.012804
TXNRD1	Plasma_Protein	-2.487	0.012881
ENSG00000089250.NOS1	DLPFC	2.48447	0.013
ENSG00000107021.TBC1D13	DLPFC	-2.4835	0.013
ENSG00000146729.GBAS	DLPFC	2.4817	0.0131
ENSG00000100167.SEPT3	DLPFC	-2.48078	0.0131
ENSG00000111696.NT5DC3	DLPFC	-2.48154	0.0131
ENSG00000120896.SORBS3	DLPFC	2.4775	0.0132
ADH5	Plasma_Protein	2.4773	0.013237
ENSG00000152556.PFKM	DLPFC	2.47508	0.0133
ENSG00000105726.ATP13A1	DLPFC	2.46552	0.0137
ENSG00000100003.SEC14L2	DLPFC	-2.46305	0.0138
ENSG00000133835.HSD17B4	DLPFC	2.46	0.0139
ENSG00000112031.MTRF1L	DLPFC	2.456	0.014
ENSG00000150967.ABCB9	DLPFC	2.45436	0.0141
ENSG00000172954.LCLAT1	DLPFC	-2.4556	0.0141
BPNT1	Plasma_Protein	-2.4511	0.0142
ANXA5	Plasma_Protein	2.4487	0.014336
ENSG00000138621.PPCDC	DLPFC	2.44415	0.0145
ENSG00000138413.IDH1	DLPFC	2.4427	0.0146
ENSG00000163956.LRPAP1	DLPFC	2.4415	0.0146
ENSG00000092108.SCFD1	DLPFC	-2.4377	0.0148
ENSG00000120913.PDLIM2	DLPFC	2.4345	0.0149
ENSG00000144567.FAM134A	DLPFC	-2.4276	0.0152
ENSG00000140374.ETFA	DLPFC	-2.42594	0.0153
ENSG00000065060.UHRF1BP1	DLPFC	-2.417	0.0157
ENSG00000151689.INPP1	DLPFC	-2.4041	0.0162
DPY30	Plasma_Protein	2.3947	0.016634
ENSG00000198721.ECI2	DLPFC	2.391	0.0168
LIFR	Plasma_Protein	-2.3802	0.0173
ENSG00000185838.GNB1L	DLPFC	2.37544	0.0175
ENSG00000203896.LIME1	DLPFC	-2.37484	0.017556
ENSG00000150867.PIP4K2A	DLPFC	2.3673	0.0179
ENSG00000116120.FARSB	DLPFC	2.3663	0.018
ENSG00000107566.ERLIN1	DLPFC	2.3623	0.0182
ENSG00000101473.ACOT8	DLPFC	-2.35989	0.01828
ENSG00000066629.EML1	DLPFC	2.3581	0.0184
PENK	Plasma_Protein	2.357	0.0184
SPINK4	Plasma_Protein	2.349	0.018825
INHBC	Plasma_Protein	-2.3487	0.018838
ENSG00000154265.ABCA5	DLPFC	2.34452	0.0191
ENSG00000144559.TAMM41	DLPFC	2.338	0.0194
ADH1A	Plasma_Protein	2.337	0.019441
CD109	Plasma_Protein	-2.3326	0.01967
ENSG00000109133.TMEM33	DLPFC	2.3309	0.0198
ENSG00000110218.PANX1	DLPFC	2.3304	0.0198
ENSG00000151640.DPYSL4	DLPFC	-2.3307	0.0198
ENSG00000023191.RNH1	DLPFC	2.32463	0.0201
ENSG00000142459.EVI5L	DLPFC	-2.32389	0.0201
IL6R	Plasma_Protein	2.3184	0.0204
ENSG00000068971.PPP2R5B	DLPFC	-2.31798	0.0205
ENSG00000132423.COQ3	DLPFC	2.307	0.0211
ENSG00000106683.LIMK1	DLPFC	-2.3058	0.0211
ENSG00000183828.NUDT14	DLPFC	2.3051	0.0212
ENSG00000168958.MFF	DLPFC	2.302	0.0213
ENSG00000170242.USP47	DLPFC	2.295	0.0217
ENSG00000168575.SLC20A2	DLPFC	-2.2844	0.0223
SAR1A	Plasma_Protein	2.2828	0.0224
ENSG00000076356.PLXNA2	DLPFC	-2.27883	0.0227
ENSG00000213949.ITGA1	DLPFC	-2.279	0.0227
ST3GAL6	Plasma_Protein	-2.27402	0.022965
ENSG00000196365.LONP1	DLPFC	2.27409	0.023
ENSG00000132481.TRIM47	DLPFC	-2.27234	0.0231
ENSG00000015592.STMN4	DLPFC	2.2705	0.0232
ENSG00000147813.NAPRT1	DLPFC	-2.2599	0.0238
ENSG00000110871.COQ5	DLPFC	2.25779	0.024
ENSG00000104497.SNX16	DLPFC	2.2566	0.024
ENSG00000103642.LACTB	DLPFC	-2.25588	0.0241
ENSG00000176055.MBLAC2	DLPFC	2.254	0.0242
FLRT3	Plasma_Protein	2.253	0.0243
ANXA2	Plasma_Protein	-2.2506	0.0244
PXDN	Plasma_Protein	2.25	0.024452
TCN2	Plasma_Protein	-2.25	0.02446
ENSG00000159131.GART	DLPFC	2.2445	0.0248
DECR1	Plasma_Protein	-2.243	0.0249
ENSG00000104763.ASAH1	DLPFC	2.24	0.0251
ENSG00000140945.CDH13	DLPFC	-2.2336	0.0255
ENSG00000114491.UMPS	DLPFC	-2.2243	0.0261
IL1R1	Plasma_Protein	-2.2234	0.02619
ENSG00000141295.SCRN2	DLPFC	2.20905	0.0272
ENSG00000117984.CTSD	DLPFC	2.20874	0.0272
CLSTN2	Plasma_Protein	-2.20853	0.027207
ENSG00000256269.HMBS	DLPFC	2.20698	0.0273
ENSG00000173486.FKBP2	DLPFC	2.20554	0.0274
ENSG00000132182.NUP210	DLPFC	2.2029	0.0276
PDCD5	Plasma_Protein	2.201	0.0277
LRP11	Plasma_Protein	2.2001	0.0278
DSCAML1	Plasma_Protein	-2.1999	0.0278
ENSG00000182919.C11orf54	DLPFC	-2.19391	0.0282
ENSG00000167178.ISLR2	DLPFC	-2.19035	0.0285
ENSG00000151376.ME3	DLPFC	-2.18853	0.0286
FER	Plasma_Protein	-2.1872	0.02873
ENSG00000197798.FAM118B	DLPFC	2.18582	0.0288
SPATA20	Plasma_Protein	-2.185	0.02892
ENSG00000100347.SAMM50	DLPFC	2.16978	0.03
ENSG00000140474.ULK3	DLPFC	2.16815	0.0301
NCK2	Plasma_Protein	-2.1675	0.0302
ENSG00000178074.C2orf69	DLPFC	2.1645	0.0304
SERPINA10	Plasma_Protein	2.164	0.030463
UPP1	Plasma_Protein	2.1626	0.0306
ENSG00000145214.DGKQ	DLPFC	-2.1608	0.0307
ENSG00000113391.FAM172A	DLPFC	-2.16	0.0308
ENSG00000065833.ME1	DLPFC	2.158	0.0309
ENSG00000162728.KCNJ9	DLPFC	-2.15663	0.031
ENSG00000128591.FLNC	DLPFC	-2.1535	0.0313
PCYOX1	Plasma_Protein	2.1525	0.031359
ENSG00000161558.TMEM143	DLPFC	2.15208	0.0314
ENSG00000116852.KIF21B	DLPFC	2.1509	0.0315
ENSG00000183605.SFXN4	DLPFC	-2.1507	0.0315
ENSG00000137601.NEK1	DLPFC	2.1497	0.0316
ENSG00000119041.GTF3C3	DLPFC	-2.1477	0.0317
STX7	Plasma_Protein	-2.1455	0.03191
ENSG00000163596.ICA1L	DLPFC	-2.134	0.0328
ENSG00000137500.CCDC90B	DLPFC	-2.13043	0.0331
ENSG00000143590.EFNA3	DLPFC	-2.12439	0.0336
ENSG00000013523.ANGEL1	DLPFC	2.1228	0.0338
ENSG00000172992.DCAKD	DLPFC	-2.11843	0.0341
ENSG00000154611.PSMA8	DLPFC	-2.118	0.03419
ENSG00000160752.FDPS	DLPFC	-2.11678	0.0343
PILRA	Plasma_Protein	2.1154	0.0344
FKBP1B	Plasma_Protein	-2.1101	0.034848
ENSG00000080815.PSEN1	DLPFC	-2.1054	0.0353
CTSA	Plasma_Protein	2.105	0.0353
MYOC	Plasma_Protein	-2.096	0.0361
ENSG00000179399.GPC5	DLPFC	-2.0893	0.03668
ENSG00000100304.TTLL12	DLPFC	-2.08927	0.0367
ENSG00000145982.FARS2	DLPFC	2.088	0.0368
ENSG00000100266.PACSIN2	DLPFC	2.08701	0.0369
ENSG00000123360.PDE1B	DLPFC	-2.08314	0.0372
ENSG00000136802.LRRC8A	DLPFC	2.0799	0.0375
ENSG00000164347.GFM2	DLPFC	2.071	0.0384
ENSG00000116353.MECR	DLPFC	2.06859	0.0386
ENSG00000164182.NDUFAF2	DLPFC	2.068	0.0387
BOLA1	Plasma_Protein	-2.0644	0.039
ENSG00000240771.ARHGEF25	DLPFC	2.06361	0.0391
ENSG00000141504.SAT2	DLPFC	2.06337	0.0391
ENSG00000178096.BOLA1	DLPFC	-2.06195	0.0392
ENSG00000143653.SCCPDH	DLPFC	-2.06209	0.0392
NT5E	Plasma_Protein	-2.0589	0.03951
ENSG00000175115.PACS1	DLPFC	2.04962	0.0404
ENSG00000166548.TK2	DLPFC	-2.0475	0.0406
ENSG00000065613.SLK	DLPFC	2.0467	0.0407
ENSG00000132383.RPA1	DLPFC	-2.04241	0.0411
ENSG00000113552.GNPDA1	DLPFC	-2.04	0.0413
ENSG00000180616.SSTR2	DLPFC	2.03937	0.0414
ENSG00000101290.CDS2	DLPFC	-2.03935	0.041415
ENSG00000254685.FPGT	DLPFC	2.03865	0.0415
ENSG00000186205.MARC1	DLPFC	2.03507	0.0418
ENSG00000214113.LYRM4	DLPFC	2.028	0.0425
ENSG00000184207.PGP	DLPFC	2.0272	0.0426
ENSG00000132002.DNAJB1	DLPFC	2.02444	0.0429
ENSG00000196663.TECPR2	DLPFC	2.023	0.0431
ENSG00000144152.FBLN7	DLPFC	2.0223	0.0431
ENSG00000144040.SFXN5	DLPFC	-2.0192	0.0435
NT5C3A	Plasma_Protein	2.0162	0.0438
ENSG00000167103.PIP5KL1	DLPFC	2.0142	0.044
COL2A1	Plasma_Protein	-2.0111	0.044316
OGN	Plasma_Protein	-2.0095	0.044485
ENSG00000114544.SLC41A3	DLPFC	-2.0065	0.0448
ENSG00000197147.LRRC8B	DLPFC	1.99648	0.0459
ENSG00000154814.OXNAD1	DLPFC	-1.9905	0.0465
ENSG00000147684.NDUFB9	DLPFC	-1.9903	0.0466
ENSG00000140983.RHOT2	DLPFC	-1.9892	0.0467
ENSG00000196151.WDSUB1	DLPFC	1.9852	0.0471
ENSG00000023228.NDUFS1	DLPFC	-1.9818	0.0475
ENSG00000122574.WIPF3	DLPFC	1.9779	0.0479
ENSG00000164081.TEX264	DLPFC	-1.9735	0.0484
ENSG00000171533.MAP6	DLPFC	1.97051	0.0488
IL11RA	Plasma_Protein	1.9673	0.049149
ENSG00000042445.RETSAT	DLPFC	1.9635	0.0496
ENSG00000173546.CSPG4	DLPFC	-1.96272	0.0497
ENSG00000182512.GLRX5	DLPFC	-1.9605	0.0499
ENSG00000126790.L3HYPDH	DLPFC	1.9585	0.0502
FGF2	Plasma_Protein	-1.958	0.05023
ENSG00000169062.UPF3A	DLPFC	-1.9506	0.0511
ENSG00000174928.C3orf33	DLPFC	-1.9499	0.0512
ENSG00000133943.C14orf159	DLPFC	-1.9451	0.0518
ENSG00000157036.EXOG	DLPFC	-1.9397	0.0524
ENSG00000180979.LRRC57	DLPFC	1.93268	0.0533
ENSG00000108064.TFAM	DLPFC	1.9318	0.0534
ENSG00000114956.DGUOK	DLPFC	-1.9281	0.0538
ENSG00000186132.C2orf76	DLPFC	-1.9286	0.0538
ENSG00000187091.PLCD1	DLPFC	-1.9262	0.0541
ENSG00000140400.MAN2C1	DLPFC	1.92558	0.0542
ST8SIA6	Plasma_Protein	-1.9231	0.0545
ENSG00000182534.MXRA7	DLPFC	-1.92013	0.0548
ENSG00000185215.TNFAIP2	DLPFC	-1.9203	0.0548
ENSG00000164976.KIAA1161	DLPFC	-1.9189	0.055
SPON1	Plasma_Protein	1.9184	0.0551
ENSG00000132471.WBP2	DLPFC	-1.91449	0.0556
FLRT2	Plasma_Protein	1.9098	0.056158
ENSG00000162384.C1orf123	DLPFC	1.90842	0.0563
TPP1	Plasma_Protein	-1.9087	0.0563
ENSG00000131899.LLGL1	DLPFC	-1.90528	0.0567
ENSG00000171097.CCBL1	DLPFC	1.9045	0.0568
ENSG00000160703.NLRX1	DLPFC	1.90119	0.0573
ENSG00000070785.EIF2B3	DLPFC	1.9011	0.0573
TNFRSF21	Plasma_Protein	1.8979	0.0577
ENSG00000157445.CACNA2D3	DLPFC	1.8968	0.0579
ENSG00000115808.STRN	DLPFC	1.8966	0.0579
CXCL8	Plasma_Protein	1.8933	0.058324
ENSG00000162882.HAAO	DLPFC	-1.8925	0.0584
ENSG00000154930.ACSS1	DLPFC	-1.88911	0.058877
ENSG00000169896.ITGAM	DLPFC	1.8857	0.0593
ENSG00000162174.ASRGL1	DLPFC	1.87978	0.0601
ENSG00000160285.LSS	DLPFC	1.8799	0.06012
ENSG00000119922.IFIT2	DLPFC	1.8768	0.0605
ENSG00000138777.PPA2	DLPFC	1.8767	0.0606
ENSG00000213965.NUDT19	DLPFC	-1.87649	0.0606
ENSG00000140105.WARS	DLPFC	-1.8718	0.0612
ENSG00000163565.IFI16	DLPFC	-1.87217	0.0612
ENSG00000065054.SLC9A3R2	DLPFC	1.8685	0.0617
AKR1B1	Plasma_Protein	1.8646	0.0622
EPHB4	Plasma_Protein	1.8606	0.0628
ENSG00000233276.GPX1	DLPFC	-1.8572	0.0633
ENSG00000144827.ABHD10	DLPFC	1.8409	0.0656
ENSG00000254505.CHMP4A	DLPFC	1.8403	0.0657
ENSG00000232859.LYRM9	DLPFC	-1.83915	0.0659
ENSG00000147576.ADHFE1	DLPFC	1.8339	0.0667
ENSG00000122359.ANXA11	DLPFC	1.8316	0.067
ENSG00000157379.DHRS1	DLPFC	-1.8314	0.067
ENSG00000120254.MTHFD1L	DLPFC	1.83	0.0673
SVEP1	Plasma_Protein	1.826	0.067843
ENSG00000074695.LMAN1	DLPFC	-1.825	0.06806
ENSG00000140280.LYSMD2	DLPFC	-1.81565	0.0694
ENSG00000107902.LHPP	DLPFC	1.812	0.07
ENSG00000169599.NFU1	DLPFC	-1.8118	0.07
ENSG00000121769.FABP3	DLPFC	-1.81205	0.07
ENSG00000120437.ACAT2	DLPFC	-1.809	0.0705
ENSG00000100997.ABHD12	DLPFC	1.80708	0.07075
ENSG00000004660.CAMKK1	DLPFC	1.80474	0.0711
PEBP1	Plasma_Protein	1.8003	0.071818
ENSG00000198431.TXNRD1	DLPFC	-1.79951	0.0719
ENSG00000124532.MRS2	DLPFC	-1.799	0.072
ENSG00000164615.CAMLG	DLPFC	-1.793	0.0729
ENSG00000184226.PCDH9	DLPFC	-1.7931	0.07296
ENSG00000072135.PTPN18	DLPFC	1.7906	0.0734
ENSG00000198648.STK39	DLPFC	1.7898	0.0735
ENSG00000095261.PSMD5	DLPFC	-1.7892	0.0736
ENSG00000139410.SDSL	DLPFC	1.78277	0.0746
ENSG00000116957.TBCE	DLPFC	1.78118	0.0749
TPST2	Plasma_Protein	1.781	0.07498
ENSG00000077232.DNAJC10	DLPFC	1.7788	0.0753
ENSG00000105379.ETFB	DLPFC	1.77731	0.0755
POSTN	Plasma_Protein	1.7736	0.0761
ENSG00000136153.LMO7	DLPFC	1.7721	0.07638
ENSG00000022277.RTFDC1	DLPFC	-1.77208	0.076382
ENSG00000049860.HEXB	DLPFC	1.772	0.0764
ENSG00000163406.SLC15A2	DLPFC	1.7709	0.0766
ENSG00000197165.SULT1A2	DLPFC	-1.7682	0.077
ENSG00000137040.RANBP6	DLPFC	-1.7641	0.0777
ENSG00000100150.DEPDC5	DLPFC	1.76343	0.0778
TCN2	Plasma_Protein	-1.762	0.07809
ALCAM	Plasma_Protein	-1.75954	0.078487
ENSG00000176422.SPRYD4	DLPFC	-1.75913	0.0786
ENSG00000148468.FAM171A1	DLPFC	1.7569	0.0789
FCRL6	Plasma_Protein	1.7559	0.0791
ENSG00000134905.CARS2	DLPFC	1.7531	0.07959
ENSG00000197930.ERO1L	DLPFC	1.7499	0.0801
ENSG00000143321.HDGF	DLPFC	-1.75	0.0801
SCUBE1	Plasma_Protein	1.75	0.08019
LRP11	Plasma_Protein	1.7455	0.0809
ENSG00000141985.SH3GL1	DLPFC	-1.74396	0.0812
LEFTY2	Plasma_Protein	-1.7422	0.0815
ENSG00000168216.LMBRD1	DLPFC	1.738	0.0822
ENSG00000105854.PON2	DLPFC	1.7378	0.0822
RAB21	Plasma_Protein	1.7337	0.08298
PCSK1	Plasma_Protein	1.7311	0.08343
ENSG00000187239.FNBP1	DLPFC	1.729	0.0838
ENSG00000028528.SNX1	DLPFC	-1.72719	0.0841
ENSG00000196502.SULT1A1	DLPFC	-1.7226	0.085
ENSG00000159363.ATP13A2	DLPFC	-1.72171	0.0851
ENSG00000104325.DECR1	DLPFC	-1.722	0.0851
MTAP	Plasma_Protein	-1.7199	0.085444
EIF2S1	Plasma_Protein	1.7184	0.085721
ENSG00000020922.MRE11A	DLPFC	-1.71822	0.0858
ENSG00000103544.C16orf62	DLPFC	1.7168	0.086
ENSG00000167434.CA4	DLPFC	-1.71687	0.086
GLRX	Plasma_Protein	1.7168	0.08602
ENSG00000143155.TIPRL	DLPFC	-1.71449	0.0864
ENSG00000105402.NAPA	DLPFC	-1.71298	0.0867
ENSG00000248098.BCKDHA	DLPFC	1.70902	0.0874
ENSG00000118777.ABCG2	DLPFC	1.7029	0.0886
ENSG00000130479.MAP1S	DLPFC	1.70145	0.0889
FGL1	Plasma_Protein	1.699	0.0893
ENSG00000133069.TMCC2	DLPFC	1.69691	0.0897
ENSG00000006607.FARP2	DLPFC	1.6913	0.0908
ENSG00000074590.NUAK1	DLPFC	-1.6901	0.091
HP	Plasma_Protein	1.688	0.0914
SH3BGRL2	Plasma_Protein	-1.6849	0.09201
ENSG00000159267.HLCS	DLPFC	1.6832	0.09233
ENSG00000161267.BDH1	DLPFC	-1.6811	0.0927
ENSG00000026103.FAS	DLPFC	1.6806	0.0928
ENSG00000127948.POR	DLPFC	1.6793	0.0931
ENSG00000079337.RAPGEF3	DLPFC	1.67857	0.0932
ENSG00000085760.MTIF2	DLPFC	-1.6788	0.0932
ENSG00000151445.VIPAS39	DLPFC	-1.6777	0.0934
ENSG00000066654.THUMPD1	DLPFC	-1.6756	0.0938
ENSG00000134121.CHL1	DLPFC	-1.6753	0.0939
ENSG00000014824.SLC30A9	DLPFC	-1.6732	0.0943
ARSK	Plasma_Protein	-1.6717	0.09458
ENSG00000006282.SPATA20	DLPFC	-1.67149	0.0946
ENSG00000166825.ANPEP	DLPFC	-1.67046	0.0948
ENSG00000167977.KCTD5	DLPFC	-1.6695	0.095
ENSG00000105650.PDE4C	DLPFC	-1.66736	0.0954
ADM	Plasma_Protein	1.6673	0.0954
ENSG00000183160.TMEM119	DLPFC	1.66438	0.096
GAS1	Plasma_Protein	1.6631	0.096284
ENSG00000241878.PISD	DLPFC	1.66329	0.0963
ENSG00000169609.C15orf40	DLPFC	1.66263	0.0964
ENSG00000165118.C9orf64	DLPFC	1.6614	0.0966
ENSG00000127419.TMEM175	DLPFC	-1.6581	0.0973
ENSG00000184076.UQCR10	DLPFC	1.6566	0.0976
ENSG00000115657.ABCB6	DLPFC	1.6547	0.098
ENSG00000088992.TESC	DLPFC	1.65467	0.098
ENSG00000149972.CNTN5	DLPFC	-1.65357	0.0982
HP	Plasma_Protein	1.646	0.0997
RGMB	Plasma_Protein	-1.646	0.09976
ENSG00000178802.MPI	DLPFC	-1.64486	0.1
ENSG00000152291.TGOLN2	DLPFC	-1.6406	0.101
MASP1	Plasma_Protein	1.63989	0.101029
PCSK7	Plasma_Protein	-1.637	0.1016
ENSG00000161714.PLCD3	DLPFC	1.63674	0.102
ENSG00000072110.ACTN1	DLPFC	1.6367	0.102
ENSG00000169223.LMAN2	DLPFC	-1.635	0.102
SMPDL3A	Plasma_Protein	-1.6314	0.1028
ENSG00000145882.PCYOX1L	DLPFC	1.631	0.103
ENSG00000115365.LANCL1	DLPFC	-1.631	0.103
LECT2	Plasma_Protein	1.6299	0.10312
ENSG00000181029.TRAPPC5	DLPFC	1.62793	0.104
ENSG00000164089.ETNPPL	DLPFC	1.6279	0.104
ENSG00000198010.DLGAP2	DLPFC	-1.6274	0.104
ENSG00000170448.NFXL1	DLPFC	-1.6274	0.104
TLR1	Plasma_Protein	1.6239	0.104388
ENSG00000012983.MAP4K5	DLPFC	1.62	0.105
ENSG00000182054.IDH2	DLPFC	1.61884	0.105
ENSG00000149541.B3GAT3	DLPFC	-1.62029	0.105
ENSG00000142657.PGD	DLPFC	1.61628	0.106
ENSG00000135596.MICAL1	DLPFC	-1.617	0.106
ENSG00000115380.EFEMP1	DLPFC	-1.6186	0.106
HDGF	Plasma_Protein	-1.6157	0.106
ENSG00000124164.VAPB	DLPFC	1.61524	0.106259
NCAM1	Plasma_Protein	-1.6132	0.1067
ENSG00000153113.CAST	DLPFC	-1.61	0.107
ENSG00000197860.SGTB	DLPFC	1.608	0.108
ENSG00000121964.GTDC1	DLPFC	1.6071	0.108
ENSG00000122085.MTERFD2	DLPFC	1.6069	0.108
ENSG00000107295.SH3GL2	DLPFC	-1.6057	0.108
ENSG00000007402.CACNA2D2	DLPFC	-1.606	0.108
ENSG00000134077.THUMPD3	DLPFC	-1.6064	0.108
C10orf54	Plasma_Protein	-1.605	0.108
EGFR	Plasma_Protein	1.6068	0.1081
ENSG00000150456.N6AMT2	DLPFC	1.6041	0.10869
ENSG00000005108.THSD7A	DLPFC	1.6007	0.109
ENSG00000137274.BPHL	DLPFC	1.599	0.11
ENSG00000112096.SOD2	DLPFC	1.597	0.11
ENSG00000132386.SERPINF1	DLPFC	-1.59296	0.111
ENSG00000068793.CYFIP1	DLPFC	-1.59381	0.111
ENSG00000013374.NUB1	DLPFC	-1.5882	0.112
ENSG00000088832.FKBP1A	DLPFC	-1.58811	0.112262
ENSG00000124181.PLCG1	DLPFC	-1.58369	0.113264
ENSG00000214309.MBLAC1	DLPFC	1.5802	0.114
ENSG00000113272.THG1L	DLPFC	-1.58	0.114
ENSG00000159445.THEM4	DLPFC	-1.58039	0.114
GREM1	Plasma_Protein	-1.5802	0.114
ENSG00000108187.PBLD	DLPFC	1.5779	0.115
ENSG00000163975.MFI2	DLPFC	1.5742	0.115
ENSG00000109576.AADAT	DLPFC	1.5734	0.116
ENSG00000197106.SLC6A17	DLPFC	1.57223	0.116
ENSG00000185666.SYN3	DLPFC	-1.57132	0.116
ENSG00000151131.C12orf45	DLPFC	-1.57133	0.116
ENSG00000107951.MTPAP	DLPFC	1.5688	0.117
ENSG00000151498.ACAD8	DLPFC	1.56844	0.117
ENSG00000137563.GGH	DLPFC	1.5677	0.117
ENSG00000085117.CD82	DLPFC	1.56576	0.117
ENSG00000141560.FN3KRP	DLPFC	-1.56834	0.117
ENSG00000101347.SAMHD1	DLPFC	1.56475	0.117642
ENSG00000164106.SCRG1	DLPFC	1.5643	0.118
ENSG00000131018.SYNE1	DLPFC	1.563	0.118
ENSG00000132692.BCAN	DLPFC	1.56133	0.118
IL1R2	Plasma_Protein	1.5604	0.11867
MGAT4C	Plasma_Protein	-1.5592	0.118955
LGALS4	Plasma_Protein	-1.557	0.119
ENSG00000111907.TPD52L1	DLPFC	1.555	0.12
ENSG00000004139.SARM1	DLPFC	1.55276	0.12
ENSG00000106701.FSD1L	DLPFC	-1.555	0.12
ENSG00000105088.OLFM2	DLPFC	1.55112	0.121
ENSG00000107020.PLGRKT	DLPFC	1.5506	0.121
ENSG00000105819.PMPCB	DLPFC	1.5504	0.121
ENSG00000143224.PPOX	DLPFC	-1.54934	0.121
ENSG00000169499.PLEKHA2	DLPFC	-1.5494	0.121
ENSG00000118596.SLC16A7	DLPFC	-1.55056	0.121
GPX7	Plasma_Protein	-1.5507	0.121
ENSG00000167701.GPT	DLPFC	-1.546	0.122
ENSG00000239672.NME1	DLPFC	-1.54735	0.122
ENSG00000115935.WIPF1	DLPFC	1.5413	0.123
COL9A1	Plasma_Protein	-1.5392	0.12375
ENSG00000189077.TMEM120A	DLPFC	1.5395	0.124
ENSG00000115977.AAK1	DLPFC	1.5384	0.124
ENSG00000131435.PDLIM4	DLPFC	1.538	0.124
ENSG00000138190.EXOC6	DLPFC	1.5366	0.124
PDGFD	Plasma_Protein	-1.538	0.124
ENSG00000147592.LACTB2	DLPFC	1.5346	0.125
IL2RA	Plasma_Protein	1.5327	0.125
ENSG00000066651.TRMT11	DLPFC	1.532	0.126
ENSG00000145494.NDUFS6	DLPFC	1.529	0.126
ENSG00000117748.RPA2	DLPFC	1.52885	0.126
EBI3	Plasma_Protein	-1.531	0.126
ENSG00000253710.ALG11	DLPFC	-1.5294	0.12617
NTNG1	Plasma_Protein	-1.5275	0.127
ENSG00000157184.CPT2	DLPFC	1.51717	0.129
ENSG00000119318.RAD23B	DLPFC	-1.5174	0.129
ENSG00000182771.GRID1	DLPFC	-1.5191	0.129
GCLM	Plasma_Protein	-1.5089	0.131
ENSG00000105963.ADAP1	DLPFC	-1.5074	0.132
ENSG00000183597.TANGO2	DLPFC	1.50346	0.133
ENSG00000151413.NUBPL	DLPFC	1.5031	0.133
ENSG00000108561.C1QBP	DLPFC	-1.50094	0.133
ENSG00000131480.AOC2	DLPFC	-1.50391	0.133
ENSG00000178053.MLF1	DLPFC	1.4931	0.135
ENSG00000170917.NUDT6	DLPFC	-1.4954	0.135
WARS	Plasma_Protein	-1.4912	0.135903
ENSG00000143727.ACP1	DLPFC	-1.49	0.136
ENSG00000078070.MCCC1	DLPFC	-1.4901	0.136
BCHE	Plasma_Protein	-1.48896	0.136497
ECH1	Plasma_Protein	-1.487	0.137
ENSG00000106049.HIBADH	DLPFC	-1.484	0.138
ENSG00000129009.ISLR	DLPFC	-1.48514	0.138
CALCOCO2	Plasma_Protein	-1.483	0.1382
ENSG00000134202.GSTM3	DLPFC	1.47677	0.14
ENSG00000167676.PLIN4	DLPFC	1.47557	0.14
ENSG00000149782.PLCB3	DLPFC	1.47546	0.14
ENSG00000164253.WDR41	DLPFC	1.475	0.14
ENSG00000074800.ENO1	DLPFC	1.4724	0.141
ENSG00000145685.LHFPL2	DLPFC	1.472	0.141
ENSG00000136026.CKAP4	DLPFC	1.46901	0.142
ENSG00000146242.TPBG	DLPFC	1.467	0.142
ENSG00000079931.MOXD1	DLPFC	-1.47	0.142
ENSG00000078237.C12orf5	DLPFC	1.46374	0.143
ENSG00000214078.CPNE1	DLPFC	-1.46388	0.143226
OAS1	Plasma_Protein	-1.4637	0.143269
ENSG00000152642.GPD1L	DLPFC	1.4603	0.144
ENSG00000182934.SRPR	DLPFC	1.45936	0.144
ENSG00000175287.PHYHD1	DLPFC	1.4588	0.145
LARGE	Plasma_Protein	-1.457	0.14511
SEMA6A	Plasma_Protein	-1.4519	0.14654
ENSG00000117266.CDK18	DLPFC	-1.44981	0.147
ENSG00000091409.ITGA6	DLPFC	-1.4482	0.148
RSPO1	Plasma_Protein	-1.446	0.148
ENSG00000144120.TMEM177	DLPFC	1.4446	0.149
ENSG00000127415.IDUA	DLPFC	1.4438	0.149
ENSG00000163686.ABHD6	DLPFC	-1.4446	0.149
ACOT13	Plasma_Protein	-1.4399	0.14989
ENSG00000184227.ACOT1	DLPFC	1.4411	0.15
GMPR	Plasma_Protein	1.4393	0.15007
TNFRSF11B	Plasma_Protein	1.438	0.1504
ENSG00000103121.CMC2	DLPFC	-1.4347	0.151
ENSG00000091039.OSBPL8	DLPFC	-1.43508	0.151
ENSG00000242110.AMACR	DLPFC	-1.437	0.151
ENSG00000162390.ACOT11	DLPFC	-1.43715	0.151
ENSG00000141556.TBCD	DLPFC	-1.43137	0.152
JUND	Plasma_Protein	1.432	0.152
ENSG00000110514.MADD	DLPFC	1.43074	0.153
ENSG00000104823.ECH1	DLPFC	1.42961	0.153
ENSG00000090013.BLVRB	DLPFC	1.42532	0.154
ENSG00000137266.SLC22A23	DLPFC	1.424	0.154
ENSG00000257727.CNPY2	DLPFC	-1.42386	0.154
ENSG00000127824.TUBA4A	DLPFC	-1.4252	0.154
ENSG00000135823.STX6	DLPFC	-1.42714	0.154
ENSG00000170667.RASA4B	DLPFC	1.4238	0.155
ENSG00000166896.XRCC6BP1	DLPFC	1.42343	0.155
ENSG00000163655.GMPS	DLPFC	1.4208	0.155
ENSG00000168275.COA6	DLPFC	-1.42256	0.155
PPIE	Plasma_Protein	-1.4229	0.155
ENSG00000100360.IFT27	DLPFC	1.41933	0.156
TNFAIP8	Plasma_Protein	1.4154	0.15694
ENSG00000144746.ARL6IP5	DLPFC	1.4168	0.157
ENSG00000243678.NME1-NME2	DLPFC	1.4162	0.157
ENSG00000196177.ACADSB	DLPFC	-1.4148	0.157
ENSG00000006007.GDE1	DLPFC	-1.4156	0.157
ANGPTL1	Plasma_Protein	1.4165	0.157
SPARCL1	Plasma_Protein	1.414	0.157365
ENSG00000111832.RWDD1	DLPFC	1.413	0.158
ENSG00000137145.DENND4C	DLPFC	1.4095	0.159
ENSG00000163586.FABP1	DLPFC	1.4062	0.16
ENSG00000198752.CDC42BPB	DLPFC	1.4015	0.161
ENSG00000072858.SIDT1	DLPFC	-1.4024	0.161
ENSG00000196139.AKR1C3	DLPFC	1.3964	0.163
ZFAND1	Plasma_Protein	-1.392	0.1638
ENSG00000112210.RAB23	DLPFC	-1.391	0.164
ENSG00000205531.NAP1L4	DLPFC	-1.39154	0.164
ENSG00000174100.MRPL45	DLPFC	-1.3926	0.164
PCOLCE	Plasma_Protein	-1.3903	0.1644
ENSG00000213930.GALT	DLPFC	-1.3897	0.165
ENSG00000040933.INPP4A	DLPFC	-1.3837	0.166
ENSG00000170584.NUDCD2	DLPFC	-1.385	0.166
ENSG00000021826.CPS1	DLPFC	-1.3771	0.168
ENSG00000181873.IBA57	DLPFC	1.37558	0.169
ENSG00000130669.PAK4	DLPFC	1.37453	0.169
ENSG00000013288.MAN2B2	DLPFC	1.3738	0.17
ENSG00000144199.FAHD2B	DLPFC	-1.3723	0.17
ENSG00000126522.ASL	DLPFC	1.3703	0.171
ENSG00000090615.GOLGA3	DLPFC	1.3702	0.171
ENSG00000140650.PMM2	DLPFC	1.3698	0.171
ENSG00000225968.ELFN1	DLPFC	1.3675	0.171
ENSG00000129103.SUMF2	DLPFC	-1.369	0.171
ENSG00000187135.VSTM2B	DLPFC	-1.36908	0.171
ENSG00000163412.EIF4E3	DLPFC	1.3668	0.172
ENSG00000144712.CAND2	DLPFC	1.3644	0.172
PSAP	Plasma_Protein	-1.3626	0.173
ENSG00000198168.SVIP	DLPFC	1.3605	0.174
NAPA	Plasma_Protein	-1.359	0.174
CHMP2B	Plasma_Protein	1.35773	0.174548
ENSG00000174705.SH3PXD2B	DLPFC	-1.356	0.175
SLIT2	Plasma_Protein	1.3541	0.175706
ENSG00000166501.PRKCB	DLPFC	1.3537	0.176
ENSG00000127337.YEATS4	DLPFC	-1.35266	0.176
ENSG00000105447.GRWD1	DLPFC	-1.35274	0.176
ENSG00000176393.RNPEP	DLPFC	-1.34967	0.177
ENSG00000176974.SHMT1	DLPFC	-1.34979	0.177
ENSG00000173540.GMPPB	DLPFC	1.3484	0.178
ENSG00000167526.RPL13	DLPFC	-1.3466	0.178
ENSG00000173267.SNCG	DLPFC	-1.3428	0.179
ENSG00000155792.DEPTOR	DLPFC	-1.3453	0.179
ENSG00000103356.EARS2	DLPFC	1.3399	0.18
ENSG00000163072.NOSTRIN	DLPFC	-1.3339	0.182
ENSG00000143369.ECM1	DLPFC	-1.335	0.182
ENSG00000152749.GPR180	DLPFC	-1.3341	0.18217
ENSG00000162836.ACP6	DLPFC	1.33222	0.183
ENSG00000078053.AMPH	DLPFC	-1.3313	0.183
C4BPA	Plasma_Protein	1.3312	0.183
ENSG00000156239.N6AMT1	DLPFC	-1.3299	0.18354
ENSG00000147419.CCDC25	DLPFC	-1.3282	0.184
UROD	Plasma_Protein	-1.3279	0.184
ENSG00000100612.DHRS7	DLPFC	1.3264	0.185
FAS	Plasma_Protein	1.3248	0.185
ENSG00000154721.JAM2	DLPFC	1.3206	0.18665
ENSG00000161618.ALDH16A1	DLPFC	1.31653	0.188
ENSG00000117305.HMGCL	DLPFC	1.31493	0.189
ENSG00000062485.CS	DLPFC	1.3132	0.189
ENSG00000075651.PLD1	DLPFC	1.3126	0.189
PIP4K2A	Plasma_Protein	-1.3149	0.189
ENSG00000171903.CYP4F11	DLPFC	1.30922	0.19
ENSG00000168434.COG7	DLPFC	-1.3085	0.191
ENSG00000132142.ACACA	DLPFC	-1.30438	0.192
ENSG00000124098.FAM210B	DLPFC	-1.3044	0.192098
ENSG00000144834.TAGLN3	DLPFC	-1.2979	0.194
ENSG00000198729.PPP1R14C	DLPFC	1.296	0.195
ENSG00000100288.CHKB	DLPFC	1.2948	0.195
RET	Plasma_Protein	1.2973	0.195
ENSG00000170876.TMEM43	DLPFC	-1.2919	0.196
APOA4	Plasma_Protein	1.2906	0.1968
ENSG00000129219.PLD2	DLPFC	-1.29022	0.197
ENSG00000135469.COQ10A	DLPFC	-1.28841	0.198
ENSG00000170419.VSTM2A	DLPFC	1.2831	0.199
GFRAL	Plasma_Protein	-1.283	0.1995
ENSG00000197226.TBC1D9B	DLPFC	1.282	0.2
ENSG00000107959.PITRM1	DLPFC	1.2812	0.2
ENSG00000144909.OSBPL11	DLPFC	-1.2826	0.2
DCN	Plasma_Protein	1.2809	0.200215
ENSG00000163378.EOGT	DLPFC	1.2793	0.201
ENSG00000066583.ISOC1	DLPFC	-1.278	0.201
ENSG00000117054.ACADM	DLPFC	-1.27478	0.202
PCDH10	Plasma_Protein	1.275	0.202311
ENSG00000176715.ACSF3	DLPFC	1.2743	0.203
ENSG00000143436.MRPL9	DLPFC	-1.2719	0.203
ENSG00000130348.QRSL1	DLPFC	-1.273	0.203
ADGRF5	Plasma_Protein	-1.2728	0.20308
TXNDC5	Plasma_Protein	-1.2719	0.20341
ENSG00000178394.HTR1A	DLPFC	-1.269	0.204
ENSG00000119673.ACOT2	DLPFC	1.2667	0.205
ENSG00000100994.PYGB	DLPFC	-1.26042	0.207518
ENSG00000180817.PPA1	DLPFC	-1.2583	0.208
ENSG00000117868.ESYT2	DLPFC	-1.2588	0.208
NTF3	Plasma_Protein	-1.258	0.208377
CPOX	Plasma_Protein	-1.25674	0.208848
GOLM1	Plasma_Protein	1.2539	0.209881
ENSG00000124659.TBCC	DLPFC	1.252	0.21
LRP8	Plasma_Protein	-1.2499	0.211
FCRL4	Plasma_Protein	-1.2511	0.211
ENSG00000099968.BCL2L13	DLPFC	1.24697	0.212
ENSG00000172893.DHCR7	DLPFC	1.24427	0.213
ENSG00000184792.OSBP2	DLPFC	1.24124	0.215
WISP1	Plasma_Protein	1.234	0.2171
ENSG00000181019.NQO1	DLPFC	1.2314	0.218
THBS4	Plasma_Protein	-1.2297	0.21883
ENSG00000157881.PANK4	DLPFC	-1.22919	0.219
ENSG00000167799.NUDT8	DLPFC	1.22761	0.22
ENSG00000105793.GTPBP10	DLPFC	1.2269	0.22
ENSG00000172340.SUCLG2	DLPFC	1.2253	0.22
ENSG00000120217.CD274	DLPFC	-1.2248	0.221
IL1RN	Plasma_Protein	-1.2236	0.221087
ENSG00000071967.CYBRD1	DLPFC	-1.2223	0.222
PLA2R1	Plasma_Protein	1.2212	0.222002
ENSG00000131941.RHPN2	DLPFC	1.21975	0.223
ENSG00000142583.SLC2A5	DLPFC	1.21839	0.223
ENSG00000070540.WIPI1	DLPFC	-1.21799	0.223
TNC	Plasma_Protein	1.2174	0.223465
ENSG00000141469.SLC14A1	DLPFC	1.213	0.22513
ENSG00000169857.AVEN	DLPFC	1.21133	0.226
SPINK6	Plasma_Protein	-1.2092	0.22658
ENSG00000125454.SLC25A19	DLPFC	-1.2069	0.227
ENSG00000222011.FAM185A	DLPFC	-1.2091	0.227
POGLUT1	Plasma_Protein	-1.2078	0.227125
FCRLB	Plasma_Protein	1.2054	0.228
WIF1	Plasma_Protein	1.2048	0.228271
ENSG00000160678.S100A1	DLPFC	1.20224	0.229
ENSG00000168569.TMEM223	DLPFC	-1.20214	0.229
APOA1BP	Plasma_Protein	1.1979	0.231
ASPN	Plasma_Protein	1.197	0.231317
ENSG00000143891.GALM	DLPFC	1.1962	0.232
ENSG00000183807.FAM162B	DLPFC	1.193	0.233
S100A14	Plasma_Protein	-1.1928	0.233
ALPP	Plasma_Protein	-1.1885	0.234631
ENSG00000106460.TMEM106B	DLPFC	1.1882	0.235
ENSG00000197417.SHPK	DLPFC	1.187	0.235
ENSG00000143149.ALDH9A1	DLPFC	-1.18652	0.235
ENSG00000133606.MKRN1	DLPFC	-1.1869	0.235
ENSG00000148090.AUH	DLPFC	-1.1855	0.236
TYMP	Plasma_Protein	-1.182	0.23712
ENSG00000152242.C18orf25	DLPFC	-1.181	0.23764
ENSG00000189171.S100A13	DLPFC	1.18056	0.238
ENSG00000113048.MRPS27	DLPFC	-1.18	0.238
ENSG00000091640.SPAG7	DLPFC	1.1775	0.239
ENSG00000184254.ALDH1A3	DLPFC	-1.17682	0.239
ENSG00000169641.LUZP1	DLPFC	-1.17729	0.239
ENSG00000136100.VPS36	DLPFC	1.1754	0.23985
ACP5	Plasma_Protein	-1.174	0.24
ENSG00000107679.PLEKHA1	DLPFC	1.1706	0.242
ENSG00000125257.ABCC4	DLPFC	1.17	0.242
ENSG00000090581.GNPTG	DLPFC	1.169	0.242
ENSG00000076043.REXO2	DLPFC	1.16729	0.243
ENSG00000172345.STARD5	DLPFC	-1.16858	0.243
NPPB	Plasma_Protein	-1.1666	0.243
ENSG00000180011.ZADH2	DLPFC	1.166	0.24342
ENSG00000095380.NANS	DLPFC	1.1643	0.244
ENSG00000144320.KIAA1715	DLPFC	1.164	0.244
PTGR1	Plasma_Protein	1.1631	0.244795
ENSG00000150540.HNMT	DLPFC	1.1622	0.245
ENSG00000167720.SRR	DLPFC	-1.156	0.248
ENSG00000001561.ENPP4	DLPFC	-1.153	0.249
CD68	Plasma_Protein	1.151	0.24978
ENSG00000140323.DISP2	DLPFC	1.15072	0.25
FABP1	Plasma_Protein	-1.1493	0.25044
ENSG00000129151.BBOX1	DLPFC	1.14753	0.251
ENSG00000154719.MRPL39	DLPFC	-1.1441	0.25256
ENSG00000168952.STXBP6	DLPFC	1.1443	0.253
ENSG00000078304.PPP2R5C	DLPFC	1.142	0.253
NAAA	Plasma_Protein	1.1404	0.254119
ENSG00000172346.CSDC2	DLPFC	1.13724	0.255
CST4	Plasma_Protein	1.139	0.255
SVEP1	Plasma_Protein	1.1377	0.255235
CST3	Plasma_Protein	-1.137	0.256
ENSG00000135454.B4GALNT1	DLPFC	1.13058	0.258
ENSG00000145864.GABRB2	DLPFC	-1.13	0.258
ENSG00000042493.CAPG	DLPFC	-1.1278	0.259
ENSG00000004864.SLC25A13	DLPFC	-1.126	0.26
ENSG00000167508.MVD	DLPFC	-1.1271	0.26
KRT1	Plasma_Protein	-1.1251	0.26054
ENSG00000113441.LNPEP	DLPFC	1.124	0.261
ENSG00000138363.ATIC	DLPFC	1.1236	0.261
ENSG00000182446.NPLOC4	DLPFC	1.12332	0.261
ENSG00000145191.EIF2B5	DLPFC	-1.1239	0.261
ENSG00000134184.GSTM1	DLPFC	1.12165	0.262
ENSG00000187630.DHRS4L2	DLPFC	1.1193	0.263
ENSG00000185634.SHC4	DLPFC	-1.11856	0.263
ENSG00000075975.MKRN2	DLPFC	1.1179	0.264
ENSG00000116791.CRYZ	DLPFC	-1.11599	0.264
ENSG00000157601.MX1	DLPFC	-1.116	0.26444
ENSG00000142669.SH3BGRL3	DLPFC	1.11412	0.265
ENSG00000197713.RPE	DLPFC	1.1137	0.265
PNLIPRP2	Plasma_Protein	-1.1151	0.265
SLITRK6	Plasma_Protein	-1.1133	0.2656
ENSG00000137221.TJAP1	DLPFC	1.108	0.268
ENSG00000153048.CARHSP1	DLPFC	1.1078	0.268
ENSG00000160991.ORAI2	DLPFC	-1.1084	0.268
ENSG00000117791.MARC2	DLPFC	1.10609	0.269
ENSG00000153132.CLGN	DLPFC	1.0936	0.274
SERPINB5	Plasma_Protein	-1.095	0.274
ENSG00000157326.DHRS4	DLPFC	1.0923	0.275
ENSG00000152128.TMEM163	DLPFC	-1.0887	0.276
ENSG00000115271.GCA	DLPFC	-1.0902	0.276
ENSG00000159111.MRPL10	DLPFC	1.088	0.277
ENSG00000021355.SERPINB1	DLPFC	-1.087	0.277
ENSG00000102967.DHODH	DLPFC	-1.0872	0.277
ENSG00000130731.C16orf13	DLPFC	-1.0879	0.277
ENSG00000213221.DNLZ	DLPFC	-1.0857	0.278
PDGFRL	Plasma_Protein	-1.084	0.2785
FAM3D	Plasma_Protein	1.08175	0.279363
CXCL16	Plasma_Protein	1.079	0.28072
ARHGAP25	Plasma_Protein	1.0783	0.280886
ENSG00000153531.ADPRHL1	DLPFC	1.0783	0.28091
ENSG00000135249.RINT1	DLPFC	1.0785	0.281
ST3GAL1	Plasma_Protein	1.078	0.2812
MX1	Plasma_Protein	-1.0726	0.283
TFF1	Plasma_Protein	-1.0737	0.283
MMP8	Plasma_Protein	-1.0717	0.2838
ENSG00000182149.IST1	DLPFC	1.0721	0.284
ENSG00000197430.OPALIN	DLPFC	1.071	0.284
ENSG00000110172.CHORDC1	DLPFC	1.0705	0.284
ENSG00000158186.MRAS	DLPFC	-1.0714	0.284
TRIL	Plasma_Protein	1.0665	0.2862
ENSG00000156110.ADK	DLPFC	-1.0645	0.287
IL17RD	Plasma_Protein	-1.06285	0.287852
ENSG00000162482.AKR7A3	DLPFC	-1.06207	0.288
WFIKKN2	Plasma_Protein	-1.058	0.2901
SERPINA12	Plasma_Protein	-1.0574	0.290326
ENSG00000181915.ADO	DLPFC	1.056	0.291
ENSG00000182134.TDRKH	DLPFC	-1.056	0.291
ENSG00000133731.IMPA1	DLPFC	-1.0562	0.291
SCARF2	Plasma_Protein	-1.054	0.29199
FHIT	Plasma_Protein	-1.05291	0.292382
ENSG00000078269.SYNJ2	DLPFC	-1.051	0.293
ENSG00000137944.CCBL2	DLPFC	-1.05044	0.294
ENSG00000162688.AGL	DLPFC	1.0481	0.295
AS3MT	Plasma_Protein	1.0431	0.297
ENSG00000167220.HDHD2	DLPFC	-1.041	0.29778
ENSG00000111912.NCOA7	DLPFC	1.041	0.298
ENSG00000163382.APOA1BP	DLPFC	1.0369	0.3
ENSG00000141569.TRIM65	DLPFC	1.03588	0.3
ENSG00000070610.GBA2	DLPFC	-1.0343	0.301
SMOC1	Plasma_Protein	-1.0336	0.301312
ENSG00000105251.SHD	DLPFC	1.03141	0.302
ENSG00000124299.PEPD	DLPFC	-1.03139	0.302
ENSG00000099256.PRTFDC1	DLPFC	-1.028	0.304
PLAT	Plasma_Protein	-1.026	0.3048
ENSG00000103811.CTSH	DLPFC	-1.02668	0.305
ENSG00000100445.SDR39U1	DLPFC	-1.0237	0.306
ENSG00000108433.GOSR2	DLPFC	-1.024	0.306
ENSG00000138744.NAAA	DLPFC	1.0206	0.307
ENSG00000167107.ACSF2	DLPFC	1.02	0.308
ENSG00000005156.LIG3	DLPFC	-1.01898	0.308
ENSG00000230055.CISD3	DLPFC	-1.02035	0.308
ENSG00000139174.PRICKLE1	DLPFC	1.01772	0.309
ENSG00000088682.COQ9	DLPFC	-1.0174	0.309
ENSG00000157617.C2CD2	DLPFC	1.0161	0.30956
THBS2	Plasma_Protein	1.0154	0.30994
ENSG00000179163.FUCA1	DLPFC	-1.01622	0.31
ENSG00000137992.DBT	DLPFC	-1.01366	0.311
MAPRE1	Plasma_Protein	-1.013	0.311
ADH7	Plasma_Protein	-1.0113	0.311884
ENSG00000134215.VAV3	DLPFC	-1.01179	0.312
ENSG00000140905.GCSH	DLPFC	-1.0065	0.314
ENSG00000173566.NUDT18	DLPFC	-1.0066	0.314
ENSG00000111058.ACSS3	DLPFC	-1.00677	0.314
ENSG00000124275.MTRR	DLPFC	-1.007	0.314
SPINK7	Plasma_Protein	-1.0067	0.31407
ENSG00000111786.SRSF9	DLPFC	-1.00562	0.315
EDDM3A	Plasma_Protein	-1.0033	0.315707
ENSG00000197885.NKIRAS1	DLPFC	1.0034	0.316
ENSG00000163864.NMNAT3	DLPFC	1.0009	0.317
ENSG00000111275.ALDH2	DLPFC	-1.00043	0.317
ENSG00000183111.ARHGEF37	DLPFC	-1.001	0.317
HDHD2	Plasma_Protein	-1.001	0.317
MTHFSD	Plasma_Protein	1	0.3172
ENSG00000125877.ITPA	DLPFC	-0.99748	0.31853
ENSG00000105397.TYK2	DLPFC	-0.9966	0.319
ENSG00000053770.AP5M1	DLPFC	-0.9942	0.32
ENSG00000197355.UAP1L1	DLPFC	-0.9945	0.32
ENSG00000168827.GFM1	DLPFC	-0.9921	0.321
PLXNA1	Plasma_Protein	0.99212	0.321141
THBS2	Plasma_Protein	0.992	0.3212
DARS	Plasma_Protein	-0.9897	0.322336
ENSG00000087008.ACOX3	DLPFC	0.989	0.323
ENSG00000136371.MTHFS	DLPFC	-0.98811	0.323
ENSG00000104427.ZC2HC1A	DLPFC	-0.9888	0.323
CXCL12	Plasma_Protein	0.9886	0.323
ENSG00000100580.TMED8	DLPFC	0.9852	0.325
ENSG00000176986.SEC24C	DLPFC	0.9851	0.325
ENSG00000106789.CORO2A	DLPFC	0.9845	0.325
ENO3	Plasma_Protein	-0.984	0.32519
CCL18	Plasma_Protein	0.982	0.32618
ALPPL2	Plasma_Protein	-0.9787	0.327752
ENSG00000115902.SLC1A4	DLPFC	0.9789	0.328
CLMP	Plasma_Protein	-0.9767	0.3287
SEPW1	Plasma_Protein	-0.975	0.329
ENSG00000117151.CTBS	DLPFC	0.97375	0.33
ENSG00000168765.GSTM4	DLPFC	-0.9736	0.33
ENSG00000167186.COQ7	DLPFC	-0.9721	0.331
ENSG00000163219.ARHGAP25	DLPFC	0.9704	0.332
CCDC126	Plasma_Protein	-0.9692	0.3324
CDON	Plasma_Protein	0.9676	0.3333
ENSG00000087157.PGS1	DLPFC	0.96692	0.334
ENSG00000148482.SLC39A12	DLPFC	0.9643	0.335
ANXA1	Plasma_Protein	-0.9624	0.335841
ENSG00000106066.CPVL	DLPFC	-0.9615	0.336
FAM3B	Plasma_Protein	-0.9553	0.339
RBM17	Plasma_Protein	0.9544	0.34
PLEK	Plasma_Protein	0.9527	0.340742
ENSG00000196290.NIF3L1	DLPFC	-0.9519	0.341
ENSG00000001036.FUCA2	DLPFC	-0.953	0.341
FABP2	Plasma_Protein	-0.9515	0.341341
ENSG00000181192.DHTKD1	DLPFC	-0.9474	0.343
ENSG00000148572.NRBF2	DLPFC	-0.9491	0.343
CCL3L1	Plasma_Protein	0.945	0.34485
ENSG00000080819.CPOX	DLPFC	-0.9451	0.345
IL10RB	Plasma_Protein	0.9446	0.345
GDI2	Plasma_Protein	-0.9439	0.345
GNPNAT1	Plasma_Protein	-0.9439	0.345217
ENSG00000111344.RASAL1	DLPFC	0.9428	0.346
SERPINA4	Plasma_Protein	0.9395	0.347483
ENSG00000161513.FDXR	DLPFC	0.93898	0.348
ENSG00000205765.C5orf51	DLPFC	-0.938	0.348
ENSG00000134247.PTGFRN	DLPFC	-0.93822	0.348
SELL	Plasma_Protein	-0.9382	0.348
MRVI1	Plasma_Protein	-0.9372	0.3486
ENSG00000049449.RCN1	DLPFC	-0.9368	0.349
ENSG00000116885.OSCP1	DLPFC	-0.93687	0.349
ENSG00000124217.MOCS3	DLPFC	0.9355	0.349531
ENSG00000164733.CTSB	DLPFC	-0.9325	0.351
ENSG00000205707.LYRM5	DLPFC	-0.93057	0.352
ENSG00000159784.FAM131B	DLPFC	0.9284	0.353
ENSG00000163110.PDLIM5	DLPFC	-0.9289	0.353
PLOD3	Plasma_Protein	0.9281	0.3533
ENSG00000165714.LOH12CR1	DLPFC	0.92717	0.354
HAVCR1	Plasma_Protein	0.9232	0.35588
DKK3	Plasma_Protein	-0.9225	0.3562
ENSG00000104946.TBC1D17	DLPFC	-0.92148	0.357
CST5	Plasma_Protein	0.92	0.357
ENSG00000167414.GNG8	DLPFC	0.91691	0.359
ENSG00000107201.DDX58	DLPFC	0.9136	0.361
ENSG00000173221.GLRX	DLPFC	0.912	0.362
ENSG00000108294.PSMB3	DLPFC	-0.9053	0.365
ENSG00000136193.SCRN1	DLPFC	0.9047	0.366
ENSG00000172794.RAB37	DLPFC	-0.904	0.366
ENSG00000134186.PRPF38B	DLPFC	-0.90413	0.366
ENSG00000099974.DDTL	DLPFC	-0.90421	0.366
ADIPOQ	Plasma_Protein	0.90328	0.366376
HSP90B1	Plasma_Protein	-0.9027	0.366684
ENSG00000167468.GPX4	DLPFC	0.9017	0.367
SFRP1	Plasma_Protein	0.901	0.3678
ENSG00000070081.NUCB2	DLPFC	0.90033	0.368
ENSG00000110315.RNF141	DLPFC	0.89902	0.369
ENSG00000165644.COMTD1	DLPFC	-0.8974	0.369
ENSG00000100151.PICK1	DLPFC	-0.89758	0.369
OAF	Plasma_Protein	0.8979	0.3692
ENSG00000104728.ARHGEF10	DLPFC	0.8949	0.371
ENSG00000177425.PAWR	DLPFC	0.89422	0.371
ENSG00000057608.GDI2	DLPFC	-0.8922	0.372
ENSG00000095485.CWF19L1	DLPFC	-0.8925	0.372
ENSG00000169228.RAB24	DLPFC	-0.889	0.374
ENSG00000146833.TRIM4	DLPFC	0.8871	0.375
DLD	Plasma_Protein	0.8854	0.3759
ENSG00000122643.NT5C3A	DLPFC	0.885	0.376
ENSG00000164366.CCDC127	DLPFC	-0.886	0.376
ENSG00000184470.TXNRD2	DLPFC	0.88411	0.377
ENSG00000169371.SNUPN	DLPFC	0.88299	0.377
ENSG00000137766.UNC13C	DLPFC	-0.88326	0.377
ENSG00000132541.HRSP12	DLPFC	0.8806	0.379
ENSG00000157214.STEAP2	DLPFC	0.8798	0.379
ENSG00000160993.ALKBH4	DLPFC	0.8797	0.379
ENSG00000127884.ECHS1	DLPFC	-0.8793	0.379
ENSG00000068976.PYGM	DLPFC	0.87876	0.38
ADAMTSL2	Plasma_Protein	-0.8761	0.380966
ENSG00000102763.VWA8	DLPFC	0.8749	0.38162
TESC	Plasma_Protein	0.8747	0.381729
ENSG00000170542.SERPINB9	DLPFC	-0.874	0.382
STAT1	Plasma_Protein	-0.8739	0.382172
ENSG00000073050.XRCC1	DLPFC	-0.87324	0.383
ART3	Plasma_Protein	-0.8717	0.383388
ENSG00000161217.PCYT1A	DLPFC	0.8676	0.386
ENSG00000162368.CMPK1	DLPFC	0.86336	0.388
TGFBR3	Plasma_Protein	-0.8618	0.389
EPHA4	Plasma_Protein	-0.8596	0.389996
ENSG00000197386.HTT	DLPFC	-0.8597	0.39
ENSG00000133433.GSTT2B	DLPFC	-0.85745	0.391
ENSG00000171298.GAA	DLPFC	0.85635	0.392
ENSG00000140464.PML	DLPFC	-0.85522	0.392
IDI2	Plasma_Protein	0.8567	0.392
ENSG00000103591.AAGAB	DLPFC	0.8537	0.393
IL23R	Plasma_Protein	0.855	0.393
ENSG00000132589.FLOT2	DLPFC	0.8515	0.394
ENSG00000115145.STAM2	DLPFC	0.8515	0.394
ENSG00000005421.PON1	DLPFC	-0.8482	0.396
ENSG00000170430.MGMT	DLPFC	-0.8461	0.397
ENSG00000092621.PHGDH	DLPFC	-0.84773	0.397
ENSG00000168092.PAFAH1B2	DLPFC	-0.84462	0.398
ENSG00000167004.PDIA3	DLPFC	0.84385	0.399
IL1RAP	Plasma_Protein	0.8434	0.399006
ENSG00000097021.ACOT7	DLPFC	0.84243	0.4
ENSG00000183785.TUBA8	DLPFC	-0.8403	0.401
ENSG00000100575.TIMM9	DLPFC	0.8365	0.403
ENSG00000198130.HIBCH	DLPFC	0.8355	0.403
ENSG00000124767.GLO1	DLPFC	-0.837	0.403
ENSG00000146151.HMGCLL1	DLPFC	0.834	0.404
ENSG00000197548.ATG7	DLPFC	0.8271	0.408
ENSG00000119431.HDHD3	DLPFC	0.8268	0.408
ENSG00000099977.DDT	DLPFC	-0.82665	0.408
ENSG00000112294.ALDH5A1	DLPFC	0.826	0.409
ENSG00000243789.JMJD7	DLPFC	0.82568	0.409
ENSG00000223802.CERS1	DLPFC	-0.8263	0.409
ALDH3A1	Plasma_Protein	-0.824	0.41008
ENSG00000100592.DAAM1	DLPFC	-0.8204	0.412
ABO	Plasma_Protein	-0.82	0.412193
ENSG00000108515.ENO3	DLPFC	-0.81945	0.413
ENSG00000138592.USP8	DLPFC	-0.81696	0.414
ENSG00000123297.TSFM	DLPFC	0.81573	0.415
ENSG00000130707.ASS1	DLPFC	-0.8134	0.416
ENSG00000008283.CYB561	DLPFC	0.80801	0.419
ENSG00000059573.ALDH18A1	DLPFC	0.8056	0.42
ENSG00000148384.INPP5E	DLPFC	-0.805	0.421
ENSG00000063854.HAGH	DLPFC	0.8029	0.422
MDH2	Plasma_Protein	0.8024	0.4223
GAL	Plasma_Protein	-0.8003	0.4235
RAB6B	Plasma_Protein	-0.79676	0.425593
ENSG00000100038.TOP3B	DLPFC	0.79649	0.426
ENSG00000163933.RFT1	DLPFC	-0.796	0.426
SIGLEC12	Plasma_Protein	0.793	0.428
ENSG00000110074.FOXRED1	DLPFC	0.791	0.429
ENSG00000110002.VWA5A	DLPFC	-0.79062	0.429
ENSG00000127838.PNKD	DLPFC	-0.7917	0.429
ENSG00000125746.EML2	DLPFC	-0.78864	0.43
ENSG00000120549.KIAA1217	DLPFC	-0.7889	0.43
ENSG00000160213.CSTB	DLPFC	-0.7886	0.43032
VOPP1	Plasma_Protein	-0.7881	0.4306
MMP7	Plasma_Protein	0.7873	0.4311
ENSG00000104524.PYCRL	DLPFC	0.7852	0.432
ENSG00000005194.CIAPIN1	DLPFC	-0.7857	0.432
ATXN3	Plasma_Protein	0.7855	0.432144
ENSG00000010282.HHATL	DLPFC	0.7847	0.433
HK2	Plasma_Protein	-0.783	0.433622
RPIA	Plasma_Protein	-0.7829	0.433674
ENSG00000183773.AIFM3	DLPFC	-0.78268	0.434
CROT	Plasma_Protein	-0.7816	0.4345
ENSG00000166997.CNPY4	DLPFC	0.7808	0.435
ENSG00000178921.PFAS	DLPFC	0.78079	0.435
ENSG00000113273.ARSB	DLPFC	-0.779	0.436
ENSG00000079257.LXN	DLPFC	0.7748	0.438
ENSG00000100033.PRODH	DLPFC	0.77192	0.44
ENSG00000103061.SLC7A6OS	DLPFC	-0.7675	0.443
ENSG00000166266.CUL5	DLPFC	-0.76552	0.444
MMP12	Plasma_Protein	0.764	0.4449
CNTN5	Plasma_Protein	-0.763	0.4454
ENSG00000136874.STX17	DLPFC	-0.7616	0.446
ENSG00000148834.GSTO1	DLPFC	-0.7624	0.446
TNFAIP6	Plasma_Protein	-0.7605	0.446974
ENSG00000136319.TTC5	DLPFC	-0.7583	0.448
LRRC4C	Plasma_Protein	0.7584	0.4482
ENSG00000171861.RNMTL1	DLPFC	0.75788	0.449
ENSG00000131373.HACL1	DLPFC	0.7568	0.449
ENSG00000166582.CENPV	DLPFC	-0.75733	0.449
ENSG00000151148.UBE3B	DLPFC	-0.75745	0.449
ENSG00000060971.ACAA1	DLPFC	-0.7578	0.449
ACTN1	Plasma_Protein	-0.7548	0.450353
ENSG00000137168.PPIL1	DLPFC	0.754	0.451
ENSG00000054983.GALC	DLPFC	0.7539	0.451
ENSG00000143819.EPHX1	DLPFC	0.7517	0.452
ENSG00000171729.TMEM51	DLPFC	0.7515	0.452
ENSG00000152256.PDK1	DLPFC	-0.7515	0.452
ENSG00000148175.STOM	DLPFC	-0.7518	0.452
KIAA1549L	Plasma_Protein	-0.7517	0.4523
ENSG00000011295.TTC19	DLPFC	-0.75122	0.453
ENSG00000169567.HINT1	DLPFC	0.749	0.454
ENSG00000099984.GSTT2	DLPFC	-0.74798	0.454
ENSG00000099810.MTAP	DLPFC	-0.749	0.454
ENSG00000082212.ME2	DLPFC	-0.749	0.45401
ENSG00000166444.ST5	DLPFC	-0.74687	0.455
CCL25	Plasma_Protein	-0.745	0.456
ENSG00000151892.GFRA1	DLPFC	0.7444	0.457
ENSG00000133574.GIMAP4	DLPFC	0.7394	0.46
GC	Plasma_Protein	-0.7376	0.460771
ENSG00000136279.DBNL	DLPFC	0.7365	0.461
ENSG00000127554.GFER	DLPFC	0.7355	0.462
ENSG00000136044.APPL2	DLPFC	-0.73625	0.462
LGALS2	Plasma_Protein	-0.734	0.46308
ENSG00000107651.SEC23IP	DLPFC	0.7313	0.465
ENSG00000177459.C8orf47	DLPFC	-0.7308	0.465
ENSG00000105355.PLIN3	DLPFC	-0.73117	0.465
ENSG00000132305.IMMT	DLPFC	0.7284	0.466
ENSG00000187134.AKR1C1	DLPFC	0.7283	0.466
ENSG00000084073.ZMPSTE24	DLPFC	-0.72829	0.466
ENSG00000167363.FN3K	DLPFC	-0.72916	0.466
ENSG00000066557.LRRC40	DLPFC	-0.72966	0.466
ENSG00000130177.CDC16	DLPFC	0.7261	0.46777
CDH17	Plasma_Protein	0.726	0.4678
LANCL1	Plasma_Protein	-0.7233	0.469506
SERPINA5	Plasma_Protein	-0.7231	0.469592
ENSG00000131981.LGALS3	DLPFC	-0.7232	0.47
ENSG00000102547.CAB39L	DLPFC	-0.718	0.47274
ENSG00000106089.STX1A	DLPFC	-0.7181	0.473
ENSG00000089199.CHGB	DLPFC	0.714	0.475227
ENSG00000140829.DHX38	DLPFC	0.7132	0.476
ENSG00000162999.DUSP19	DLPFC	0.7112	0.477
ENSG00000027001.MIPEP	DLPFC	0.7105	0.4774
ENSG00000175471.MCTP1	DLPFC	0.709	0.478
ENSG00000115947.ORC4	DLPFC	-0.7094	0.478
ENSG00000132294.EFR3A	DLPFC	0.7057	0.48
ENSG00000121691.CAT	DLPFC	-0.70558	0.48
ENSG00000107819.SFXN3	DLPFC	-0.7063	0.48
ENSG00000105852.PON3	DLPFC	-0.7045	0.481
DTD1	Plasma_Protein	0.705	0.481
RNASE1	Plasma_Protein	0.7047	0.481
TLL1	Plasma_Protein	-0.7024	0.482433
REG3G	Plasma_Protein	-0.7017	0.482887
ENSG00000116874.WARS2	DLPFC	-0.70078	0.483
ENSG00000122012.SV2C	DLPFC	-0.701	0.483
ENSG00000109854.HTATIP2	DLPFC	-0.69946	0.484
CCL14	Plasma_Protein	-0.7	0.48411
ENSG00000168702.LRP1B	DLPFC	0.6976	0.485
ENSG00000118961.C2orf43	DLPFC	-0.6987	0.485
XPNPEP1	Plasma_Protein	0.6984	0.485
ENSG00000171608.PIK3CD	DLPFC	-0.69621	0.486
ENSG00000157181.C1orf27	DLPFC	0.6952	0.487
ENSG00000243156.MICAL3	DLPFC	-0.69158	0.489
ENSG00000072042.RDH11	DLPFC	-0.692	0.489
ENSG00000241837.ATP5O	DLPFC	0.691	0.48957
UXS1	Plasma_Protein	-0.6883	0.491271
ADAMTS13	Plasma_Protein	-0.688	0.491437
ENSG00000143924.EML4	DLPFC	-0.6879	0.492
ENSG00000176978.DPP7	DLPFC	0.6861	0.493
ENSG00000143740.SNAP47	DLPFC	0.68545	0.493
ENSG00000164530.PI16	DLPFC	0.685	0.493
ENSG00000156052.GNAQ	DLPFC	-0.685	0.493
ENSG00000112339.HBS1L	DLPFC	-0.685	0.493
CNTN2	Plasma_Protein	0.6849	0.493
STAT3	Plasma_Protein	0.685	0.4934
ENSG00000087299.L2HGDH	DLPFC	-0.6827	0.495
ENSG00000105676.ARMC6	DLPFC	0.6813	0.496
ENSG00000114698.PLSCR4	DLPFC	-0.68	0.496
MFGE8	Plasma_Protein	-0.6804	0.496
SH3BP2	Plasma_Protein	0.6806	0.496127
ENSG00000100714.MTHFD1	DLPFC	0.6776	0.498
ENSG00000188517.COL25A1	DLPFC	0.6776	0.498
ENSG00000105357.MYH14	DLPFC	-0.67744	0.498
ENSG00000117448.AKR1A1	DLPFC	-0.67767	0.498
UGDH	Plasma_Protein	0.6763	0.498873
ENSG00000139131.YARS2	DLPFC	0.67309	0.501
DSC2	Plasma_Protein	-0.673	0.501
ENSG00000143774.GUK1	DLPFC	0.66595	0.505
ENSG00000170017.ALCAM	DLPFC	0.6654	0.506
ENSG00000242612.DECR2	DLPFC	0.6624	0.508
ENSG00000109610.SOD3	DLPFC	0.6611	0.509
ENSG00000129353.SLC44A2	DLPFC	0.66022	0.509
ENSG00000103932.RPAP1	DLPFC	-0.65974	0.509
MIA	Plasma_Protein	0.66	0.509
DEF6	Plasma_Protein	0.66	0.50924
CHGA	Plasma_Protein	0.6589	0.509983
ENSG00000006625.GGCT	DLPFC	0.6586	0.51
ENSG00000088543.C3orf18	DLPFC	0.6567	0.511
ENSG00000150995.ITPR1	DLPFC	0.6549	0.513
ENSG00000197045.GMFB	DLPFC	-0.6543	0.513
HINT1	Plasma_Protein	0.6537	0.51328
ENSG00000165140.FBP1	DLPFC	0.6531	0.514
PSME2	Plasma_Protein	0.6521	0.514357
IGFBPL1	Plasma_Protein	0.6514	0.514772
ENSG00000124357.NAGK	DLPFC	0.6511	0.515
ENSG00000198873.GRK5	DLPFC	-0.6499	0.516
ENSG00000267673.FDX1L	DLPFC	-0.65003	0.516
ENSG00000180776.ZDHHC20	DLPFC	0.6461	0.5182
ENSG00000004399.PLXND1	DLPFC	-0.6445	0.519
SPOCK3	Plasma_Protein	-0.6409	0.521576
ENSG00000153982.GDPD1	DLPFC	0.6348	0.526
ENSG00000091664.SLC17A6	DLPFC	-0.63462	0.526
HIBCH	Plasma_Protein	0.6335	0.526382
ENSG00000138031.ADCY3	DLPFC	0.6276	0.53
ENSG00000120306.CYSTM1	DLPFC	-0.628	0.53
GAS6	Plasma_Protein	0.6276	0.5303
ENSG00000118308.LRMP	DLPFC	-0.62637	0.531
ENSG00000144535.DIS3L2	DLPFC	-0.6242	0.532
ENSG00000163431.LMOD1	DLPFC	-0.62527	0.532
PPIC	Plasma_Protein	0.6231	0.53324
AMIGO2	Plasma_Protein	-0.62	0.535274
ENSG00000136856.SLC2A8	DLPFC	-0.6193	0.536
ENSG00000175497.DPP10	DLPFC	0.6175	0.537
ENSG00000198585.NUDT16	DLPFC	0.6161	0.538
ENSG00000177225.PDDC1	DLPFC	-0.61644	0.538
CRTAM	Plasma_Protein	0.6114	0.5409
ENSG00000169762.TAPT1	DLPFC	0.6105	0.542
RTP4	Plasma_Protein	-0.60868	0.542739
ENSG00000087884.AAMDC	DLPFC	0.60809	0.543
ENSG00000137124.ALDH1B1	DLPFC	0.6079	0.543
ENSG00000008394.MGST1	DLPFC	-0.60856	0.543
ENSG00000146085.MUT	DLPFC	-0.603	0.546
ENSG00000095713.CRTAC1	DLPFC	-0.6044	0.546
CHST15	Plasma_Protein	-0.6032	0.546
ENSG00000154229.PRKCA	DLPFC	0.60251	0.547
ENSG00000169660.HEXDC	DLPFC	0.60033	0.548
ENSG00000015475.BID	DLPFC	-0.60149	0.548
ENSG00000072952.MRVI1	DLPFC	0.59917	0.549
ITIH2	Plasma_Protein	0.5986	0.549
ENSG00000160439.RDH13	DLPFC	0.5982	0.55
ENSG00000198498.TMA16	DLPFC	-0.5965	0.551
ENSG00000112357.PEX7	DLPFC	-0.597	0.551
ENSG00000117691.NENF	DLPFC	0.59475	0.552
ENSG00000139684.ESD	DLPFC	-0.5935	0.55286
ENSG00000036448.MYOM2	DLPFC	0.5938	0.553
PGM1	Plasma_Protein	-0.5911	0.554
ENSG00000006071.ABCC8	DLPFC	0.591	0.555
ENSG00000244414.CFHR1	DLPFC	0.58983	0.555
EIF4B	Plasma_Protein	0.5891	0.555782
ENSG00000136280.CCM2	DLPFC	-0.5891	0.556
SLAMF6	Plasma_Protein	-0.589	0.556
ENSG00000177542.SLC25A22	DLPFC	-0.58792	0.557
ENSG00000164111.ANXA5	DLPFC	0.5853	0.558
ENSG00000135002.RFK	DLPFC	-0.5858	0.558
AKR1C4	Plasma_Protein	0.5863	0.558
ENSG00000132330.SCLY	DLPFC	0.5841	0.559
PLTP	Plasma_Protein	-0.582	0.561
ENSG00000112425.EPM2A	DLPFC	0.579	0.562
AIF1L	Plasma_Protein	0.5786	0.56289
ENSG00000088205.DDX18	DLPFC	0.579	0.563
ENSG00000106605.BLVRA	DLPFC	0.5788	0.563
ENSG00000158793.NIT1	DLPFC	-0.57858	0.563
CXCL11	Plasma_Protein	0.5778	0.563391
ENSG00000130592.LSP1	DLPFC	0.57372	0.566
ENSG00000213689.TREX1	DLPFC	0.5724	0.567
ENSG00000137106.GRHPR	DLPFC	0.5722	0.567
ENSG00000069998.CECR5	DLPFC	-0.572	0.567
GSTA1	Plasma_Protein	0.572	0.5673
CLINT1	Plasma_Protein	-0.5694	0.5691
ENSG00000159228.CBR1	DLPFC	-0.5688	0.5695
ENSG00000101247.NDUFAF5	DLPFC	0.56709	0.570654
ACP6	Plasma_Protein	0.5642	0.573
TFF2	Plasma_Protein	0.5635	0.573
ENSG00000117899.MESDC2	DLPFC	0.56197	0.574
ENSG00000121350.PYROXD1	DLPFC	-0.55996	0.576
ENSG00000089597.GANAB	DLPFC	0.55802	0.577
ENSG00000171497.PPID	DLPFC	0.5557	0.578
ENSG00000108439.PNPO	DLPFC	0.55566	0.578
ENSG00000179295.PTPN11	DLPFC	0.55564	0.578
ENSG00000187676.B3GALTL	DLPFC	0.5543	0.57935
FGG	Plasma_Protein	-0.5538	0.5797
ENSG00000158887.MPZ	DLPFC	0.55238	0.581
ENSG00000166068.SPRED1	DLPFC	0.55029	0.582
ENSG00000166340.TPP1	DLPFC	-0.54723	0.584
ENSG00000087303.NID2	DLPFC	-0.5482	0.584
DYNLL2	Plasma_Protein	-0.547	0.58436
ENSG00000050426.LETMD1	DLPFC	-0.5468	0.585
PSAPL1	Plasma_Protein	-0.5453	0.585523
ENSG00000134461.ANKRD16	DLPFC	0.5444	0.586
ENSG00000187764.SEMA4D	DLPFC	-0.5444	0.586
ENSG00000136235.GPNMB	DLPFC	-0.5446	0.586
ENSG00000197959.DNM3	DLPFC	-0.54051	0.589
ENSG00000079739.PGM1	DLPFC	-0.53873	0.59
ENSG00000197150.ABCB8	DLPFC	-0.5394	0.59
MSMP	Plasma_Protein	0.5365	0.591607
ENSG00000075234.TTC38	DLPFC	0.53583	0.592
ENSG00000147853.AK3	DLPFC	-0.5345	0.593
HS3ST3B1	Plasma_Protein	0.534	0.5932
ENSG00000116096.SPR	DLPFC	-0.5317	0.595
ENSG00000154027.AK5	DLPFC	0.53043	0.596
ENSG00000073008.PVR	DLPFC	0.52984	0.596
ENSG00000164307.ERAP1	DLPFC	0.527	0.598
PPP2R5A	Plasma_Protein	-0.5244	0.6
DNAJB11	Plasma_Protein	0.52324	0.600811
ENSG00000110917.MLEC	DLPFC	-0.52111	0.602
ENSG00000033170.FUT8	DLPFC	-0.5206	0.603
NTN4	Plasma_Protein	0.5194	0.60349
ENSG00000122335.SERAC1	DLPFC	0.519	0.604
ENSG00000137198.GMPR	DLPFC	-0.518	0.604
ENSG00000145439.CBR4	DLPFC	-0.5187	0.604
ENSG00000124126.PREX1	DLPFC	0.51763	0.604717
ENSG00000235173.FAM203A	DLPFC	0.5162	0.606
HRSP12	Plasma_Protein	0.514	0.6074
DBI	Plasma_Protein	0.5096	0.61034
FAM177A1	Plasma_Protein	0.5083	0.61125
IMPA2	Plasma_Protein	-0.507	0.612
ENSG00000138074.SLC5A6	DLPFC	-0.5056	0.613
ENSG00000155229.MMS19	DLPFC	-0.5063	0.613
SPINK5	Plasma_Protein	0.5053	0.61336
CNTN4	Plasma_Protein	0.50475	0.613735
ENSG00000140090.SLC24A4	DLPFC	0.505	0.614
ENSG00000104312.RIPK2	DLPFC	0.5045	0.614
IL12B	Plasma_Protein	-0.5042	0.61415
ENSG00000108528.SLC25A11	DLPFC	0.50281	0.615
ENSG00000169359.SLC33A1	DLPFC	-0.5028	0.615
ENSG00000175536.LIPT2	DLPFC	-0.50164	0.616
ENSG00000139117.CPNE8	DLPFC	-0.49767	0.619
PROK2	Plasma_Protein	0.49586	0.619991
ENSG00000122873.CISD1	DLPFC	-0.4939	0.621
ENSG00000066926.FECH	DLPFC	0.494	0.62147
ENSG00000090920.FCGBP	DLPFC	-0.49178	0.623
ENSG00000170525.PFKFB3	DLPFC	-0.489	0.625
ENSG00000156219.ART3	DLPFC	0.4878	0.626
ENSG00000198848.CES1	DLPFC	-0.4843	0.628
ENSG00000101160.CTSZ	DLPFC	-0.48367	0.628621
IL6ST	Plasma_Protein	-0.4801	0.63118
ERAP1	Plasma_Protein	0.477	0.63339
ENSG00000148700.ADD3	DLPFC	0.4763	0.634
ENSG00000224877.C17orf89	DLPFC	-0.47567	0.634
ENSG00000127603.MACF1	DLPFC	-0.475	0.635
ENSG00000117480.FAAH	DLPFC	-0.47295	0.636
ENSG00000013583.HEBP1	DLPFC	0.47152	0.637
ENSG00000049239.H6PD	DLPFC	0.46893	0.639
ENSG00000125375.ATP5S	DLPFC	-0.4687	0.639
FUT8	Plasma_Protein	0.4657	0.641403
GPR56	Plasma_Protein	0.465	0.6419
ENSG00000111052.LIN7A	DLPFC	0.46559	0.642
ENSG00000131188.PRR7	DLPFC	0.464	0.642
ENSG00000162909.CAPN2	DLPFC	0.46302	0.643
ENSG00000053702.NRIP2	DLPFC	-0.45869	0.646
ENSG00000091972.CD200	DLPFC	-0.4592	0.646
TDGF1	Plasma_Protein	0.45841	0.646661
ENSG00000145087.STXBP5L	DLPFC	0.4582	0.647
ENSG00000124608.AARS2	DLPFC	-0.457	0.648
ENSG00000176623.RMDN1	DLPFC	-0.455	0.649
ENSG00000111906.HDDC2	DLPFC	-0.455	0.649
CCL17	Plasma_Protein	0.454	0.6501
ENSG00000169213.RAB3B	DLPFC	-0.45165	0.652
IL1RL2	Plasma_Protein	-0.4502	0.652587
ENSG00000033011.ALG1	DLPFC	0.4486	0.654
ENSG00000130005.GAMT	DLPFC	-0.44875	0.654
MANEA	Plasma_Protein	-0.4468	0.65505
ENSG00000203667.COX20	DLPFC	-0.4458	0.656
ENSG00000126261.UBA2	DLPFC	0.44434	0.657
ENSG00000106665.CLIP2	DLPFC	0.4429	0.658
ENSG00000203705.TATDN3	DLPFC	0.44286	0.658
SPINK2	Plasma_Protein	0.4412	0.659079
ENSG00000177963.RIC8A	DLPFC	0.44057	0.66
ENSG00000135778.NTPCR	DLPFC	0.43811	0.661
ENSG00000196704.AMZ2	DLPFC	-0.4379	0.661
CD200R1	Plasma_Protein	-0.43784	0.661505
ENSG00000240344.PPIL3	DLPFC	0.4373	0.662
ENSG00000175183.CSRP2	DLPFC	0.43652	0.662
ENSG00000186153.WWOX	DLPFC	-0.4356	0.663
ENSG00000060982.BCAT1	DLPFC	-0.43644	0.663
ENSG00000167315.ACAA2	DLPFC	-0.435	0.6633
C7	Plasma_Protein	0.4351	0.66347
ENSG00000151806.GUF1	DLPFC	0.4347	0.664
ENSG00000140950.TLDC1	DLPFC	-0.4345	0.664
ENSG00000116981.NT5C1A	DLPFC	0.43318	0.665
ENSG00000102743.SLC25A15	DLPFC	-0.433	0.665
ENSG00000133048.CHI3L1	DLPFC	-0.43102	0.666
ENSG00000014919.COX15	DLPFC	-0.4315	0.666
ENSG00000117450.PRDX1	DLPFC	-0.43228	0.666
VTA1	Plasma_Protein	0.4315	0.66611
TREM1	Plasma_Protein	0.4292	0.66776
ENSG00000204851.PNMAL2	DLPFC	-0.42669	0.67
ENSG00000076641.PAG1	DLPFC	0.4254	0.671
ENSG00000128311.TST	DLPFC	0.42301	0.672
MMP10	Plasma_Protein	0.4225	0.6727
ATP1B2	Plasma_Protein	0.422	0.67318
ENSG00000134201.GSTM5	DLPFC	0.41932	0.675
ENSG00000198363.ASPH	DLPFC	-0.4188	0.675
RRM2B	Plasma_Protein	-0.419	0.6751
ENSG00000133103.COG6	DLPFC	-0.4189	0.67527
ENSG00000197969.VPS13A	DLPFC	0.4151	0.678
POMGNT2	Plasma_Protein	0.41457	0.678455
CD200	Plasma_Protein	0.41281	0.679748
ENSG00000163541.SUCLG1	DLPFC	0.4125	0.68
ENSG00000104522.TSTA3	DLPFC	0.411	0.681
ENSG00000146476.C6orf211	DLPFC	0.411	0.681
UBE2F	Plasma_Protein	-0.4107	0.681272
ENSG00000110880.CORO1C	DLPFC	0.4098	0.682
ENSG00000170075.GPR37L1	DLPFC	0.40796	0.683
ENSG00000261609.GAN	DLPFC	0.4077	0.683
ENSG00000162551.ALPL	DLPFC	0.40644	0.684
ENSG00000106976.DNM1	DLPFC	0.4056	0.685
ENSG00000143850.PLEKHA6	DLPFC	-0.40453	0.686
CLEC1B	Plasma_Protein	0.4019	0.687734
ENSG00000166411.IDH3A	DLPFC	0.40189	0.688
ENSG00000205356.TECPR1	DLPFC	0.4018	0.688
ENSG00000100294.MCAT	DLPFC	-0.40179	0.688
ENSG00000113845.TIMMDC1	DLPFC	-0.4018	0.688
ENSG00000163913.IFT122	DLPFC	0.4005	0.689
ENSG00000020577.SAMD4A	DLPFC	0.3998	0.689
ENSG00000142082.SIRT3	DLPFC	0.3986	0.69
GXYLT1	Plasma_Protein	-0.395	0.692839
ENSG00000124831.LRRFIP1	DLPFC	0.3928	0.694
ENSG00000004468.CD38	DLPFC	-0.3933	0.694
CA13	Plasma_Protein	-0.392	0.6947
ENSG00000011376.LARS2	DLPFC	0.3922	0.695
ENSG00000113734.BNIP1	DLPFC	0.39	0.696
ENSG00000172456.FGGY	DLPFC	-0.39128	0.696
CLEC12A	Plasma_Protein	0.3897	0.696753
ENSG00000065000.AP3D1	DLPFC	0.39	0.697
ENSG00000152620.NADK2	DLPFC	-0.389	0.697
ENSG00000181195.PENK	DLPFC	-0.39	0.697
PARK7	Plasma_Protein	0.3869	0.699
B3GNT2	Plasma_Protein	0.3838	0.701123
FJX1	Plasma_Protein	0.3827	0.7019
ENSG00000155660.PDIA4	DLPFC	-0.3823	0.702
IGF2R	Plasma_Protein	-0.3816	0.70279
ENSG00000164535.DAGLB	DLPFC	0.3806	0.704
ENSG00000081087.OSTM1	DLPFC	-0.38	0.704
ENSG00000106477.CEP41	DLPFC	-0.3788	0.705
ENSG00000198805.PNP	DLPFC	-0.3792	0.705
ENSG00000153406.NMRAL1	DLPFC	0.3751	0.708
ENSG00000166275.C10orf32	DLPFC	0.3749	0.708
KYNU	Plasma_Protein	0.3739	0.708455
ENSG00000100889.PCK2	DLPFC	-0.3724	0.71
CDHR5	Plasma_Protein	0.3712	0.7105
ENSG00000148484.RSU1	DLPFC	0.371	0.711
ENSG00000106524.ANKMY2	DLPFC	-0.3699	0.711
ENSG00000171530.TBCA	DLPFC	-0.37	0.711
ENSG00000081760.AACS	DLPFC	-0.3708	0.711
ENSG00000107863.ARHGAP21	DLPFC	-0.3686	0.712
ENSG00000123453.SARDH	DLPFC	0.3677	0.713
ENSG00000119471.HSDL2	DLPFC	-0.3675	0.713
ENSG00000083099.LYRM2	DLPFC	-0.368	0.713
ENSG00000142185.TRPM2	DLPFC	0.3665	0.71396
ENSG00000086205.FOLH1	DLPFC	-0.36593	0.714
ENSG00000198771.RCSD1	DLPFC	0.36574	0.715
CRHBP	Plasma_Protein	-0.3645	0.71548
ENSG00000114021.NIT2	DLPFC	0.3645	0.716
ENSG00000130244.FAM98C	DLPFC	-0.36412	0.716
C1QL1	Plasma_Protein	0.364	0.71621
ENSG00000133706.LARS	DLPFC	0.363	0.717
ENSG00000136810.TXN	DLPFC	-0.3625	0.717
REG1B	Plasma_Protein	-0.3619	0.717409
GRAMD1C	Plasma_Protein	0.36159	0.717659
ENSG00000100034.PPM1F	DLPFC	0.35947	0.719
ENSG00000014123.UFL1	DLPFC	0.359	0.72
ENSG00000198756.COLGALT2	DLPFC	0.35835	0.72
SFRP4	Plasma_Protein	-0.3575	0.7208
ENSG00000127022.CANX	DLPFC	-0.357	0.721
UGT1A6	Plasma_Protein	-0.3566	0.721365
ENSG00000063761.ADCK1	DLPFC	0.3539	0.723
ENSG00000149089.APIP	DLPFC	-0.35413	0.723
ENSG00000143353.LYPLAL1	DLPFC	-0.35342	0.724
ENSG00000213995.CARKD	DLPFC	0.3527	0.72434
CBR1	Plasma_Protein	-0.3517	0.725
ENSG00000125247.TMTC4	DLPFC	-0.351	0.72561
ENSG00000120526.NUDCD1	DLPFC	-0.3502	0.726
ENSG00000141750.STAC2	DLPFC	-0.35074	0.726
CARS	Plasma_Protein	0.3493	0.7269
ENSG00000065882.TBC1D1	DLPFC	-0.348	0.728
FH	Plasma_Protein	0.3473	0.728
ENSG00000214960.ISPD	DLPFC	-0.3467	0.729
ENSG00000152904.GGPS1	DLPFC	-0.347	0.729
ENSG00000139631.CSAD	DLPFC	0.34349	0.731
ENSG00000158716.DUSP23	DLPFC	-0.34339	0.731
ENSG00000271303.SRXN1	DLPFC	-0.33983	0.733986
ROR2	Plasma_Protein	-0.3387	0.734837
ENSG00000128059.PPAT	DLPFC	0.3384	0.735
ENSG00000106804.C5	DLPFC	0.338	0.735
ENSG00000144115.THNSL2	DLPFC	0.3369	0.736
ENSG00000029639.TFB1M	DLPFC	-0.337	0.736
ENSG00000167325.RRM1	DLPFC	-0.33772	0.736
ENSG00000164172.MOCS2	DLPFC	-0.335	0.738
ENSG00000105499.PLA2G4C	DLPFC	0.33153	0.74
ENSG00000149809.TM7SF2	DLPFC	-0.33177	0.74
PPT1	Plasma_Protein	-0.3325	0.74
NDST1	Plasma_Protein	0.3295	0.74179
ENSG00000069849.ATP1B3	DLPFC	-0.3282	0.743
ENSG00000196586.MYO6	DLPFC	0.326	0.745
ESD	Plasma_Protein	0.3252	0.745
ENSG00000135318.NT5E	DLPFC	0.321	0.748
ENSG00000114115.RBP1	DLPFC	-0.3218	0.748
ENSG00000144036.EXOC6B	DLPFC	-0.3186	0.75
ENSG00000140263.SORD	DLPFC	-0.31879	0.75
SPON2	Plasma_Protein	-0.3183	0.750261
ENSG00000196353.CPNE4	DLPFC	0.317	0.751
IL18R1	Plasma_Protein	-0.3172	0.751091
ENSG00000145321.GC	DLPFC	-0.3157	0.752
ENSG00000125818.PSMF1	DLPFC	0.31587	0.752101
ENSG00000011485.PPP5C	DLPFC	-0.31239	0.755
ENSG00000138231.DBR1	DLPFC	0.3095	0.757
ENSG00000126602.TRAP1	DLPFC	-0.3101	0.757
ENSG00000125652.ALKBH7	DLPFC	-0.3045	0.761
ENSG00000154059.IMPACT	DLPFC	0.304	0.76124
MGP	Plasma_Protein	-0.303	0.761869
PGD	Plasma_Protein	-0.3032	0.762
HEXB	Plasma_Protein	-0.3012	0.76324
ENSG00000171503.ETFDH	DLPFC	0.3003	0.764
ENSG00000137133.HINT2	DLPFC	0.2996	0.764
ENSG00000037757.MRI1	DLPFC	0.29874	0.765
ENSG00000133401.PDZD2	DLPFC	-0.298	0.765
ENSG00000118939.UCHL3	DLPFC	0.298	0.76571
ENSG00000185532.PRKG1	DLPFC	0.2975	0.766
ENSG00000100934.SEC23A	DLPFC	-0.2977	0.766
ENSG00000111615.KRR1	DLPFC	0.29624	0.767
ENSG00000205629.LCMT1	DLPFC	-0.296	0.767
ENSG00000198189.HSD17B11	DLPFC	-0.2946	0.768
ENSG00000144647.POMGNT2	DLPFC	0.2941	0.769
ENSG00000105255.FSD1	DLPFC	-0.29354	0.769
ENSG00000101298.SNPH	DLPFC	-0.29024	0.771636
ENSG00000163932.PRKCD	DLPFC	-0.2883	0.773
ENSG00000087253.LPCAT2	DLPFC	-0.2844	0.776
UGT1A1	Plasma_Protein	0.2836	0.776687
ENSG00000071282.LMCD1	DLPFC	0.2814	0.778
ENSG00000143156.NME7	DLPFC	-0.28132	0.778
ENSG00000171960.PPIH	DLPFC	-0.28162	0.778
ENSG00000137513.NARS2	DLPFC	-0.28112	0.779
ENSG00000159423.ALDH4A1	DLPFC	-0.27932	0.78
NCAM2	Plasma_Protein	0.2788	0.78
GP1BA	Plasma_Protein	0.278	0.78084
GPNMB	Plasma_Protein	0.2781	0.7809
ENSG00000120063.GNA13	DLPFC	0.27772	0.781
ENSG00000150401.DCUN1D2	DLPFC	0.2774	0.7815
ENSG00000087274.ADD1	DLPFC	-0.2761	0.782
HADH	Plasma_Protein	-0.2759	0.782618
ENSG00000125633.CCDC93	DLPFC	-0.2753	0.783
SELM	Plasma_Protein	-0.273	0.78523
ENSG00000171115.GIMAP8	DLPFC	0.2712	0.786
ENSG00000157500.APPL1	DLPFC	0.2699	0.787
ENSG00000117016.RIMS3	DLPFC	-0.26886	0.788
ENSG00000115944.COX7A2L	DLPFC	-0.2694	0.788
CD59	Plasma_Protein	-0.2688	0.7881
ENSG00000122033.MTIF3	DLPFC	0.2662	0.79006
ENSG00000085719.CPNE3	DLPFC	-0.2645	0.791
APOA5	Plasma_Protein	-0.2642	0.7916
ENSG00000197119.SLC25A29	DLPFC	-0.2641	0.792
ENSG00000134198.TSPAN2	DLPFC	0.26286	0.793
ENSG00000205084.TMEM231	DLPFC	0.2602	0.795
ENSG00000185477.GPRIN3	DLPFC	0.26	0.795
ENSG00000105254.TBCB	DLPFC	-0.25977	0.795
ENSG00000103150.MLYCD	DLPFC	0.2583	0.796
CNTN1	Plasma_Protein	0.2579	0.796446
ENSG00000177119.ANO6	DLPFC	-0.25564	0.798
HSPA13	Plasma_Protein	0.2548	0.799
ENSG00000160221.C21orf33	DLPFC	0.2526	0.80055
MMP9	Plasma_Protein	0.251	0.802
ENSG00000134056.MRPS36	DLPFC	0.25	0.803
TNFSF8	Plasma_Protein	0.2489	0.803476
ENSG00000140043.PTGR2	DLPFC	-0.2482	0.804
SERPINA9	Plasma_Protein	-0.2471	0.804802
ENSG00000140575.IQGAP1	DLPFC	-0.24671	0.805
ENSG00000048392.RRM2B	DLPFC	-0.2451	0.806
ENSG00000099282.TSPAN15	DLPFC	-0.2455	0.806
TAPBPL	Plasma_Protein	0.2445	0.806833
ENSG00000184674.GSTT1	DLPFC	0.24474	0.807
ENSG00000075336.TIMM21	DLPFC	0.244	0.8073
ENSG00000023909.GCLM	DLPFC	0.24265	0.808
ENSG00000256806.AC004706.1	DLPFC	-0.2427	0.808
ENSG00000110801.PSMD9	DLPFC	0.24212	0.809
ENSG00000173705.SUSD5	DLPFC	-0.2413	0.809
ENSG00000115129.TP53I3	DLPFC	-0.2417	0.809
ENSG00000136270.TBRG4	DLPFC	0.2384	0.812
ENSG00000108774.RAB5C	DLPFC	-0.23601	0.813
ENSG00000137824.RMDN3	DLPFC	-0.23704	0.813
ENSG00000101474.APMAP	DLPFC	0.23603	0.813407
ENSG00000176105.YES1	DLPFC	-0.236	0.81366
ENSG00000148218.ALAD	DLPFC	0.2349	0.814
ENSG00000119723.COQ6	DLPFC	-0.2348	0.814
ENSG00000138095.LRPPRC	DLPFC	0.2338	0.815
NIT2	Plasma_Protein	-0.2338	0.815139
PROC	Plasma_Protein	-0.2331	0.81566
ENSG00000137767.SQRDL	DLPFC	0.23216	0.816
ENSG00000103876.FAH	DLPFC	0.2304	0.818
PLXNC1	Plasma_Protein	-0.2295	0.818466
ENSG00000012822.CALCOCO1	DLPFC	-0.229	0.819
CHST9	Plasma_Protein	0.229	0.819
ENSG00000110063.DCPS	DLPFC	0.22719	0.82
LIPN	Plasma_Protein	-0.2281	0.82
ENSG00000185345.PARK2	DLPFC	0.226	0.821
ENSG00000175193.PARL	DLPFC	0.2247	0.822
ENSG00000004700.RECQL	DLPFC	0.22457	0.822
ENSG00000133805.AMPD3	DLPFC	-0.22535	0.822
ENSG00000108861.DUSP3	DLPFC	0.22188	0.824
ENSG00000187231.SESTD1	DLPFC	-0.2227	0.824
ENSG00000169738.DCXR	DLPFC	0.22126	0.825
ULBP3	Plasma_Protein	-0.2206	0.82537
ENSG00000137364.TPMT	DLPFC	0.219	0.827
ENSG00000213920.MDP1	DLPFC	0.2167	0.828
CTSO	Plasma_Protein	0.2158	0.829169
ENSG00000151576.QTRTD1	DLPFC	0.2142	0.83
ENSG00000090661.CERS4	DLPFC	0.21394	0.831
ENSG00000141959.PFKL	DLPFC	0.2091	0.83434
ENSG00000188313.PLSCR1	DLPFC	-0.2077	0.835
ENSG00000186377.CYP4X1	DLPFC	0.2075	0.836
CRLF1	Plasma_Protein	-0.208	0.836
ENSG00000158806.NPM2	DLPFC	0.2052	0.837
MANSC4	Plasma_Protein	-0.2054	0.837239
ENSG00000100116.GCAT	DLPFC	-0.2041	0.838
H6PD	Plasma_Protein	-0.2027	0.839
ENSG00000127463.EMC1	DLPFC	0.20004	0.841
ENSG00000165028.NIPSNAP3B	DLPFC	0.2	0.841
ANXA4	Plasma_Protein	0.2006	0.841003
KLKB1	Plasma_Protein	-0.1998	0.841625
ENSG00000125166.GOT2	DLPFC	0.1999	0.842
ENSG00000149084.HSD17B12	DLPFC	-0.19829	0.843
ENSG00000157954.WIPI2	DLPFC	0.197	0.844
ENSG00000113361.CDH6	DLPFC	-0.197	0.844
ENSG00000137806.NDUFAF1	DLPFC	-0.19706	0.844
UBASH3B	Plasma_Protein	-0.1967	0.8441
NUDT9	Plasma_Protein	0.1952	0.845225
MANF	Plasma_Protein	0.1945	0.845783
IMPA1	Plasma_Protein	0.194	0.8458
ENSG00000053371.AKR7A2	DLPFC	0.19371	0.846
ENSG00000197043.ANXA6	DLPFC	0.193	0.847
ENSG00000172731.LRRC20	DLPFC	0.1878	0.851
ENSG00000119640.ACYP1	DLPFC	0.1877	0.851
ENSG00000141219.C17orf80	DLPFC	-0.18716	0.852
ENSG00000196839.ADA	DLPFC	0.18441	0.85369
ENSG00000116977.LGALS8	DLPFC	-0.18379	0.854
ENSG00000175606.TMEM70	DLPFC	-0.1842	0.854
SFTPD	Plasma_Protein	0.1841	0.854
ENSG00000123106.CCDC91	DLPFC	0.1827	0.855
LCT	Plasma_Protein	-0.1818	0.855724
ENSG00000151611.MMAA	DLPFC	-0.1816	0.856
ENSG00000125505.MBOAT7	DLPFC	0.18055	0.857
CCL5	Plasma_Protein	0.179	0.85755
RMDN1	Plasma_Protein	0.179	0.8583
ENSG00000204954.C12orf73	DLPFC	0.17786	0.859
ENSG00000164708.PGAM2	DLPFC	-0.1781	0.859
ENSG00000110025.SNX15	DLPFC	-0.17593	0.86
ENSG00000136111.TBC1D4	DLPFC	0.1734	0.86231
ENSG00000172939.OXSR1	DLPFC	0.172	0.863
ENSG00000162104.ADCY9	DLPFC	0.171	0.864
ENSG00000156136.DCK	DLPFC	0.1701	0.865
ENSG00000196565.HBG2	DLPFC	-0.16873	0.866
PGLYRP1	Plasma_Protein	-0.169	0.866
PDHX	Plasma_Protein	-0.1672	0.8672
ENSG00000073578.SDHA	DLPFC	-0.164	0.87
FCRL3	Plasma_Protein	0.164	0.87
EPHA5	Plasma_Protein	-0.1634	0.870169
ENSG00000181409.AATK	DLPFC	0.15959	0.873
ENSG00000130489.SCO2	DLPFC	0.15619	0.876
ENSG00000137501.SYTL2	DLPFC	0.15491	0.877
ENSG00000129235.TXNDC17	DLPFC	0.15423	0.877
SEZ6L	Plasma_Protein	-0.152	0.87887
ENSG00000058866.DGKG	DLPFC	0.1506	0.88
ENSG00000107719.PALD1	DLPFC	-0.1506	0.88
FAM213A	Plasma_Protein	-0.1507	0.88
ENSG00000196116.TDRD7	DLPFC	-0.1491	0.881
ENSG00000155906.RMND1	DLPFC	-0.15	0.881
ENSG00000102805.CLN5	DLPFC	-0.146	0.88395
SECTM1	Plasma_Protein	-0.146	0.88397
CAPG	Plasma_Protein	-0.1454	0.884362
ENSG00000187688.TRPV2	DLPFC	-0.14253	0.887
ENSG00000239900.ADSL	DLPFC	0.14048	0.888
ENSG00000248485.PCP4L1	DLPFC	-0.14068	0.888
ENSG00000148660.CAMK2G	DLPFC	0.1394	0.889
ENSG00000124523.SIRT5	DLPFC	-0.14	0.889
LGMN	Plasma_Protein	-0.1374	0.89072
ENSG00000213366.GSTM2	DLPFC	0.13672	0.891
ENSG00000136783.NIPSNAP3A	DLPFC	0.1366	0.891
ENSG00000171724.VAT1L	DLPFC	-0.1365	0.891
ENSG00000103966.EHD4	DLPFC	0.13516	0.892
ENSG00000074582.BCS1L	DLPFC	-0.1353	0.892
HTATIP2	Plasma_Protein	-0.1353	0.8924
C1QTNF5	Plasma_Protein	0.1332	0.894
ENSG00000065357.DGKA	DLPFC	0.13194	0.895
ENSG00000138678.AGPAT9	DLPFC	-0.1303	0.896
ENSG00000157064.NMNAT2	DLPFC	-0.13095	0.896
ENSG00000106603.COA1	DLPFC	0.1292	0.897
KNG1	Plasma_Protein	-0.1288	0.897515
SWAP70	Plasma_Protein	0.1273	0.8987
ENSG00000173226.IQCB1	DLPFC	-0.1275	0.899
ENSG00000158825.CDA	DLPFC	0.12554	0.9
ENSG00000163866.SMIM12	DLPFC	0.12414	0.901
ENSG00000172379.ARNT2	DLPFC	0.11936	0.905
ENSG00000145050.MANF	DLPFC	-0.119	0.905
ENSG00000146648.EGFR	DLPFC	-0.1192	0.905
ENSG00000173992.CCS	DLPFC	0.11818	0.906
ENSG00000243444.PALM2	DLPFC	0.118	0.906
ENSG00000108010.GLRX3	DLPFC	0.1178	0.906
ENSG00000169288.MRPL1	DLPFC	0.1162	0.907
ENSG00000131504.DIAPH1	DLPFC	-0.117	0.907
ENSG00000123159.GIPC1	DLPFC	-0.11712	0.907
OBP2B	Plasma_Protein	0.1164	0.907299
ENSG00000124587.PEX6	DLPFC	0.115	0.908
MIF	Plasma_Protein	-0.115	0.90845
SERPINB1	Plasma_Protein	0.1132	0.90991
LGALS9	Plasma_Protein	0.112	0.91093
ENSG00000154217.PITPNC1	DLPFC	0.1123	0.911
ENSG00000133789.SWAP70	DLPFC	0.11173	0.911
CD86	Plasma_Protein	-0.11086	0.91173
ENSG00000259431.THTPA	DLPFC	-0.11	0.912
ENSG00000128335.APOL2	DLPFC	-0.10899	0.913
ENSG00000132906.CASP9	DLPFC	-0.10963	0.913
ENSG00000177000.MTHFR	DLPFC	0.10743	0.914
ENSG00000072756.TRNT1	DLPFC	-0.1082	0.914
ENSG00000162377.COA7	DLPFC	0.10618	0.915
ENSG00000135090.TAOK3	DLPFC	0.10452	0.917
ENSG00000163389.POGLUT1	DLPFC	-0.1006	0.92
ENSG00000100364.KIAA0930	DLPFC	-0.101	0.92
ENSG00000160124.CCDC58	DLPFC	0.0996	0.921
CALCB	Plasma_Protein	-0.0986	0.9214
APLP2	Plasma_Protein	0.0959	0.9236
ENSG00000099994.SUSD2	DLPFC	-0.09407	0.925
PSAT1	Plasma_Protein	-0.0911	0.927425
ENSG00000135597.REPS1	DLPFC	-0.091	0.928
ENSG00000103485.QPRT	DLPFC	0.0893	0.929
ENSG00000134330.IAH1	DLPFC	0.0862	0.931
ENSG00000125814.NAPB	DLPFC	-0.08431	0.932813
ENSG00000172375.C2CD2L	DLPFC	0.0845	0.933
ENSG00000111911.HINT3	DLPFC	-0.084	0.933
ENSG00000035141.FAM136A	DLPFC	-0.0846	0.933
ENSG00000215845.TSTD1	DLPFC	0.08337	0.934
ENSG00000135472.FAIM2	DLPFC	0.08267	0.934
ENSG00000204237.OXLD1	DLPFC	-0.0828	0.934
ENSG00000134444.KIAA1468	DLPFC	0.082	0.93468
ENSG00000240972.MIF	DLPFC	0.08186	0.935
RARRES2	Plasma_Protein	0.0814	0.9351
ENSG00000151693.ASAP2	DLPFC	0.0809	0.936
ENTPD1	Plasma_Protein	-0.0785	0.937
ENSG00000103496.STX4	DLPFC	0.0774	0.938
ENSG00000005882.PDK2	DLPFC	-0.07719	0.938
ENSG00000145248.SLC10A4	DLPFC	-0.0726	0.942
USP15	Plasma_Protein	-0.0708	0.94354
ENSG00000111144.LTA4H	DLPFC	-0.06996	0.944
ENSG00000163818.LZTFL1	DLPFC	0.0679	0.946
ENSG00000100243.CYB5R3	DLPFC	-0.06821	0.946
LGALS3	Plasma_Protein	-0.0675	0.946178
INPP5B	Plasma_Protein	0.0666	0.947
ENSG00000119321.FKBP15	DLPFC	0.0643	0.949
ENSG00000129003.VPS13C	DLPFC	0.0612	0.951
C8G	Plasma_Protein	-0.061	0.951381
ENSG00000165475.CRYL1	DLPFC	0.0594	0.95264
ENSG00000148290.SURF1	DLPFC	-0.059	0.953
ENSG00000105607.GCDH	DLPFC	-0.05915	0.953
CHST11	Plasma_Protein	0.0589	0.953067
ENSG00000102781.KATNAL1	DLPFC	-0.0584	0.95342
ENSG00000188906.LRRK2	DLPFC	0.05622	0.955
TIRAP	Plasma_Protein	0.0562	0.9552
ADH1C	Plasma_Protein	0.0559	0.955424
ENSG00000125447.GGA3	DLPFC	-0.05474	0.956
ENSG00000158863.FAM160B2	DLPFC	-0.0549	0.956
ENSG00000084207.GSTP1	DLPFC	-0.05544	0.956
ENSG00000134569.LRP4	DLPFC	-0.05347	0.957
ENSG00000100577.GSTZ1	DLPFC	-0.0539	0.957
ENSG00000124370.MCEE	DLPFC	-0.0543	0.957
APP	Plasma_Protein	-0.0541	0.957
ART4	Plasma_Protein	-0.0532	0.957576
ENSG00000117280.RAB7L1	DLPFC	0.05256	0.958
ENSG00000086289.EPDR1	DLPFC	-0.0532	0.958
G3BP2	Plasma_Protein	-0.0518	0.958691
ENSG00000103381.CPPED1	DLPFC	-0.0488	0.961
ENSG00000151327.FAM177A1	DLPFC	0.0473	0.962
ENSG00000132780.NASP	DLPFC	0.04638	0.963
ENSG00000109016.DHRS7B	DLPFC	0.04529	0.964
ENSG00000186642.PDE2A	DLPFC	0.04487	0.964
ENSG00000196865.NHLRC2	DLPFC	-0.045	0.964
EFNB2	Plasma_Protein	-0.0441	0.9649
ENSG00000182551.ADI1	DLPFC	0.0436	0.965
ENSG00000105755.ETHE1	DLPFC	-0.04383	0.965
SERPINA3	Plasma_Protein	-0.0429	0.965758
ENSG00000085449.WDFY1	DLPFC	-0.042	0.966
ENSG00000106028.SSBP1	DLPFC	-0.0421	0.966
THG1L	Plasma_Protein	-0.0412	0.96717
ENSG00000147687.TATDN1	DLPFC	0.0403	0.968
ENSG00000138772.ANXA3	DLPFC	0.0388	0.969
GHR	Plasma_Protein	0.0379	0.96978
GNLY	Plasma_Protein	-0.0368	0.970642
ENSG00000091140.DLD	DLPFC	-0.0345	0.972
BOC	Plasma_Protein	-0.03497	0.972105
ENSG00000164933.SLC25A32	DLPFC	-0.0337	0.973
PYGL	Plasma_Protein	-0.0316	0.974795
ENSG00000106077.ABHD11	DLPFC	0.0317	0.975
ENSG00000130226.DPP6	DLPFC	0.0305	0.976
ENSG00000011083.SLC6A7	DLPFC	0.028	0.978
ENSG00000155380.SLC16A1	DLPFC	0.02772	0.978
ENSG00000142453.CARM1	DLPFC	0.02749	0.978
ENSG00000100744.GSKIP	DLPFC	0.0271	0.978
ENSG00000122729.ACO1	DLPFC	-0.0281	0.978
ENSG00000128829.EIF2AK4	DLPFC	0.02662	0.979
ENSG00000165060.FXN	DLPFC	0.0265	0.979
SMOC2	Plasma_Protein	0.0262	0.97912
ENSG00000228695.CES1P1	DLPFC	-0.0255	0.98
ENSG00000134909.ARHGAP32	DLPFC	-0.02409	0.981
ENSG00000143164.DCAF6	DLPFC	0.02206	0.982
ENSG00000076685.NT5C2	DLPFC	-0.0226	0.982
ENSG00000183208.GDPGP1	DLPFC	0.02108	0.983
GSTZ1	Plasma_Protein	0.0203	0.983808
NID2	Plasma_Protein	-0.0201	0.983934
PROL1	Plasma_Protein	-0.0178	0.985809
MTHFS	Plasma_Protein	0.0175	0.986
LRIG3	Plasma_Protein	-0.017	0.986432
UNC5C	Plasma_Protein	0.017	0.986471
ENSG00000054118.THRAP3	DLPFC	0.01652	0.987
ENSG00000160179.ABCG1	DLPFC	-0.0143	0.98859
ENSG00000189060.H1F0	DLPFC	0.0138	0.989
ENSG00000136732.GYPC	DLPFC	0.0132	0.989
ENSG00000106853.PTGR1	DLPFC	-0.0135	0.989
IGFBP7	Plasma_Protein	-0.0128	0.989759
ENSG00000135069.PSAT1	DLPFC	-0.0122	0.99
CPB2	Plasma_Protein	-0.0096	0.9923
ENSG00000166192.SENP8	DLPFC	-0.00775	0.994
ENSG00000146535.GNA12	DLPFC	-0.006	0.995
ENSG00000141698.NT5C3B	DLPFC	-0.00608	0.995
ENSG00000089006.SNX5	DLPFC	-0.00563	0.995507
CPB1	Plasma_Protein	0.00559	0.995536
ENSG00000185163.DDX51	DLPFC	-0.00466	0.996
ENSG00000121060.TRIM25	DLPFC	0.00426	0.997
ENSG00000159322.ADPGK	DLPFC	0.00347	0.997
ENSG00000133460.SLC2A11	DLPFC	-0.00321	0.997
ENSG00000182253.SYNM	DLPFC	-0.00271	0.998
ENSG00000172935.MRGPRF	DLPFC	0.00103	0.999
ENSG00000116299.KIAA1324	DLPFC	-0.00161	0.999
ENSG00000142549.IGLON5	DLPFC	0.00041	1

## Sheet: ST4
Table S4: PWAS results for bipolar disorder across all tissues considered
ID	PANEL	TWAS.Z	TWAS.P
ENSG00000105705.SUGP1	DLPFC	5.8254	5.7e-09
HAPLN4	Plasma_Protein	5.725	1.03e-08
ENSG00000129353.SLC44A2	DLPFC	-5.0572	4.25e-07
ENSG00000058866.DGKG	DLPFC	-4.8215	1.42e-06
ENSG00000180979.LRRC57	DLPFC	4.7241	2.31e-06
ENSG00000114904.NEK4	DLPFC	4.6595	3.17e-06
ST8SIA6	Plasma_Protein	-4.441	8.95e-06
ENSG00000148700.ADD3	DLPFC	4.421	9.82e-06
XPNPEP1	Plasma_Protein	4.349	1.37e-05
ENSG00000125458.NT5C	DLPFC	-4.318	1.57e-05
ENSG00000148842.CNNM2	DLPFC	-4.1902	2.79e-05
ENSG00000104497.SNX16	DLPFC	4.1674	3.08e-05
ENSG00000258429.PDF	DLPFC	4.1255	3.7e-05
ENSG00000115073.ACTR1B	DLPFC	4.10215	4.09e-05
CHMP2A	Plasma_Protein	-3.983	6.81e-05
ENSG00000175471.MCTP1	DLPFC	-3.9389	8.18e-05
TIMP4	Plasma_Protein	-3.932	8.44e-05
ENSG00000182732.RGS6	DLPFC	-3.7381	0.000185
ENSG00000147576.ADHFE1	DLPFC	3.617	0.000298
ENSG00000160285.LSS	DLPFC	3.564	0.000365
ENSG00000167264.DUS2	DLPFC	3.4711	0.000518
ENSG00000132612.VPS4A	DLPFC	3.4673	0.000526
ENSG00000182134.TDRKH	DLPFC	-3.4515	0.000557
ENSG00000105402.NAPA	DLPFC	-3.4253	0.000614
ENSG00000143436.MRPL9	DLPFC	-3.4026	0.000667
ENSG00000169499.PLEKHA2	DLPFC	3.3324	0.000861
ENSG00000105928.DFNA5	DLPFC	3.33118	0.000865
ENSG00000243678.NME1-NME2	DLPFC	3.244	0.00118
ENSG00000147419.CCDC25	DLPFC	-3.1943	0.0014
ENSG00000040933.INPP4A	DLPFC	-3.18238	0.00146
ENSG00000105379.ETFB	DLPFC	3.1761	0.00149
ENSG00000136270.TBRG4	DLPFC	3.16837	0.001533
NPPB	Plasma_Protein	-3.1408	0.00168
ENSG00000160752.FDPS	DLPFC	-3.1354	0.001716
ENSG00000124207.CSE1L	DLPFC	3.1338	0.00173
OLA1	Plasma_Protein	3.13129	0.00174
ENSG00000151693.ASAP2	DLPFC	-3.12231	0.00179
PSMB4	Plasma_Protein	3.1095	0.00187
ENSG00000140945.CDH13	DLPFC	-3.0856	0.002031
ENSG00000240771.ARHGEF25	DLPFC	3.0818	0.00206
ENSG00000159377.PSMB4	DLPFC	3.0776	0.002087
ENSG00000129158.SERGEF	DLPFC	-3.069	0.00215
ENSG00000117054.ACADM	DLPFC	-3.065	0.002176
ENSG00000197798.FAM118B	DLPFC	3.0605	0.00221
ENSG00000162384.C1orf123	DLPFC	3.054	0.002258
ENSG00000167178.ISLR2	DLPFC	-3.0406	0.00236
ENSG00000175115.PACS1	DLPFC	3.0381	0.00238
ENSG00000078269.SYNJ2	DLPFC	-3.02801	0.00246
STAT3	Plasma_Protein	3.028	0.00246
ENSG00000089041.P2RX7	DLPFC	-3.0127	0.00259
ENSG00000196850.PPTC7	DLPFC	-3.0087	0.00262
ENSG00000125375.ATP5S	DLPFC	-3.009	0.002621
ENSG00000100150.DEPDC5	DLPFC	2.9838	0.00285
ENSG00000149927.DOC2A	DLPFC	-2.9354	0.003331
ENSG00000173540.GMPPB	DLPFC	2.9017	0.00371
ENSG00000184076.UQCR10	DLPFC	2.8984	0.00375
ENSG00000167535.CACNB3	DLPFC	-2.8852	0.00391
ENSG00000142453.CARM1	DLPFC	-2.8744	0.00405
APOH	Plasma_Protein	-2.871	0.00409
IL1R1	Plasma_Protein	-2.86632	0.00415
ENSG00000078070.MCCC1	DLPFC	-2.8642	0.00418
ENSG00000005882.PDK2	DLPFC	-2.86	0.00424
ENSG00000079337.RAPGEF3	DLPFC	2.8577	0.00427
ENSG00000232859.LYRM9	DLPFC	-2.857	0.00428
ENSG00000182667.NTM	DLPFC	-2.8537	0.00432
ENSG00000120451.SNX19	DLPFC	-2.8372	0.00455
ENSG00000135778.NTPCR	DLPFC	-2.8359	0.00457
ENSG00000158863.FAM160B2	DLPFC	2.8333	0.00461
ENSG00000089597.GANAB	DLPFC	-2.8275	0.00469
ENSG00000131018.SYNE1	DLPFC	2.82233	0.00477
ENSG00000172575.RASGRP1	DLPFC	2.8027	0.00507
ENSG00000124214.STAU1	DLPFC	2.7928	0.00523
ENSG00000100266.PACSIN2	DLPFC	2.7779	0.00547
ENSG00000103356.EARS2	DLPFC	2.7548	0.005874
ENSG00000168434.COG7	DLPFC	-2.7492	0.005973
ENSG00000188690.UROS	DLPFC	-2.7201	0.00653
ENSG00000157445.CACNA2D3	DLPFC	2.7122	0.00668
ENSG00000120437.ACAT2	DLPFC	-2.69637	0.00701
ENSG00000047932.GOPC	DLPFC	-2.68897	0.00717
ENSG00000178074.C2orf69	DLPFC	2.65042	0.00804
ENSG00000214114.MYCBP	DLPFC	-2.6472	0.008116
ENSG00000167107.ACSF2	DLPFC	2.636	0.00839
ENSG00000167315.ACAA2	DLPFC	2.6334	0.00845
GCLM	Plasma_Protein	2.6154	0.00891
ENSG00000125454.SLC25A19	DLPFC	-2.614	0.00894
ENSG00000146085.MUT	DLPFC	-2.60697	0.00913
CD46	Plasma_Protein	-2.6066	0.00915
MX1	Plasma_Protein	-2.6058	0.00917
ENSG00000128595.CALU	DLPFC	-2.60169	0.009277
ENSG00000167193.CRK	DLPFC	2.586	0.0097
ENSG00000243477.NAT6	DLPFC	2.5751	0.01
ENSG00000148468.FAM171A1	DLPFC	2.572	0.0101
ENSG00000141295.SCRN2	DLPFC	2.562	0.0104
ENSG00000152291.TGOLN2	DLPFC	-2.55531	0.0106
ENSG00000120306.CYSTM1	DLPFC	-2.5499	0.0108
ENSG00000223802.CERS1	DLPFC	-2.5446	0.0109
ENSG00000099282.TSPAN15	DLPFC	-2.5431	0.011
ENSG00000154229.PRKCA	DLPFC	2.54	0.0111
ENSG00000139631.CSAD	DLPFC	2.5313	0.01136
ENSG00000119922.IFIT2	DLPFC	2.5179	0.0118
ENSG00000181915.ADO	DLPFC	-2.5191	0.0118
ENSG00000144306.SCRN3	DLPFC	-2.51853	0.0118
ENSG00000023909.GCLM	DLPFC	2.5143	0.011927
ENSG00000123360.PDE1B	DLPFC	-2.5078	0.01215
ENSG00000122873.CISD1	DLPFC	2.503	0.0123
ENSG00000112096.SOD2	DLPFC	-2.49086	0.01274
ENSG00000066084.DIP2B	DLPFC	-2.4794	0.01316
ENSG00000166501.PRKCB	DLPFC	2.4682	0.013578
FAM177A1	Plasma_Protein	2.449	0.0143
TIRAP	Plasma_Protein	-2.4435	0.0145
ENSG00000165118.C9orf64	DLPFC	2.43498	0.0149
ENSG00000081087.OSTM1	DLPFC	-2.43366	0.01495
ENSG00000144199.FAHD2B	DLPFC	-2.43351	0.015
CD68	Plasma_Protein	-2.425	0.01531
ENSG00000171793.CTPS1	DLPFC	2.4097	0.015968
ENSG00000029639.TFB1M	DLPFC	2.40438	0.0162
ENSG00000079819.EPB41L2	DLPFC	-2.40052	0.01637
ENSG00000127824.TUBA4A	DLPFC	-2.39831	0.0165
RARRES2	Plasma_Protein	-2.395	0.0166
ENSG00000143369.ECM1	DLPFC	-2.386	0.017033
ENSG00000110801.PSMD9	DLPFC	2.3716	0.01771
ENSG00000115657.ABCB6	DLPFC	2.36271	0.0181
ENSG00000143416.SELENBP1	DLPFC	-2.3608	0.018233
ENSG00000149782.PLCB3	DLPFC	2.36	0.01827
ENSG00000163596.ICA1L	DLPFC	2.35593	0.0185
SEMA6A	Plasma_Protein	2.3552	0.0185
ENSG00000128591.FLNC	DLPFC	-2.3294	0.019838
ENSG00000065060.UHRF1BP1	DLPFC	-2.329	0.01986
LRP8	Plasma_Protein	-2.3068	0.02107
ENSG00000110063.DCPS	DLPFC	2.3032	0.02127
ENSG00000197147.LRRC8B	DLPFC	-2.3028	0.02129
ENSG00000138430.OLA1	DLPFC	2.30334	0.0213
ENSG00000071967.CYBRD1	DLPFC	-2.29597	0.0217
ENSG00000093144.ECHDC1	DLPFC	-2.29001	0.02202
ENSG00000158186.MRAS	DLPFC	-2.2893	0.0221
ENSG00000186205.MARC1	DLPFC	2.2871	0.022187
ENSG00000155660.PDIA4	DLPFC	2.28434	0.022351
PDCD5	Plasma_Protein	2.282	0.0225
ENSG00000120910.PPP3CC	DLPFC	2.2762	0.0228
NBL1	Plasma_Protein	-2.2748	0.02292
ENSG00000130226.DPP6	DLPFC	2.27194	0.02309
ENSG00000140598.EFTUD1	DLPFC	-2.2713	0.0231
ENSG00000163933.RFT1	DLPFC	2.268	0.0233
ENSG00000073008.PVR	DLPFC	2.258	0.0239
ENSG00000109610.SOD3	DLPFC	-2.2582	0.0239
ENSG00000145685.LHFPL2	DLPFC	2.2591	0.0239
ENSG00000142549.IGLON5	DLPFC	2.2517	0.0243
ENSG00000011485.PPP5C	DLPFC	2.25	0.0244
ENSG00000166888.STAT6	DLPFC	2.2503	0.02443
ENSG00000131165.CHMP1A	DLPFC	-2.2498	0.02446
ENSG00000168952.STXBP6	DLPFC	2.2471	0.024635
ENSG00000133216.EPHB2	DLPFC	-2.2374	0.025258
ENSG00000143156.NME7	DLPFC	2.2302	0.025732
IL10RB	Plasma_Protein	2.2239	0.02616
ENSG00000183597.TANGO2	DLPFC	-2.2209	0.02636
UGDH	Plasma_Protein	2.22	0.0264
SERPINA4	Plasma_Protein	2.219	0.0265
ENSG00000011083.SLC6A7	DLPFC	2.2104	0.0271
ENSG00000137274.BPHL	DLPFC	2.19964	0.02783
ENSG00000130244.FAM98C	DLPFC	2.1983	0.0279
ENSG00000197959.DNM3	DLPFC	-2.1983	0.027924
ENSG00000091640.SPAG7	DLPFC	2.198	0.028
ENSG00000131188.PRR7	DLPFC	2.1954	0.0281
ENSG00000133706.LARS	DLPFC	-2.1931	0.0283
CTSS	Plasma_Protein	2.1902	0.02851
AIDA	Plasma_Protein	2.1885	0.02863
ENSG00000163110.PDLIM5	DLPFC	2.1882	0.0287
ENSG00000154027.AK5	DLPFC	2.1785	0.029365
ENSG00000146476.C6orf211	DLPFC	2.17134	0.02991
ENSG00000254505.CHMP4A	DLPFC	2.1705	0.029969
ENSG00000007923.DNAJC11	DLPFC	-2.1687	0.030103
ENSG00000138621.PPCDC	DLPFC	2.1658	0.0303
PGD	Plasma_Protein	-2.1506	0.03151
ENSG00000116353.MECR	DLPFC	2.1434	0.03208
MIA	Plasma_Protein	2.129	0.0332
ENSG00000241878.PISD	DLPFC	-2.127	0.03342
ENSG00000081760.AACS	DLPFC	2.1131	0.03459
ENSG00000117448.AKR1A1	DLPFC	2.1116	0.03472
ENSG00000170448.NFXL1	DLPFC	-2.1105	0.0348
GFRAL	Plasma_Protein	-2.11	0.0348
ENSG00000136111.TBC1D4	DLPFC	-2.1079	0.035
ENSG00000174939.ASPHD1	DLPFC	-2.1083	0.035005
ENSG00000001036.FUCA2	DLPFC	-2.10403	0.03538
ENSG00000086205.FOLH1	DLPFC	-2.1014	0.0356
ENSG00000088205.DDX18	DLPFC	-2.09021	0.0366
AKR1A1	Plasma_Protein	2.0839	0.03717
ENSG00000164615.CAMLG	DLPFC	2.0813	0.0374
ENSG00000112855.HARS2	DLPFC	2.0644	0.039
RAB5A	Plasma_Protein	2.064	0.039
ENSG00000178802.MPI	DLPFC	-2.0617	0.0392
ENSG00000073050.XRCC1	DLPFC	2.0589	0.0395
CARS	Plasma_Protein	2.0576	0.0396
CXCL11	Plasma_Protein	-2.0538	0.04
SPON2	Plasma_Protein	-2.0489	0.0405
NIT2	Plasma_Protein	2.044	0.0409
ENSG00000187676.B3GALTL	DLPFC	2.0437	0.041
CXCL8	Plasma_Protein	-2.044	0.041
ENSG00000059573.ALDH18A1	DLPFC	2.0398	0.0414
CD59	Plasma_Protein	-2.0376	0.0416
ENSG00000184226.PCDH9	DLPFC	2.0342	0.0419
ENSG00000100294.MCAT	DLPFC	-2.031	0.04226
ENSG00000154079.C6orf57	DLPFC	2.03033	0.04232
ENSG00000042445.RETSAT	DLPFC	2.02875	0.0425
ENSG00000170242.USP47	DLPFC	2.022	0.04318
ENSG00000185418.TARSL2	DLPFC	-2.0218	0.0432
ENSG00000122012.SV2C	DLPFC	-2.0192	0.0435
ENSG00000111696.NT5DC3	DLPFC	-2.0164	0.04375
ENSG00000101160.CTSZ	DLPFC	-2.0148	0.04393
ENSG00000214595.EML6	DLPFC	-2.01446	0.044
ENSG00000134900.TPP2	DLPFC	2.0127	0.0442
ENSG00000205356.TECPR1	DLPFC	-2.00723	0.044726
ENSG00000174100.MRPL45	DLPFC	-2.006	0.0449
ENSG00000182919.C11orf54	DLPFC	-1.9969	0.04584
ENSG00000080815.PSEN1	DLPFC	-1.9898	0.04661
ENSG00000110315.RNF141	DLPFC	1.9895	0.04664
ENSG00000164111.ANXA5	DLPFC	-1.9885	0.0468
ENSG00000109576.AADAT	DLPFC	1.9885	0.0468
VTA1	Plasma_Protein	-1.987	0.047
ENSG00000128059.PPAT	DLPFC	-1.9854	0.0471
ENSG00000105939.ZC3HAV1	DLPFC	-1.97947	0.047763
ENSG00000168575.SLC20A2	DLPFC	-1.9758	0.0482
WIF1	Plasma_Protein	1.97051	0.0488
ENSG00000239672.NME1	DLPFC	-1.966	0.0492
ENSG00000157601.MX1	DLPFC	-1.965	0.049452
ENSG00000129235.TXNDC17	DLPFC	1.964	0.0495
ENSG00000134444.KIAA1468	DLPFC	-1.963	0.04965
ENSG00000197417.SHPK	DLPFC	1.961	0.0499
ENSG00000163913.IFT122	DLPFC	1.9551	0.0506
GAL	Plasma_Protein	-1.9549	0.0506
SIGLEC12	Plasma_Protein	-1.954	0.0507
ENSG00000105186.ANKRD27	DLPFC	-1.95	0.0512
ENSG00000135454.B4GALNT1	DLPFC	1.9491	0.05128
ENSG00000140043.PTGR2	DLPFC	-1.9477	0.051453
ENSG00000021355.SERPINB1	DLPFC	-1.9454	0.05173
GPX7	Plasma_Protein	-1.9454	0.05173
KYNU	Plasma_Protein	-1.94425	0.05187
KIAA1549L	Plasma_Protein	-1.9419	0.0522
ENSG00000167720.SRR	DLPFC	-1.941	0.0523
ENSG00000162377.COA7	DLPFC	-1.9387	0.052533
ENSG00000146729.GBAS	DLPFC	1.93796	0.052629
BCHE	Plasma_Protein	-1.936	0.0529
ENSG00000004139.SARM1	DLPFC	1.934	0.0531
ENSG00000166411.IDH3A	DLPFC	-1.9311	0.0535
ENSG00000126790.L3HYPDH	DLPFC	1.9248	0.054249
ENSG00000164182.NDUFAF2	DLPFC	1.9241	0.0543
ENSG00000183807.FAM162B	DLPFC	1.92311	0.05447
ENSG00000118308.LRMP	DLPFC	-1.9185	0.05505
ENSG00000167526.RPL13	DLPFC	-1.9068	0.056545
ARL3	Plasma_Protein	1.906	0.0566
ENSG00000150401.DCUN1D2	DLPFC	-1.9055	0.0567
ENSG00000103496.STX4	DLPFC	-1.905	0.056786
ENSG00000164535.DAGLB	DLPFC	-1.90452	0.056843
ENSG00000161217.PCYT1A	DLPFC	1.8986	0.0576
ENSG00000124126.PREX1	DLPFC	1.8976	0.05775
ENSG00000197157.SND1	DLPFC	-1.89724	0.057797
ENSG00000168958.MFF	DLPFC	1.89693	0.0578
ENSG00000113273.ARSB	DLPFC	-1.8938	0.0582
RAB6B	Plasma_Protein	-1.89	0.0588
ENSG00000129009.ISLR	DLPFC	-1.8804	0.06
ENSG00000107902.LHPP	DLPFC	1.8803	0.0601
ENSG00000101474.APMAP	DLPFC	1.8687	0.06166
PNLIPRP2	Plasma_Protein	1.867	0.0619
CHMP2B	Plasma_Protein	1.866	0.0621
ENSG00000139117.CPNE8	DLPFC	1.8601	0.06287
ENSG00000107021.TBC1D13	DLPFC	-1.86009	0.0629
ENSG00000134198.TSPAN2	DLPFC	1.8471	0.064728
ENSG00000074590.NUAK1	DLPFC	1.8389	0.06593
ENSG00000138777.PPA2	DLPFC	1.8357	0.0664
ENSG00000138772.ANXA3	DLPFC	1.8321	0.0669
ENSG00000103381.CPPED1	DLPFC	1.8296	0.067309
ENSG00000141985.SH3GL1	DLPFC	-1.8291	0.0674
ENSG00000198805.PNP	DLPFC	1.8281	0.067528
ENSG00000122085.MTERFD2	DLPFC	-1.82142	0.0685
ENSG00000106789.CORO2A	DLPFC	1.82019	0.0687
ENSG00000162971.TYW5	DLPFC	-1.8198	0.0688
ENSG00000197860.SGTB	DLPFC	1.8185	0.069
OGN	Plasma_Protein	-1.817	0.0692
ENSG00000179889.PDXDC1	DLPFC	-1.8165	0.0693
ENSG00000173486.FKBP2	DLPFC	1.8158	0.06939
ENSG00000100038.TOP3B	DLPFC	1.8129	0.06985
ENSG00000124659.TBCC	DLPFC	1.81234	0.06993
ENSG00000140474.ULK3	DLPFC	1.809	0.0705
ENSG00000136100.VPS36	DLPFC	1.805	0.0711
ENSG00000114021.NIT2	DLPFC	1.8035	0.0713
ENSG00000152932.RAB3C	DLPFC	1.8032	0.0714
ENSG00000115365.LANCL1	DLPFC	-1.802	0.0715
ENSG00000111647.UHRF1BP1L	DLPFC	1.7994	0.07196
ENSG00000124588.NQO2	DLPFC	-1.79877	0.07206
ENSG00000145214.DGKQ	DLPFC	-1.7978	0.0722
ENSG00000140650.PMM2	DLPFC	1.7977	0.072223
ENSG00000180667.YOD1	DLPFC	1.7963	0.072443
ENSG00000149084.HSD17B12	DLPFC	1.7885	0.0737
ENSG00000097021.ACOT7	DLPFC	1.7866	0.073995
ENSG00000129103.SUMF2	DLPFC	-1.78607	0.074088
ENSG00000107566.ERLIN1	DLPFC	1.7857	0.0741
ENSG00000166275.C10orf32	DLPFC	1.7847	0.0743
ENSG00000159640.ACE	DLPFC	-1.782	0.0748
ENSG00000160803.UBQLN4	DLPFC	-1.7785	0.075329
ENSG00000182253.SYNM	DLPFC	-1.7756	0.0758
ENSG00000118939.UCHL3	DLPFC	1.7742	0.076
ENSG00000183605.SFXN4	DLPFC	-1.7714	0.0765
ENSG00000105251.SHD	DLPFC	-1.7714	0.0765
ENSG00000100288.CHKB	DLPFC	1.7713	0.07651
ENSG00000072952.MRVI1	DLPFC	-1.7695	0.07681
ENSG00000151445.VIPAS39	DLPFC	-1.7641	0.077722
ENSG00000066651.TRMT11	DLPFC	1.76214	0.07805
ENSG00000085760.MTIF2	DLPFC	-1.76053	0.0783
ENSG00000173267.SNCG	DLPFC	1.7601	0.0784
BOC	Plasma_Protein	-1.754	0.0794
CLMP	Plasma_Protein	-1.7516	0.0798
ENSG00000143119.CD53	DLPFC	-1.7499	0.080142
FGF2	Plasma_Protein	-1.748	0.0805
ENSG00000169359.SLC33A1	DLPFC	1.7453	0.0809
ENSG00000166266.CUL5	DLPFC	1.7433	0.08127
ENSG00000205084.TMEM231	DLPFC	1.7395	0.081953
HSP90B1	Plasma_Protein	1.73828	0.0822
ENSG00000101347.SAMHD1	DLPFC	1.7363	0.08251
TNFRSF11B	Plasma_Protein	1.734	0.083
ENSG00000248098.BCKDHA	DLPFC	1.7303	0.0836
ENSG00000141560.FN3KRP	DLPFC	-1.729	0.0837
ENSG00000134056.MRPS36	DLPFC	-1.7293	0.0838
ENSG00000142185.TRPM2	DLPFC	1.721	0.085265
ENSG00000006625.GGCT	DLPFC	-1.71957	0.08551
NUDT9	Plasma_Protein	1.7175	0.0859
ENSG00000167136.ENDOG	DLPFC	1.71281	0.0867
ENSG00000144040.SFXN5	DLPFC	1.71172	0.0869
ENSG00000156110.ADK	DLPFC	1.7114	0.087
ENSG00000178950.GAK	DLPFC	-1.709	0.0875
ENSG00000213965.NUDT19	DLPFC	-1.7076	0.0877
ENSG00000108272.DHRS11	DLPFC	-1.706	0.0879
ENSG00000147684.NDUFB9	DLPFC	-1.7038	0.0884
ENSG00000171729.TMEM51	DLPFC	1.7036	0.088462
ENSG00000131323.TRAF3	DLPFC	1.7009	0.088961
ENSG00000072042.RDH11	DLPFC	-1.6964	0.089816
PIP4K2A	Plasma_Protein	-1.693	0.0905
ENSG00000127948.POR	DLPFC	-1.68957	0.091111
ENSG00000131941.RHPN2	DLPFC	-1.6893	0.0912
ENSG00000118777.ABCG2	DLPFC	1.6891	0.0912
ENSG00000241837.ATP5O	DLPFC	-1.688	0.091411
ENSG00000075651.PLD1	DLPFC	1.6874	0.0915
ENSG00000198756.COLGALT2	DLPFC	-1.6821	0.092546
ENSG00000113361.CDH6	DLPFC	1.6818	0.0926
ENSG00000214078.CPNE1	DLPFC	-1.6808	0.0928
ENSG00000126261.UBA2	DLPFC	1.6742	0.0941
ENSG00000104728.ARHGEF10	DLPFC	1.6736	0.0942
ENSG00000137500.CCDC90B	DLPFC	-1.6717	0.09457
ENSG00000163931.TKT	DLPFC	1.6707	0.0948
ENSG00000148834.GSTO1	DLPFC	-1.6696	0.095
ENSG00000161714.PLCD3	DLPFC	-1.67	0.095
ENSG00000144712.CAND2	DLPFC	1.6574	0.0974
ENSG00000112031.MTRF1L	DLPFC	1.65714	0.09749
MAPRE1	Plasma_Protein	1.657	0.0975
SPINT3	Plasma_Protein	-1.657	0.0975
ENSG00000187091.PLCD1	DLPFC	-1.6537	0.0982
ENSG00000110090.CPT1A	DLPFC	1.6516	0.09861
ENSG00000137766.UNC13C	DLPFC	1.6511	0.0987
ENSG00000143653.SCCPDH	DLPFC	-1.6508	0.098771
ENSG00000088543.C3orf18	DLPFC	1.65	0.0989
ENSG00000105726.ATP13A1	DLPFC	-1.6497	0.099
ENSG00000240972.MIF	DLPFC	-1.6392	0.10118
ENSG00000160307.S100B	DLPFC	1.635	0.101983
ENSG00000155903.RASA2	DLPFC	-1.6333	0.102
ENSG00000140374.ETFA	DLPFC	-1.6305	0.103
ENSG00000185345.PARK2	DLPFC	1.63043	0.10301
ENSG00000128335.APOL2	DLPFC	1.6299	0.10312
ENSG00000015592.STMN4	DLPFC	1.6251	0.104
ENSG00000160213.CSTB	DLPFC	-1.622	0.104731
IGSF8	Plasma_Protein	1.6202	0.10518
GNPNAT1	Plasma_Protein	-1.62	0.1052
ENSG00000135090.TAOK3	DLPFC	1.6192	0.1054
MMP9	Plasma_Protein	-1.619	0.1055
ADH1A	Plasma_Protein	1.6156	0.1062
ENSG00000072756.TRNT1	DLPFC	1.6106	0.107
RBM17	Plasma_Protein	1.606	0.108
SCARF2	Plasma_Protein	-1.6081	0.108
ENSG00000185666.SYN3	DLPFC	-1.6051	0.10847
ENSG00000138413.IDH1	DLPFC	1.60001	0.11
ENSG00000147592.LACTB2	DLPFC	1.5986	0.11
ENSG00000135069.PSAT1	DLPFC	1.59648	0.1104
APLP2	Plasma_Protein	-1.5941	0.1109
ENSG00000124767.GLO1	DLPFC	1.59067	0.11168
ENSG00000127415.IDUA	DLPFC	1.5874	0.1124
ENSG00000203896.LIME1	DLPFC	-1.5856	0.11283
ENSG00000139410.SDSL	DLPFC	-1.5821	0.11362
ENSG00000004468.CD38	DLPFC	-1.5805	0.114
ENSG00000140263.SORD	DLPFC	1.5746	0.115
ENSG00000170017.ALCAM	DLPFC	1.5742	0.115
ENSG00000124217.MOCS3	DLPFC	-1.5756	0.11512
MANSC4	Plasma_Protein	-1.57531	0.1152
ENSG00000124164.VAPB	DLPFC	1.5752	0.11521
ENSG00000106853.PTGR1	DLPFC	1.57189	0.116
DNAJC10	Plasma_Protein	1.56849	0.11677
ENSG00000136026.CKAP4	DLPFC	1.564	0.11782
AMIGO2	Plasma_Protein	1.56082	0.1186
ENSG00000136874.STX17	DLPFC	-1.55849	0.1191
ENSG00000135597.REPS1	DLPFC	1.55692	0.11949
HPGDS	Plasma_Protein	-1.556	0.1197
ENSG00000105447.GRWD1	DLPFC	-1.5539	0.12
ENSG00000176105.YES1	DLPFC	-1.5532	0.12038
TLR1	Plasma_Protein	1.5512	0.1208
ENSG00000112210.RAB23	DLPFC	1.55049	0.12102
ENSG00000247077.PGAM5	DLPFC	-1.549	0.12139
FAM3B	Plasma_Protein	-1.5482	0.12158
ENSG00000242612.DECR2	DLPFC	1.5473	0.121795
ENSG00000134215.VAV3	DLPFC	-1.547	0.121858
PCDH10	Plasma_Protein	1.547	0.1219
ENSG00000106460.TMEM106B	DLPFC	1.54459	0.122445
ENSG00000163378.EOGT	DLPFC	1.5435	0.123
ENSG00000068971.PPP2R5B	DLPFC	-1.5384	0.12394
ENSG00000138175.ARL3	DLPFC	1.5399	0.124
ENSG00000154814.OXNAD1	DLPFC	-1.5364	0.124
IL17RD	Plasma_Protein	-1.54	0.124
ENSG00000100360.IFT27	DLPFC	1.5381	0.12402
ENSG00000127554.GFER	DLPFC	-1.5366	0.124398
ENSG00000095713.CRTAC1	DLPFC	1.5348	0.125
SLIT2	Plasma_Protein	-1.5332	0.1252
ENSG00000146242.TPBG	DLPFC	1.53138	0.12568
ENSG00000163586.FABP1	DLPFC	1.52988	0.126
ENSG00000139684.ESD	DLPFC	1.5224	0.1279
ENSG00000105819.PMPCB	DLPFC	1.52216	0.127969
ENSG00000183773.AIFM3	DLPFC	-1.5149	0.12979
ENSG00000140522.RLBP1	DLPFC	1.5135	0.13
ENSG00000152128.TMEM163	DLPFC	-1.51306	0.13
ENSG00000168702.LRP1B	DLPFC	-1.51239	0.13
ENSG00000145050.MANF	DLPFC	-1.513	0.13
MGAT4C	Plasma_Protein	1.51316	0.1302
ENSG00000147853.AK3	DLPFC	1.50959	0.1311
CCDC126	Plasma_Protein	-1.509	0.1314
ENSG00000110917.MLEC	DLPFC	1.5048	0.13237
ENSG00000134201.GSTM5	DLPFC	1.5041	0.132568
ENSG00000138074.SLC5A6	DLPFC	1.50329	0.133
ENSG00000148384.INPP5E	DLPFC	1.50046	0.1335
PILRA	Plasma_Protein	1.5	0.1337
ENSG00000162482.AKR7A3	DLPFC	-1.4969	0.134406
ENSG00000145191.EIF2B5	DLPFC	1.4932	0.135
ASPN	Plasma_Protein	1.491	0.1359
ENSG00000050426.LETMD1	DLPFC	-1.488	0.13674
ENSG00000102781.KATNAL1	DLPFC	-1.4872	0.137
ENSG00000075975.MKRN2	DLPFC	1.4882	0.137
ENSG00000068976.PYGM	DLPFC	1.4857	0.13737
ENSG00000140575.IQGAP1	DLPFC	1.4843	0.138
ENSG00000104635.SLC39A14	DLPFC	-1.4744	0.14
ENSG00000137601.NEK1	DLPFC	1.4735	0.1406
CST4	Plasma_Protein	-1.468	0.1422
ENSG00000162396.PARS2	DLPFC	1.4641	0.143174
ENSG00000172935.MRGPRF	DLPFC	1.4628	0.14353
ENSG00000151892.GFRA1	DLPFC	1.4611	0.144
ENSG00000134247.PTGFRN	DLPFC	-1.4602	0.144229
ENSG00000213949.ITGA1	DLPFC	-1.4545	0.146
ENSG00000095321.CRAT	DLPFC	-1.44813	0.1476
HS3ST3B1	Plasma_Protein	-1.447	0.14784
ENSG00000029725.RABEP1	DLPFC	-1.443	0.149
ENSG00000162688.AGL	DLPFC	1.4416	0.149415
DBI	Plasma_Protein	-1.4407	0.14967
ENSG00000150995.ITPR1	DLPFC	1.4399	0.15
ENSG00000235173.FAM203A	DLPFC	1.4389	0.15
PSAT1	Plasma_Protein	1.438	0.1504
UBASH3B	Plasma_Protein	1.4369	0.1508
ENSG00000072858.SIDT1	DLPFC	1.4353	0.151
CHST11	Plasma_Protein	-1.4361	0.151
ENSG00000171960.PPIH	DLPFC	1.4346	0.151398
ENSG00000157036.EXOG	DLPFC	-1.4279	0.153
ENSG00000107295.SH3GL2	DLPFC	-1.42818	0.1532
ENSG00000213920.MDP1	DLPFC	-1.4271	0.153546
ENSG00000167103.PIP5KL1	DLPFC	1.42585	0.1539
ENSG00000131899.LLGL1	DLPFC	-1.426	0.154
ENSG00000145494.NDUFS6	DLPFC	1.4254	0.154
ENSG00000095485.CWF19L1	DLPFC	-1.4175	0.156
PGM1	Plasma_Protein	1.4124	0.15782
ENSG00000180776.ZDHHC20	DLPFC	1.4109	0.1583
ENSG00000117593.DARS2	DLPFC	-1.4096	0.158646
ENSG00000108387.SEPT4	DLPFC	1.408	0.159
ENSG00000173566.NUDT18	DLPFC	1.4077	0.159
LRRC4C	Plasma_Protein	-1.4076	0.1593
FLRT2	Plasma_Protein	-1.406	0.1596
ENSG00000065613.SLK	DLPFC	1.4055	0.16
ENSG00000108861.DUSP3	DLPFC	1.406	0.16
ENSG00000176715.ACSF3	DLPFC	1.4041	0.160275
ENSG00000109854.HTATIP2	DLPFC	1.3988	0.16188
ENSG00000165140.FBP1	DLPFC	1.39708	0.1624
ENSG00000160703.NLRX1	DLPFC	1.3965	0.16257
ENSG00000100034.PPM1F	DLPFC	1.3951	0.16298
ENSG00000148572.NRBF2	DLPFC	-1.3942	0.163
ENSG00000171298.GAA	DLPFC	-1.396	0.163
ENSG00000110514.MADD	DLPFC	-1.3927	0.1637
ENSG00000143819.EPHX1	DLPFC	-1.3921	0.1639
EBI3	Plasma_Protein	1.393	0.164
ENSG00000182054.IDH2	DLPFC	1.3889	0.165
ESD	Plasma_Protein	1.385	0.166
DARS2	Plasma_Protein	-1.3846	0.16617
ENSG00000149809.TM7SF2	DLPFC	-1.3782	0.16814
ENSG00000155906.RMND1	DLPFC	1.3776	0.16833
ENSG00000115129.TP53I3	DLPFC	1.37312	0.17
ENSG00000120265.PCMT1	DLPFC	-1.37119	0.17031
IGF2R	Plasma_Protein	1.371	0.1705
ENSG00000224877.C17orf89	DLPFC	-1.366	0.172
ENSG00000085377.PREP	DLPFC	1.36371	0.17266
ENSG00000152242.C18orf25	DLPFC	1.3628	0.17294
ENSG00000132386.SERPINF1	DLPFC	-1.36	0.174
NT5E	Plasma_Protein	-1.359	0.174
ENSG00000079739.PGM1	DLPFC	-1.3586	0.174258
ENSG00000144152.FBLN7	DLPFC	-1.35504	0.175
ENSG00000215845.TSTD1	DLPFC	1.3533	0.175947
ENSG00000175193.PARL	DLPFC	1.3509	0.177
ENSG00000166444.ST5	DLPFC	-1.3488	0.1774
ENSG00000145864.GABRB2	DLPFC	-1.348	0.178
ENSG00000169228.RAB24	DLPFC	-1.3481	0.178
ENSG00000205707.LYRM5	DLPFC	1.3448	0.17868
ENSG00000123453.SARDH	DLPFC	-1.33983	0.1803
ENSG00000197150.ABCB8	DLPFC	-1.33871	0.180665
SPOCK3	Plasma_Protein	1.3385	0.1807
ENSG00000173992.CCS	DLPFC	1.3385	0.18073
DYNLL2	Plasma_Protein	1.338	0.1809
ENSG00000108187.PBLD	DLPFC	-1.3379	0.181
ENSG00000137364.TPMT	DLPFC	1.33757	0.18104
ENSG00000137513.NARS2	DLPFC	-1.3357	0.18164
LIPN	Plasma_Protein	1.334	0.182
ENSG00000142082.SIRT3	DLPFC	-1.3304	0.18339
ENSG00000253710.ALG11	DLPFC	1.3286	0.184
ENSG00000151689.INPP1	DLPFC	-1.32932	0.184
ENSG00000132394.EEFSEC	DLPFC	1.3289	0.184
ENSG00000149743.TRPT1	DLPFC	-1.3272	0.18445
ENSG00000076043.REXO2	DLPFC	1.3268	0.18458
ENSG00000140323.DISP2	DLPFC	1.3238	0.186
ENSG00000105397.TYK2	DLPFC	-1.318	0.187
ENSG00000197713.RPE	DLPFC	-1.31769	0.188
ENSG00000170571.EMB	DLPFC	1.3168	0.188
ENSG00000176956.LY6H	DLPFC	1.3168	0.188
ENSG00000125779.PANK2	DLPFC	1.3148	0.18857
ENSG00000133069.TMCC2	DLPFC	-1.3143	0.188739
ENSG00000100445.SDR39U1	DLPFC	-1.314	0.188863
ENSG00000071282.LMCD1	DLPFC	-1.3136	0.189
ENSG00000021826.CPS1	DLPFC	-1.30995	0.19
INHBC	Plasma_Protein	-1.30895	0.1906
ENSG00000186132.C2orf76	DLPFC	-1.30548	0.192
ENSG00000162368.CMPK1	DLPFC	1.3039	0.19228
FABP1	Plasma_Protein	1.30152	0.19308
ENSG00000132744.ACY3	DLPFC	-1.3007	0.19336
ENSG00000100714.MTHFD1	DLPFC	1.2979	0.194335
ENSG00000089006.SNX5	DLPFC	-1.2975	0.19447
HP	Plasma_Protein	-1.2948	0.195
ENSG00000186377.CYP4X1	DLPFC	1.2957	0.195091
ENSG00000160221.C21orf33	DLPFC	-1.296	0.195144
FER	Plasma_Protein	-1.2954	0.1952
EPHA4	Plasma_Protein	-1.29362	0.1958
ENSG00000143155.TIPRL	DLPFC	-1.2936	0.195802
ENSG00000198721.ECI2	DLPFC	1.29287	0.19606
ENSG00000171608.PIK3CD	DLPFC	1.2925	0.196193
ENSG00000100243.CYB5R3	DLPFC	-1.2921	0.19634
ENSG00000014123.UFL1	DLPFC	-1.29123	0.19662
NUDT2	Plasma_Protein	-1.288	0.1977
ENSG00000187764.SEMA4D	DLPFC	1.28787	0.1978
ENSG00000143727.ACP1	DLPFC	-1.28473	0.199
BDH2	Plasma_Protein	1.2836	0.1993
ENSG00000119318.RAD23B	DLPFC	1.27842	0.2011
EFNA4	Plasma_Protein	-1.2752	0.20223
CROT	Plasma_Protein	-1.274	0.2026
CCL14	Plasma_Protein	-1.274	0.20268
ENSG00000126522.ASL	DLPFC	1.27372	0.202764
ENSG00000168569.TMEM223	DLPFC	-1.2709	0.20378
ENSG00000141959.PFKL	DLPFC	1.27	0.204034
ENSG00000211890.IGHA2	DLPFC	-1.2694	0.204289
UNC5C	Plasma_Protein	-1.2691	0.2044
ENSG00000108294.PSMB3	DLPFC	-1.268	0.205
ANXA1	Plasma_Protein	1.266	0.2053
ENSG00000213366.GSTM2	DLPFC	1.2644	0.206097
ENSG00000137266.SLC22A23	DLPFC	1.26399	0.20623
ENSG00000120063.GNA13	DLPFC	1.262	0.207
ENSG00000162882.HAAO	DLPFC	-1.26145	0.207
ENSG00000112425.EPM2A	DLPFC	1.26129	0.2072
ENSG00000178922.HYI	DLPFC	1.2603	0.207552
ENSG00000163072.NOSTRIN	DLPFC	-1.25968	0.208
CD274	Plasma_Protein	-1.259	0.208
ENSG00000169223.LMAN2	DLPFC	1.2573	0.209
ENSG00000121691.CAT	DLPFC	-1.2555	0.20931
ENSG00000171533.MAP6	DLPFC	1.2552	0.20942
LIFR	Plasma_Protein	-1.2547	0.2096
TXNRD1	Plasma_Protein	1.253	0.2102
ENSG00000118596.SLC16A7	DLPFC	-1.2523	0.21046
ENSG00000107679.PLEKHA1	DLPFC	1.2509	0.211
ENSG00000198585.NUDT16	DLPFC	-1.2473	0.212
BPNT1	Plasma_Protein	1.2468	0.21247
ENSG00000154059.IMPACT	DLPFC	-1.246	0.21275
ENSG00000028528.SNX1	DLPFC	1.2447	0.213
ENSG00000117748.RPA2	DLPFC	-1.2406	0.214744
ENSG00000157617.C2CD2	DLPFC	1.236	0.216421
ENSG00000099968.BCL2L13	DLPFC	1.2349	0.21686
ENSG00000179295.PTPN11	DLPFC	1.2349	0.21688
ENSG00000141698.NT5C3B	DLPFC	-1.235	0.217
HDHD2	Plasma_Protein	-1.235	0.217
PPIA	Plasma_Protein	1.229	0.2189
ENSG00000162433.AK4	DLPFC	1.2294	0.218909
ENSG00000106049.HIBADH	DLPFC	-1.22855	0.219241
ENSG00000100364.KIAA0930	DLPFC	1.2284	0.21928
ENSG00000079691.LRRC16A	DLPFC	-1.22464	0.22071
ENSG00000115808.STRN	DLPFC	1.22416	0.221
ENSG00000175183.CSRP2	DLPFC	1.2223	0.22159
ENSG00000063854.HAGH	DLPFC	1.221	0.222088
ENSG00000104946.TBC1D17	DLPFC	-1.2147	0.224
ENSG00000123106.CCDC91	DLPFC	1.2148	0.22444
ENSG00000171714.ANO5	DLPFC	-1.2145	0.22457
DARS	Plasma_Protein	1.21267	0.22526
ENSG00000198954.KIAA1279	DLPFC	1.2077	0.227
ENSG00000204851.PNMAL2	DLPFC	-1.2052	0.228
ENSG00000137198.GMPR	DLPFC	-1.20362	0.22874
ENSG00000103121.CMC2	DLPFC	1.1988	0.230619
ENSG00000187239.FNBP1	DLPFC	1.198	0.2309
ENSG00000108515.ENO3	DLPFC	-1.197	0.231
ENSG00000100003.SEC14L2	DLPFC	-1.1972	0.23124
ENSG00000187134.AKR1C1	DLPFC	-1.1928	0.233
ENSG00000170419.VSTM2A	DLPFC	1.18938	0.234289
ENSG00000136810.TXN	DLPFC	-1.18855	0.2346
ENSG00000115902.SLC1A4	DLPFC	1.18671	0.235
ENSG00000205629.LCMT1	DLPFC	-1.1841	0.236368
ENSG00000196586.MYO6	DLPFC	-1.1838	0.23649
ENSG00000168140.VASN	DLPFC	1.1821	0.237148
ENSG00000151640.DPYSL4	DLPFC	-1.1812	0.238
ENSG00000130669.PAK4	DLPFC	1.1789	0.238
ENSG00000127838.PNKD	DLPFC	1.18094	0.238
ENSG00000198498.TMA16	DLPFC	-1.1775	0.239
ENSG00000171724.VAT1L	DLPFC	1.1717	0.241303
ENSG00000161267.BDH1	DLPFC	-1.1705	0.242
ENSG00000125633.CCDC93	DLPFC	1.16733	0.243
ENSG00000166548.TK2	DLPFC	-1.1652	0.243931
ENSG00000174705.SH3PXD2B	DLPFC	-1.1618	0.245
G3BP2	Plasma_Protein	1.1614	0.2455
ENSG00000152778.IFIT5	DLPFC	-1.1592	0.246
ENSG00000160993.ALKBH4	DLPFC	1.15843	0.246688
ENSG00000150967.ABCB9	DLPFC	1.156	0.24768
ENTPD1	Plasma_Protein	1.155	0.248
ENSG00000111911.HINT3	DLPFC	1.15473	0.2482
ENSG00000145354.CISD2	DLPFC	-1.1546	0.2483
ENSG00000136828.RALGPS1	DLPFC	-1.15354	0.2487
ENSG00000166068.SPRED1	DLPFC	1.1524	0.249
ENSG00000164081.TEX264	DLPFC	1.1521	0.249
LEPR	Plasma_Protein	-1.1518	0.24942
ENSG00000099994.SUSD2	DLPFC	-1.1514	0.24956
ENSG00000172954.LCLAT1	DLPFC	-1.15056	0.25
ENSG00000119242.CCDC92	DLPFC	-1.1489	0.25059
ENSG00000172893.DHCR7	DLPFC	1.1482	0.2509
ENSG00000116120.FARSB	DLPFC	1.14843	0.251
ENSG00000146151.HMGCLL1	DLPFC	-1.14507	0.25218
ENSG00000171115.GIMAP8	DLPFC	-1.14324	0.252938
ENSG00000107719.PALD1	DLPFC	-1.1441	0.253
ENSG00000137106.GRHPR	DLPFC	-1.14305	0.253
BOLA1	Plasma_Protein	-1.1419	0.2535
ENSG00000122359.ANXA11	DLPFC	-1.1377	0.255
ENSG00000113391.FAM172A	DLPFC	-1.139	0.255
ENSG00000164976.KIAA1161	DLPFC	-1.13779	0.2552
ENSG00000150456.N6AMT2	DLPFC	-1.1365	0.2557
ENSG00000158825.CDA	DLPFC	1.1338	0.256891
RRM2B	Plasma_Protein	1.133	0.257
ENSG00000091664.SLC17A6	DLPFC	-1.1329	0.25725
ART3	Plasma_Protein	1.1306	0.2582
ENSG00000105793.GTPBP10	DLPFC	1.12974	0.258584
ENSG00000185634.SHC4	DLPFC	1.1279	0.259
ENSG00000115935.WIPF1	DLPFC	-1.12942	0.259
ENSG00000135966.TGFBRAP1	DLPFC	1.12763	0.259
CCL18	Plasma_Protein	1.128	0.2592
ENSG00000169062.UPF3A	DLPFC	1.127	0.2597
ENSG00000163686.ABHD6	DLPFC	-1.1264	0.26
ENSG00000109133.TMEM33	DLPFC	1.126	0.2602
ENSG00000137133.HINT2	DLPFC	-1.12493	0.2606
ENSG00000069849.ATP1B3	DLPFC	-1.123	0.261
ENSG00000188906.LRRK2	DLPFC	-1.123	0.26144
ENSG00000137501.SYTL2	DLPFC	-1.1215	0.26206
ENSG00000179399.GPC5	DLPFC	1.1195	0.2629
HRSP12	Plasma_Protein	-1.118	0.263
RPIA	Plasma_Protein	1.11804	0.26355
ENSG00000108439.PNPO	DLPFC	-1.116	0.264
ENSG00000115380.EFEMP1	DLPFC	1.11619	0.264
ENSG00000214435.AS3MT	DLPFC	1.1128	0.266
ENSG00000162728.KCNJ9	DLPFC	-1.1103	0.266889
SPINK5	Plasma_Protein	1.1101	0.267
ENSG00000122574.WIPF3	DLPFC	1.10894	0.267458
SNX1	Plasma_Protein	1.107	0.268
ENSG00000106804.C5	DLPFC	1.10701	0.2683
ENSG00000159131.GART	DLPFC	-1.106	0.268517
ENSG00000183160.TMEM119	DLPFC	-1.1051	0.26911
ENSG00000182534.MXRA7	DLPFC	-1.102	0.27
ENSG00000178096.BOLA1	DLPFC	-1.101	0.270886
ENSG00000087274.ADD1	DLPFC	1.1011	0.2709
ENSG00000165028.NIPSNAP3B	DLPFC	1.10025	0.2712
ENSG00000101247.NDUFAF5	DLPFC	-1.0968	0.27272
ENSG00000117280.RAB7L1	DLPFC	1.0929	0.27446
ENSG00000145982.FARS2	DLPFC	1.09221	0.27474
ENSG00000151413.NUBPL	DLPFC	1.0905	0.275484
ENSG00000149582.TMEM25	DLPFC	1.09	0.2757
ZFAND1	Plasma_Protein	-1.089	0.276
ENSG00000198848.CES1	DLPFC	-1.0888	0.276255
ENSG00000116981.NT5C1A	DLPFC	-1.0862	0.277397
TCN2	Plasma_Protein	-1.0843	0.278
ENSG00000143776.CDC42BPA	DLPFC	-1.0841	0.27832
ENSG00000153904.DDAH1	DLPFC	-1.0817	0.279381
GAS1	Plasma_Protein	-1.08	0.2802
ENSG00000102805.CLN5	DLPFC	-1.0795	0.2804
CTSO	Plasma_Protein	-1.0788	0.2807
ENSG00000164933.SLC25A32	DLPFC	-1.0774	0.281
ENSG00000006007.GDE1	DLPFC	1.0764	0.281734
ENSG00000133943.C14orf159	DLPFC	-1.0757	0.282071
ENSG00000120217.CD274	DLPFC	-1.0724	0.2835
ENSG00000143224.PPOX	DLPFC	-1.0701	0.284595
ENSG00000182149.IST1	DLPFC	-1.0696	0.284777
ENSG00000239264.TXNDC5	DLPFC	-1.06964	0.28478
ENSG00000117480.FAAH	DLPFC	1.0695	0.28484
ENSG00000159111.MRPL10	DLPFC	1.07	0.285
ENSG00000213221.DNLZ	DLPFC	1.06914	0.285
ENSG00000112357.PEX7	DLPFC	-1.06859	0.28526
ENSG00000054983.GALC	DLPFC	-1.0677	0.285678
SELL	Plasma_Protein	-1.0675	0.28575
ENSG00000103061.SLC7A6OS	DLPFC	1.0671	0.285904
ENSG00000099974.DDTL	DLPFC	-1.0668	0.28606
ENSG00000102547.CAB39L	DLPFC	-1.0665	0.2862
ENSG00000137992.DBT	DLPFC	-1.0636	0.287494
ENSG00000107201.DDX58	DLPFC	-1.0636	0.2875
ENSG00000090581.GNPTG	DLPFC	1.0607	0.288829
ENSG00000163431.LMOD1	DLPFC	1.0607	0.288847
ENSG00000076685.NT5C2	DLPFC	-1.0606	0.289
ENSG00000198010.DLGAP2	DLPFC	-1.0573	0.29
ENSG00000145882.PCYOX1L	DLPFC	1.0567	0.291
ENSG00000010282.HHATL	DLPFC	-1.054	0.292
ENSG00000159063.ALG8	DLPFC	1.053	0.29235
ENSG00000125877.ITPA	DLPFC	-1.0528	0.29243
ENSG00000026103.FAS	DLPFC	1.0518	0.293
ENSG00000182512.GLRX5	DLPFC	-1.0509	0.293317
ENSG00000155792.DEPTOR	DLPFC	1.0496	0.294
ENSG00000104823.ECH1	DLPFC	-1.0473	0.295
ENSG00000197548.ATG7	DLPFC	1.0464	0.295
ENSG00000205765.C5orf51	DLPFC	1.0473	0.295
ENSG00000143740.SNAP47	DLPFC	-1.047	0.295122
CST5	Plasma_Protein	1.045	0.296
ENSG00000069998.CECR5	DLPFC	-1.044	0.29649
UGT1A1	Plasma_Protein	-1.04362	0.29666
ENSG00000049239.H6PD	DLPFC	1.0389	0.298868
CST3	Plasma_Protein	-1.037	0.2998
ENSG00000225968.ELFN1	DLPFC	1.03676	0.29985
ENSG00000119041.GTF3C3	DLPFC	1.03554	0.3
ARHGAP25	Plasma_Protein	1.03629	0.30007
ENSG00000124299.PEPD	DLPFC	-1.0305	0.303
ENSG00000013583.HEBP1	DLPFC	-1.024	0.30584
ENSG00000104427.ZC2HC1A	DLPFC	-1.0236	0.306
ENSG00000171097.CCBL1	DLPFC	1.02345	0.3061
ENSG00000099977.DDT	DLPFC	-1.0223	0.30663
ENSG00000105963.ADAP1	DLPFC	-1.02106	0.307224
ENSG00000117305.HMGCL	DLPFC	1.0201	0.307662
ENSG00000175575.PAAF1	DLPFC	1.0188	0.30829
ENSG00000120896.SORBS3	DLPFC	1.0174	0.309
PCSK1	Plasma_Protein	1.0169	0.3092
ENSG00000137944.CCBL2	DLPFC	-1.0154	0.309917
ENSG00000133606.MKRN1	DLPFC	1.01534	0.309945
ENSG00000175662.TOM1L2	DLPFC	-1.015	0.31
ENSG00000172661.FAM21C	DLPFC	1.012	0.312
ST3GAL1	Plasma_Protein	1.008	0.313
DSCAM	Plasma_Protein	-1.0077	0.3136
ENSG00000060971.ACAA1	DLPFC	-1.0064	0.314
ENSG00000189171.S100A13	DLPFC	1.0058	0.314502
ENSG00000166340.TPP1	DLPFC	1.005	0.31492
ENSG00000108433.GOSR2	DLPFC	-1.004	0.315
ENSG00000187231.SESTD1	DLPFC	-1.00579	0.315
ENSG00000198729.PPP1R14C	DLPFC	1.00403	0.31537
ENSG00000198053.SIRPA	DLPFC	1.001	0.31683
ENSG00000115828.QPCT	DLPFC	1.00151	0.317
ENSG00000124587.PEX6	DLPFC	0.9997	0.31746
ENSG00000197165.SULT1A2	DLPFC	-0.999	0.317792
SPINK7	Plasma_Protein	0.9989	0.3179
ENSG00000158793.NIT1	DLPFC	0.9969	0.318832
ENSG00000171903.CYP4F11	DLPFC	-0.9975	0.319
ENSG00000134759.ELP2	DLPFC	0.9942	0.32013
LANCL1	Plasma_Protein	-0.9927	0.32085
ENSG00000164116.GUCY1A3	DLPFC	0.9915	0.3214
TRIL	Plasma_Protein	0.992	0.3214
ENSG00000123297.TSFM	DLPFC	-0.9901	0.32215
ENSG00000185838.GNB1L	DLPFC	0.9868	0.32375
ENSG00000242110.AMACR	DLPFC	-0.9858	0.324
ENSG00000054118.THRAP3	DLPFC	0.9824	0.325925
ENSG00000080200.CRYBG3	DLPFC	-0.9812	0.326
ENSG00000177000.MTHFR	DLPFC	-0.9813	0.32645
ENSG00000172803.SNX32	DLPFC	-0.9791	0.32755
ENSG00000213995.CARKD	DLPFC	-0.9767	0.3287
ENSG00000127884.ECHS1	DLPFC	-0.9762	0.329
ENSG00000169641.LUZP1	DLPFC	-0.9756	0.329239
ENSG00000103485.QPRT	DLPFC	-0.9743	0.3299
ENSG00000198648.STK39	DLPFC	-0.97275	0.331
ENSG00000119640.ACYP1	DLPFC	0.9719	0.331112
ENSG00000214960.ISPD	DLPFC	0.97088	0.331606
ENSG00000136280.CCM2	DLPFC	0.96967	0.332213
ENSG00000103150.MLYCD	DLPFC	0.9669	0.333598
ENSG00000110002.VWA5A	DLPFC	-0.9666	0.33375
ENSG00000198363.ASPH	DLPFC	-0.9656	0.334
ENSG00000243444.PALM2	DLPFC	-0.96465	0.3347
ENSG00000124831.LRRFIP1	DLPFC	-0.96472	0.335
ENSG00000132182.NUP210	DLPFC	0.9651	0.335
ENSG00000132541.HRSP12	DLPFC	-0.9647	0.335
SERPINB5	Plasma_Protein	0.964	0.335
ENSG00000106976.DNM1	DLPFC	0.96356	0.3353
ENSG00000138190.EXOC6	DLPFC	0.9623	0.336
ENSG00000114956.DGUOK	DLPFC	0.96278	0.336
ENSG00000072110.ACTN1	DLPFC	0.9611	0.33649
ENSG00000172340.SUCLG2	DLPFC	0.9593	0.337
ENSG00000127603.MACF1	DLPFC	-0.958	0.338063
ENSG00000115840.SLC25A12	DLPFC	0.95602	0.339
ENSG00000184164.CRELD2	DLPFC	0.9546	0.33977
ACYP2	Plasma_Protein	-0.95455	0.3398
ENSG00000129151.BBOX1	DLPFC	0.9543	0.33991
ENSG00000075618.FSCN1	DLPFC	0.95356	0.340307
TNFAIP8	Plasma_Protein	0.9529	0.3406
ENSG00000163864.NMNAT3	DLPFC	-0.9525	0.341
ENSG00000144834.TAGLN3	DLPFC	-0.9514	0.341
ENSG00000119431.HDHD3	DLPFC	-0.95118	0.3415
RET	Plasma_Protein	0.949	0.342
ENSG00000108528.SLC25A11	DLPFC	0.946	0.344
ENSG00000169213.RAB3B	DLPFC	0.9461	0.344122
ENSG00000162390.ACOT11	DLPFC	-0.9447	0.344797
ENSG00000183208.GDPGP1	DLPFC	-0.9416	0.346
ENSG00000124523.SIRT5	DLPFC	-0.94227	0.34605
ENSG00000189077.TMEM120A	DLPFC	0.9397	0.34737
ENSG00000130489.SCO2	DLPFC	-0.9392	0.34763
POMGNT2	Plasma_Protein	0.939	0.348
ENSG00000162174.ASRGL1	DLPFC	-0.9373	0.34863
UROD	Plasma_Protein	0.9355	0.34951
ENSG00000137824.RMDN3	DLPFC	-0.9354	0.35
ENSG00000203705.TATDN3	DLPFC	-0.9346	0.35002
ENSG00000053371.AKR7A2	DLPFC	-0.9335	0.350538
ENSG00000066629.EML1	DLPFC	0.9332	0.350698
KLKB1	Plasma_Protein	0.9331	0.3508
ENSG00000136319.TTC5	DLPFC	-0.9317	0.351483
CACYBP	Plasma_Protein	-0.9306	0.35206
ENSG00000178053.MLF1	DLPFC	-0.9288	0.353
ENSG00000145439.CBR4	DLPFC	-0.9249	0.355
IL18R1	Plasma_Protein	0.92362	0.35568
ENSG00000113296.THBS4	DLPFC	-0.923	0.356
IL2RA	Plasma_Protein	0.923	0.356
ENSG00000185215.TNFAIP2	DLPFC	0.9201	0.357516
ENSG00000100116.GCAT	DLPFC	0.92	0.35759
ENSG00000121769.FABP3	DLPFC	-0.9198	0.357682
ENSG00000117500.TMED5	DLPFC	-0.9196	0.357756
ENSG00000120254.MTHFD1L	DLPFC	0.91754	0.35886
ENSG00000106028.SSBP1	DLPFC	0.91619	0.35957
SPARCL1	Plasma_Protein	-0.9151	0.3601
ENSG00000133433.GSTT2B	DLPFC	-0.9137	0.36085
ENSG00000078304.PPP2R5C	DLPFC	0.9116	0.36199
ENSG00000103591.AAGAB	DLPFC	0.9109	0.362
ENSG00000172992.DCAKD	DLPFC	0.912	0.362
ENSG00000162999.DUSP19	DLPFC	-0.91221	0.362
TEK	Plasma_Protein	0.907	0.3643
ENSG00000099256.PRTFDC1	DLPFC	0.9063	0.365
ENSG00000075711.DLG1	DLPFC	0.9037	0.366
ENSG00000065833.ME1	DLPFC	0.90307	0.36649
ENSG00000196116.TDRD7	DLPFC	0.9027	0.3667
ENSG00000129003.VPS13C	DLPFC	0.9022	0.367
CLEC3B	Plasma_Protein	0.901	0.367
ENSG00000140403.DNAJA4	DLPFC	0.9003	0.368
ENSG00000133574.GIMAP4	DLPFC	-0.89656	0.369956
MANF	Plasma_Protein	-0.896	0.37
ENSG00000125818.PSMF1	DLPFC	0.896	0.37027
ENSG00000111058.ACSS3	DLPFC	-0.8954	0.37057
ENSG00000120549.KIAA1217	DLPFC	-0.894	0.371
ENSG00000169609.C15orf40	DLPFC	0.8951	0.371
ENSG00000176623.RMDN1	DLPFC	-0.8954	0.371
ENSG00000197894.ADH5	DLPFC	-0.8931	0.3718
ENSG00000132589.FLOT2	DLPFC	0.893	0.372
ENSG00000141219.C17orf80	DLPFC	0.893	0.372
S100A14	Plasma_Protein	-0.8918	0.37249
ENSG00000267673.FDX1L	DLPFC	-0.8915	0.373
JUND	Plasma_Protein	0.891	0.373
ENSG00000124275.MTRR	DLPFC	-0.8884	0.374
PDHX	Plasma_Protein	-0.8891	0.374
ENSG00000152767.FARP1	DLPFC	-0.8884	0.3743
SPON1	Plasma_Protein	-0.8878	0.3746
ENSG00000140090.SLC24A4	DLPFC	0.8858	0.375703
TNR	Plasma_Protein	-0.8856	0.37586
ENSG00000163956.LRPAP1	DLPFC	0.8834	0.377
ENSG00000153048.CARHSP1	DLPFC	0.8822	0.377659
ENSG00000188997.KCTD21	DLPFC	0.882	0.37778
ENSG00000168827.GFM1	DLPFC	0.8821	0.378
ENSG00000041353.RAB27B	DLPFC	0.8799	0.37889
LRP11	Plasma_Protein	0.88	0.3789
ENSG00000137124.ALDH1B1	DLPFC	0.87818	0.3798
ENSG00000151498.ACAD8	DLPFC	0.878	0.37994
ENSG00000053770.AP5M1	DLPFC	0.878	0.379963
UGT1A6	Plasma_Protein	-0.8776	0.38016
ENSG00000119321.FKBP15	DLPFC	0.87715	0.3804
ACP6	Plasma_Protein	0.8761	0.38095
ENSG00000128928.IVD	DLPFC	-0.8758	0.381
ENSG00000110536.PTPMT1	DLPFC	0.8747	0.38174
PLXNA1	Plasma_Protein	0.875	0.382
ENSG00000141759.TXNL4A	DLPFC	-0.8731	0.38263
ENSG00000136295.TTYH3	DLPFC	0.87197	0.383227
ENSG00000005108.THSD7A	DLPFC	0.87071	0.383913
PROL1	Plasma_Protein	0.8668	0.386
ENSG00000152556.PFKM	DLPFC	0.8667	0.38611
ENSG00000165060.FXN	DLPFC	-0.86535	0.3868
ENSG00000048392.RRM2B	DLPFC	0.8652	0.387
ENSG00000132780.NASP	DLPFC	-0.8639	0.387636
ENSG00000133731.IMPA1	DLPFC	-0.8641	0.388
ENSG00000136783.NIPSNAP3A	DLPFC	0.86268	0.3883
UBE2F	Plasma_Protein	-0.86256	0.38838
ENSG00000168216.LMBRD1	DLPFC	0.86181	0.38879
ENSG00000004399.PLXND1	DLPFC	0.8595	0.39
ENSG00000104325.DECR1	DLPFC	-0.8601	0.39
ENSG00000156239.N6AMT1	DLPFC	-0.858	0.390633
ENSG00000035141.FAM136A	DLPFC	0.8584	0.391
ENSG00000133835.HSD17B4	DLPFC	-0.857	0.391
TPST2	Plasma_Protein	-0.8577	0.391
ENSG00000196502.SULT1A1	DLPFC	-0.8574	0.391241
ENSG00000180817.PPA1	DLPFC	0.8526	0.394
ENSG00000070610.GBA2	DLPFC	-0.85215	0.3941
ENSG00000083099.LYRM2	DLPFC	-0.8521	0.39416
ENSG00000154930.ACSS1	DLPFC	-0.8512	0.39467
ENSG00000159363.ATP13A2	DLPFC	-0.851	0.394779
ENSG00000164708.PGAM2	DLPFC	-0.84793	0.396479
ENSG00000213689.TREX1	DLPFC	0.847	0.397
IMPA2	Plasma_Protein	0.843	0.399
ENSG00000118961.C2orf43	DLPFC	-0.84085	0.4
ENSG00000165644.COMTD1	DLPFC	0.8395	0.401
ENSG00000248485.PCP4L1	DLPFC	-0.8394	0.401268
ENSG00000117691.NENF	DLPFC	0.8388	0.401584
ENSG00000172731.LRRC20	DLPFC	-0.8355	0.403
ENSG00000008283.CYB561	DLPFC	-0.837	0.403
ENSG00000261609.GAN	DLPFC	0.8359	0.403186
ENSG00000184983.NDUFA6	DLPFC	0.8357	0.40331
ENSG00000157064.NMNAT2	DLPFC	-0.8351	0.403654
ENSG00000075234.TTC38	DLPFC	0.8345	0.40398
ENSG00000105499.PLA2G4C	DLPFC	0.8353	0.404
ENSG00000012822.CALCOCO1	DLPFC	0.832	0.40541
ENSG00000197045.GMFB	DLPFC	-0.8317	0.405585
ENSG00000183785.TUBA8	DLPFC	0.8277	0.40781
ENSG00000163565.IFI16	DLPFC	0.8274	0.407991
ENSG00000116096.SPR	DLPFC	0.82787	0.408
LCT	Plasma_Protein	-0.82664	0.40844
ENSG00000007402.CACNA2D2	DLPFC	-0.8238	0.41
ENSG00000176055.MBLAC2	DLPFC	0.8244	0.41
ENSG00000167701.GPT	DLPFC	0.824	0.41
CLEC12A	Plasma_Protein	0.82311	0.4104
ENSG00000117450.PRDX1	DLPFC	-0.8216	0.411325
ENSG00000087303.NID2	DLPFC	0.8191	0.412715
UPP1	Plasma_Protein	-0.817	0.4141
ENSG00000160678.S100A1	DLPFC	0.8158	0.414622
ENSG00000170584.NUDCD2	DLPFC	0.815	0.415
ENSG00000005156.LIG3	DLPFC	-0.814	0.416
ENSG00000172794.RAB37	DLPFC	-0.813	0.416
ENSG00000099984.GSTT2	DLPFC	-0.811	0.41737
ENSG00000127337.YEATS4	DLPFC	0.81	0.41792
ENSG00000153113.CAST	DLPFC	0.8095	0.418
C7	Plasma_Protein	0.8085	0.4188
ENSG00000180616.SSTR2	DLPFC	0.807	0.42
SELM	Plasma_Protein	-0.8067	0.42
ENSG00000004864.SLC25A13	DLPFC	0.805	0.42082
ENSG00000184254.ALDH1A3	DLPFC	0.8053	0.421
ENSG00000085449.WDFY1	DLPFC	-0.80291	0.422
ENSG00000121897.LIAS	DLPFC	-0.8027	0.4222
ENSG00000134184.GSTM1	DLPFC	0.8022	0.42245
ENSG00000167004.PDIA3	DLPFC	0.8015	0.423
SCUBE1	Plasma_Protein	-0.8003	0.424
ENSG00000107863.ARHGAP21	DLPFC	0.797	0.425
ENSG00000184792.OSBP2	DLPFC	-0.7976	0.4251
ENSG00000197930.ERO1L	DLPFC	-0.7953	0.426428
TXNDC5	Plasma_Protein	-0.795	0.4268
ENSG00000014824.SLC30A9	DLPFC	-0.794	0.4272
ENSG00000103154.NECAB2	DLPFC	-0.7937	0.427376
DSCAML1	Plasma_Protein	0.7925	0.4281
ENSG00000066654.THUMPD1	DLPFC	-0.7919	0.428396
ENSG00000137806.NDUFAF1	DLPFC	0.7888	0.43
ENSG00000198168.SVIP	DLPFC	0.7879	0.43073
ENSG00000070081.NUCB2	DLPFC	0.7847	0.43264
ENSG00000134909.ARHGAP32	DLPFC	0.7842	0.43293
ENSG00000117151.CTBS	DLPFC	-0.7828	0.433772
ENSG00000138678.AGPAT9	DLPFC	0.7818	0.4344
ENSG00000144535.DIS3L2	DLPFC	-0.78119	0.435
ENSG00000196151.WDSUB1	DLPFC	-0.78116	0.435
ENSG00000124608.AARS2	DLPFC	0.77948	0.43569
ENSG00000102967.DHODH	DLPFC	0.7789	0.436054
ENSG00000142634.EFHD2	DLPFC	0.7785	0.436274
ENSG00000116852.KIF21B	DLPFC	-0.778	0.43657
ENSG00000214113.LYRM4	DLPFC	0.77763	0.43679
NCK2	Plasma_Protein	-0.77267	0.43972
NRP1	Plasma_Protein	0.771	0.44
ENSG00000095380.NANS	DLPFC	0.7709	0.4408
MAX	Plasma_Protein	0.771	0.4409
ENSG00000105607.GCDH	DLPFC	-0.7703	0.441
ENSG00000137563.GGH	DLPFC	0.7693	0.442
ENSG00000136153.LMO7	DLPFC	0.7683	0.4423
ENSG00000148218.ALAD	DLPFC	0.76718	0.443
RMDN1	Plasma_Protein	-0.766	0.444
ENSG00000119383.PPP2R4	DLPFC	-0.76418	0.4448
CNTN5	Plasma_Protein	-0.7591	0.4478
ENSG00000148484.RSU1	DLPFC	0.7584	0.448
ENSG00000105755.ETHE1	DLPFC	0.7584	0.448
ENSG00000177119.ANO6	DLPFC	0.7569	0.4491
ENSG00000163382.APOA1BP	DLPFC	-0.7562	0.44953
SERPINA9	Plasma_Protein	0.755	0.4502
ENSG00000112339.HBS1L	DLPFC	0.75291	0.45151
MANBA	Plasma_Protein	0.7517	0.4522
PLXNC1	Plasma_Protein	-0.74981	0.4534
LGALS9	Plasma_Protein	-0.749	0.45371
ENSG00000036448.MYOM2	DLPFC	-0.7494	0.454
FAS	Plasma_Protein	-0.749	0.454
ENSG00000106771.TMEM245	DLPFC	0.74182	0.4582
ENSG00000137145.DENND4C	DLPFC	0.74124	0.4586
ENSG00000170854.MINA	DLPFC	-0.7408	0.459
ENSG00000133401.PDZD2	DLPFC	0.7401	0.459
ENSG00000073578.SDHA	DLPFC	0.7406	0.459
GREM1	Plasma_Protein	-0.741	0.459
ENSG00000100299.ARSA	DLPFC	-0.7404	0.45903
ENSG00000161558.TMEM143	DLPFC	0.7389	0.46
HEXB	Plasma_Protein	-0.734	0.4629
ENSG00000144559.TAMM41	DLPFC	0.7342	0.463
ENSG00000084207.GSTP1	DLPFC	-0.7328	0.46368
ROR2	Plasma_Protein	-0.732	0.4639
CCL17	Plasma_Protein	-0.7326	0.464
ATXN3	Plasma_Protein	-0.731	0.4646
MTAP	Plasma_Protein	-0.73	0.4651
TNFSF8	Plasma_Protein	-0.73	0.4653
ENSG00000144120.TMEM177	DLPFC	0.72904	0.466
ENSG00000170667.RASA4B	DLPFC	-0.72839	0.466377
ENSG00000145715.RASA1	DLPFC	-0.7268	0.467
ENSG00000082212.ME2	DLPFC	-0.727	0.46726
ENSG00000106477.CEP41	DLPFC	-0.72636	0.467618
ENSG00000136235.GPNMB	DLPFC	-0.72585	0.467931
ENSG00000103811.CTSH	DLPFC	-0.7251	0.468
ENSG00000144647.POMGNT2	DLPFC	0.7261	0.468
ENSG00000164978.NUDT2	DLPFC	-0.72564	0.4681
ENSG00000075336.TIMM21	DLPFC	0.7241	0.469
ENSG00000163219.ARHGAP25	DLPFC	-0.7246	0.469
ENSG00000117016.RIMS3	DLPFC	0.723	0.469651
ENSG00000160991.ORAI2	DLPFC	0.72285	0.469773
ENSG00000170917.NUDT6	DLPFC	-0.7225	0.47
ENSG00000145248.SLC10A4	DLPFC	0.7222	0.4702
ENSG00000117791.MARC2	DLPFC	0.7215	0.470624
SERPINA5	Plasma_Protein	0.72	0.4714
ENSG00000196865.NHLRC2	DLPFC	0.7151	0.475
ENSG00000134202.GSTM3	DLPFC	-0.7143	0.475036
ENSG00000198752.CDC42BPB	DLPFC	-0.714	0.475212
ENSG00000188732.FAM221A	DLPFC	0.7131	0.475785
DECR1	Plasma_Protein	-0.712	0.476
ENSG00000181192.DHTKD1	DLPFC	-0.7119	0.477
ENSG00000086289.EPDR1	DLPFC	0.71046	0.477417
ENSG00000125246.CLYBL	DLPFC	-0.7093	0.4781
ENSG00000156136.DCK	DLPFC	0.709	0.4783
SFRP4	Plasma_Protein	0.708	0.4787
ENSG00000172817.CYP7B1	DLPFC	-0.708	0.479
ENSG00000162836.ACP6	DLPFC	0.7073	0.479379
SH3BGRL2	Plasma_Protein	-0.707	0.4796
ENSG00000179163.FUCA1	DLPFC	-0.7066	0.479839
ANXA2	Plasma_Protein	-0.706	0.48
ENSG00000078053.AMPH	DLPFC	0.70577	0.480334
ENSG00000152749.GPR180	DLPFC	0.7031	0.482
ENSG00000166825.ANPEP	DLPFC	-0.7028	0.482
ENSG00000153132.CLGN	DLPFC	-0.6989	0.4846
CAPG	Plasma_Protein	0.69793	0.48522
ENSG00000125257.ABCC4	DLPFC	0.697	0.4858
ENSG00000174928.C3orf33	DLPFC	-0.6958	0.487
ENSG00000114354.TFG	DLPFC	0.6943	0.487
ENSG00000111907.TPD52L1	DLPFC	-0.69468	0.48725
ENSG00000140280.LYSMD2	DLPFC	-0.6912	0.489
FKBP1B	Plasma_Protein	-0.69114	0.48948
ENSG00000134905.CARS2	DLPFC	0.6912	0.4895
ENSG00000111912.NCOA7	DLPFC	-0.6909	0.48963
ENSG00000196455.PIK3R4	DLPFC	-0.6903	0.49
SFTPD	Plasma_Protein	0.689	0.491
ENSG00000137221.TJAP1	DLPFC	0.68751	0.49176
ENSG00000173705.SUSD5	DLPFC	0.6873	0.492
ENSG00000013523.ANGEL1	DLPFC	-0.6871	0.49204
ENSG00000163406.SLC15A2	DLPFC	0.6826	0.495
ECI2	Plasma_Protein	0.681	0.4957
ENSG00000115145.STAM2	DLPFC	0.68067	0.496
ENSG00000005421.PON1	DLPFC	-0.67975	0.496665
ENSG00000022277.RTFDC1	DLPFC	-0.679	0.49714
ENSG00000104312.RIPK2	DLPFC	-0.6772	0.498
ENSG00000135249.RINT1	DLPFC	0.67557	0.499314
ENSG00000111344.RASAL1	DLPFC	0.6746	0.49991
ANXA4	Plasma_Protein	-0.67437	0.50007
ADH5	Plasma_Protein	-0.6717	0.5018
ENSG00000141750.STAC2	DLPFC	0.671	0.502
ENSG00000114115.RBP1	DLPFC	-0.6715	0.502
ENSG00000197430.OPALIN	DLPFC	0.6698	0.503
ENSG00000157500.APPL1	DLPFC	-0.6705	0.503
ENSG00000213930.GALT	DLPFC	-0.66739	0.5045
ENSG00000117984.CTSD	DLPFC	0.6673	0.50456
ENSG00000103932.RPAP1	DLPFC	0.6671	0.505
ENSG00000166997.CNPY4	DLPFC	0.66475	0.506211
ENSG00000177425.PAWR	DLPFC	0.6607	0.50882
EFNB2	Plasma_Protein	0.661	0.509
ENSG00000161547.SRSF2	DLPFC	0.659	0.51
ENSG00000130707.ASS1	DLPFC	-0.65856	0.5102
ENSG00000033170.FUT8	DLPFC	0.6575	0.510834
ENSG00000173546.CSPG4	DLPFC	-0.6551	0.512
ENSG00000138030.KHK	DLPFC	0.656	0.512
ENSG00000132305.IMMT	DLPFC	0.65534	0.512
PLAT	Plasma_Protein	-0.655	0.512
ENSG00000124181.PLCG1	DLPFC	0.6522	0.5143
ENSG00000006282.SPATA20	DLPFC	0.649	0.516
ENSG00000132481.TRIM47	DLPFC	-0.645	0.519
ENSG00000063761.ADCK1	DLPFC	0.6442	0.519477
ENSG00000163655.GMPS	DLPFC	-0.6438	0.52
SPINK6	Plasma_Protein	0.6433	0.5201
ENSG00000159267.HLCS	DLPFC	-0.643	0.520128
ENSG00000049449.RCN1	DLPFC	-0.6405	0.52188
ENSG00000091039.OSBPL8	DLPFC	-0.6392	0.52267
ENSG00000132294.EFR3A	DLPFC	-0.6388	0.523
ENSG00000169288.MRPL1	DLPFC	0.6373	0.5239
ENSG00000006607.FARP2	DLPFC	-0.63676	0.524
ENSG00000131504.DIAPH1	DLPFC	-0.6372	0.524
ENSG00000151131.C12orf45	DLPFC	-0.6365	0.52443
ENSG00000257727.CNPY2	DLPFC	-0.6358	0.52489
ENSG00000140105.WARS	DLPFC	-0.6358	0.524935
ENSG00000155229.MMS19	DLPFC	-0.6361	0.525
ENSG00000108561.C1QBP	DLPFC	0.636	0.525
ENSG00000143891.GALM	DLPFC	-0.63265	0.527
ENSG00000085719.CPNE3	DLPFC	-0.6333	0.527
ENSG00000079257.LXN	DLPFC	-0.6304	0.528
ENSG00000124532.MRS2	DLPFC	0.62968	0.5289
ENSG00000172009.THOP1	DLPFC	0.6292	0.529
EFEMP1	Plasma_Protein	-0.62953	0.529
FHIT	Plasma_Protein	-0.628	0.53
ENSG00000153982.GDPD1	DLPFC	0.626	0.531
ENSG00000169299.PGM2	DLPFC	-0.6264	0.5311
ENSG00000133460.SLC2A11	DLPFC	0.6258	0.53147
ENSG00000103642.LACTB	DLPFC	-0.6247	0.532
ENSG00000113272.THG1L	DLPFC	0.6245	0.532
ENSG00000144115.THNSL2	DLPFC	-0.6235	0.533
ENSG00000066926.FECH	DLPFC	0.623	0.53329
ENSG00000111615.KRR1	DLPFC	0.6223	0.53373
ENSG00000173221.GLRX	DLPFC	0.6219	0.534
ENSG00000168765.GSTM4	DLPFC	0.6167	0.537428
ENSG00000001561.ENPP4	DLPFC	0.61574	0.53806
TNC	Plasma_Protein	0.615	0.5386
OAS1	Plasma_Protein	0.61231	0.5403
ENSG00000177963.RIC8A	DLPFC	-0.612	0.54052
ENSG00000140905.GCSH	DLPFC	-0.6118	0.540642
ENSG00000066557.LRRC40	DLPFC	-0.6117	0.540709
ACP5	Plasma_Protein	-0.611	0.541
ENSG00000169857.AVEN	DLPFC	-0.609	0.543
ENSG00000116874.WARS2	DLPFC	-0.6077	0.543416
ENSG00000105255.FSD1	DLPFC	-0.6072	0.544
ENSG00000114698.PLSCR4	DLPFC	0.6069	0.544
ENSG00000158806.NPM2	DLPFC	0.6063	0.544
ENSG00000163389.POGLUT1	DLPFC	0.6046	0.545
FGL1	Plasma_Protein	-0.606	0.545
ENSG00000215251.FASTKD5	DLPFC	0.605	0.54518
ENSG00000053702.NRIP2	DLPFC	0.6036	0.54608
ENSG00000162909.CAPN2	DLPFC	-0.6035	0.5462
ENSG00000107651.SEC23IP	DLPFC	0.6012	0.548
ENSG00000101298.SNPH	DLPFC	-0.6007	0.54803
ENSG00000230055.CISD3	DLPFC	-0.596	0.551
ENSG00000130731.C16orf13	DLPFC	-0.5955	0.551477
ACOT13	Plasma_Protein	0.596	0.5515
ENSG00000169896.ITGAM	DLPFC	-0.5951	0.551791
ENSG00000196177.ACADSB	DLPFC	-0.5948	0.552
IL1RAP	Plasma_Protein	0.594	0.553
ENSG00000197106.SLC6A17	DLPFC	-0.5926	0.553427
ENSG00000141556.TBCD	DLPFC	-0.592	0.554
ENSG00000134461.ANKRD16	DLPFC	0.5907	0.555
ENSG00000134569.LRP4	DLPFC	0.589	0.55588
FASN	Plasma_Protein	-0.588	0.55682
ENSG00000177459.C8orf47	DLPFC	-0.5866	0.557
ENSG00000103966.EHD4	DLPFC	0.5856	0.558
SEZ6L	Plasma_Protein	-0.5857	0.558
ENSG00000110906.KCTD10	DLPFC	0.5855	0.55821
ENSG00000164106.SCRG1	DLPFC	0.5835	0.5596
ENSG00000139174.PRICKLE1	DLPFC	0.5823	0.56036
ENSG00000111786.SRSF9	DLPFC	-0.5817	0.56078
ENSG00000114544.SLC41A3	DLPFC	-0.5818	0.561
ENSG00000125447.GGA3	DLPFC	-0.58	0.562
ENSG00000144036.EXOC6B	DLPFC	0.57959	0.562
ULBP3	Plasma_Protein	-0.579	0.5625
ENSG00000106701.FSD1L	DLPFC	0.57853	0.5629
ENSG00000164089.ETNPPL	DLPFC	-0.5778	0.5634
ERAP2	Plasma_Protein	-0.5768	0.5641
MAN1A2	Plasma_Protein	0.5759	0.56468
ENSG00000138031.ADCY3	DLPFC	-0.57585	0.565
CCL5	Plasma_Protein	-0.575	0.5652
ENSG00000138095.LRPPRC	DLPFC	-0.57461	0.566
ENSG00000108064.TFAM	DLPFC	0.5729	0.567
ENSG00000172456.FGGY	DLPFC	0.5712	0.567849
PPIC	Plasma_Protein	-0.5712	0.5679
ENSG00000091409.ITGA6	DLPFC	0.56976	0.569
ENSG00000131981.LGALS3	DLPFC	-0.567	0.570711
ENSG00000158716.DUSP23	DLPFC	-0.5653	0.571854
ACTN1	Plasma_Protein	0.564	0.5727
ENSG00000107959.PITRM1	DLPFC	0.5632	0.573
ENSG00000138363.ATIC	DLPFC	0.56327	0.573
ENSG00000138592.USP8	DLPFC	-0.5617	0.574
ENSG00000117899.MESDC2	DLPFC	0.5628	0.574
ENSG00000116885.OSCP1	DLPFC	0.5614	0.574526
ENSG00000073969.NSF	DLPFC	-0.561	0.575
ENSG00000175497.DPP10	DLPFC	-0.56108	0.575
ENSG00000159685.CHCHD6	DLPFC	0.5587	0.576
ENSG00000214309.MBLAC1	DLPFC	0.55836	0.576601
ENSG00000122778.KIAA1549	DLPFC	0.55777	0.577
ENSG00000015676.NUDCD3	DLPFC	0.55689	0.577601
TNFAIP6	Plasma_Protein	0.55503	0.57888
ENSG00000172939.OXSR1	DLPFC	0.555	0.579
ENSG00000148290.SURF1	DLPFC	-0.5496	0.5826
ENSG00000110218.PANX1	DLPFC	0.5481	0.58364
ENSG00000105854.PON2	DLPFC	0.54767	0.58392
ENSG00000170876.TMEM43	DLPFC	-0.546	0.585
ENSG00000079931.MOXD1	DLPFC	-0.54516	0.58564
ENSG00000115271.GCA	DLPFC	-0.54398	0.586
ENSG00000184207.PGP	DLPFC	-0.5441	0.586354
ENSG00000105852.PON3	DLPFC	-0.54158	0.588109
ENSG00000106683.LIMK1	DLPFC	-0.54142	0.588217
ENSG00000062485.CS	DLPFC	0.5409	0.58855
ENSG00000120913.PDLIM2	DLPFC	-0.5396	0.589
GOLM1	Plasma_Protein	0.539	0.5896
ENSG00000164904.ALDH7A1	DLPFC	-0.5383	0.59
ST3GAL6	Plasma_Protein	-0.539	0.59
ENSG00000065882.TBC1D1	DLPFC	-0.5371	0.5912
VEGFC	Plasma_Protein	0.5366	0.5915
ENSG00000114331.ACAP2	DLPFC	0.5339	0.593
CLSTN2	Plasma_Protein	-0.534	0.594
ENSG00000106603.COA1	DLPFC	-0.53073	0.595608
ENSG00000104763.ASAH1	DLPFC	-0.53	0.596
ENSG00000142669.SH3BGRL3	DLPFC	0.5276	0.597793
ENSG00000135469.COQ10A	DLPFC	-0.5265	0.59854
ENSG00000167414.GNG8	DLPFC	0.5262	0.599
ENSG00000163743.RCHY1	DLPFC	-0.5259	0.599
AKR1C4	Plasma_Protein	0.526	0.599
LGALS2	Plasma_Protein	-0.5247	0.6
ENSG00000154719.MRPL39	DLPFC	-0.524	0.600315
ITIH2	Plasma_Protein	0.522	0.601
ENSG00000105088.OLFM2	DLPFC	0.5206	0.603
ENSG00000172346.CSDC2	DLPFC	-0.5186	0.60402
ENSG00000184470.TXNRD2	DLPFC	0.5185	0.60411
ENSG00000157326.DHRS4	DLPFC	-0.5179	0.604561
DLD	Plasma_Protein	-0.518	0.6047
ENSG00000127419.TMEM175	DLPFC	0.5173	0.6049
ENSG00000115252.PDE1A	DLPFC	-0.51696	0.605
ENSG00000111832.RWDD1	DLPFC	-0.51504	0.60653
ENSG00000241839.PLEKHO2	DLPFC	-0.511	0.609
ENSG00000196290.NIF3L1	DLPFC	-0.51114	0.609
ENSG00000170075.GPR37L1	DLPFC	0.5104	0.609786
ENSG00000008394.MGST1	DLPFC	-0.5082	0.61131
ENSG00000188517.COL25A1	DLPFC	-0.5074	0.6119
ENSG00000128656.CHN1	DLPFC	-0.5078	0.612
SAR1A	Plasma_Protein	0.508	0.612
ENSG00000160179.ABCG1	DLPFC	-0.506	0.612874
ENSG00000186153.WWOX	DLPFC	0.5058	0.612992
ENSG00000244414.CFHR1	DLPFC	0.5049	0.613624
ADH6	Plasma_Protein	-0.5045	0.6139
ENSG00000100151.PICK1	DLPFC	-0.5024	0.6154
ENSG00000137463.MGARP	DLPFC	-0.5022	0.6155
ENSG00000154611.PSMA8	DLPFC	-0.5015	0.61598
ENSG00000133048.CHI3L1	DLPFC	0.5005	0.616755
ENSG00000128829.EIF2AK4	DLPFC	0.5	0.617
ENSG00000198771.RCSD1	DLPFC	-0.4988	0.617914
ENSG00000180011.ZADH2	DLPFC	-0.4974	0.61891
ENSG00000116005.PCYOX1	DLPFC	0.49572	0.62
ENSG00000243156.MICAL3	DLPFC	-0.4957	0.62012
ENSG00000197969.VPS13A	DLPFC	0.49482	0.6207
IGFBPL1	Plasma_Protein	0.493	0.6219
ENSG00000204237.OXLD1	DLPFC	-0.493	0.622
THG1L	Plasma_Protein	0.4926	0.6223
ENSG00000171861.RNMTL1	DLPFC	0.492	0.623
ERLEC1	Plasma_Protein	0.48854	0.62517
ENSG00000106066.CPVL	DLPFC	0.48679	0.626407
ENSG00000164253.WDR41	DLPFC	-0.4834	0.629
POGLUT1	Plasma_Protein	0.483	0.629
FH	Plasma_Protein	0.4831	0.62906
ENSG00000131480.AOC2	DLPFC	0.479	0.632
ENSG00000140464.PML	DLPFC	0.4782	0.633
ATP1B2	Plasma_Protein	-0.473	0.63593
ENSG00000165475.CRYL1	DLPFC	0.4734	0.636
ENSG00000197043.ANXA6	DLPFC	0.4728	0.636
ENSG00000197119.SLC25A29	DLPFC	-0.4731	0.636173
ENSG00000104524.PYCRL	DLPFC	0.4719	0.637
ENSG00000135002.RFK	DLPFC	-0.47095	0.6377
ENSG00000168092.PAFAH1B2	DLPFC	-0.4669	0.64057
ENSG00000173226.IQCB1	DLPFC	0.4666	0.641
ENSG00000055147.FAM114A2	DLPFC	-0.4658	0.641
ENSG00000153406.NMRAL1	DLPFC	-0.466	0.641217
ENSG00000168275.COA6	DLPFC	0.4648	0.642051
AS3MT	Plasma_Protein	0.464	0.643
LECT2	Plasma_Protein	0.4636	0.643
ENSG00000042493.CAPG	DLPFC	-0.46205	0.644
WISP1	Plasma_Protein	-0.463	0.644
ENSG00000135596.MICAL1	DLPFC	-0.46023	0.64535
ENSG00000187323.DCC	DLPFC	-0.4591	0.64618
ENSG00000115947.ORC4	DLPFC	-0.45683	0.648
ENSG00000152256.PDK1	DLPFC	0.45621	0.648
ENSG00000100347.SAMM50	DLPFC	0.4535	0.65018
ENSG00000144827.ABHD10	DLPFC	0.4518	0.651
ENSG00000150867.PIP4K2A	DLPFC	-0.4506	0.652
ENSG00000111144.LTA4H	DLPFC	0.4482	0.65398
ENSG00000124357.NAGK	DLPFC	0.44868	0.654
ENSG00000181195.PENK	DLPFC	0.4481	0.654
ENSG00000143321.HDGF	DLPFC	-0.447	0.654875
ENSG00000087157.PGS1	DLPFC	0.447	0.655
CXCL12	Plasma_Protein	-0.447	0.655
ENSG00000144567.FAM134A	DLPFC	-0.44526	0.656
ENSG00000076641.PAG1	DLPFC	-0.4454	0.656
ENSG00000176974.SHMT1	DLPFC	0.445	0.657
ENSG00000011295.TTC19	DLPFC	-0.445	0.657
ENSG00000151327.FAM177A1	DLPFC	0.4431	0.657692
CRTAM	Plasma_Protein	-0.4431	0.6577
ENSG00000143353.LYPLAL1	DLPFC	-0.4379	0.661471
ENSG00000117266.CDK18	DLPFC	0.4355	0.663217
ENSG00000169762.TAPT1	DLPFC	-0.4348	0.6637
ENSG00000156052.GNAQ	DLPFC	-0.433	0.665
CA13	Plasma_Protein	0.433	0.665
ENSG00000254685.FPGT	DLPFC	-0.4325	0.66538
TNFRSF21	Plasma_Protein	-0.432	0.6656
PDGFD	Plasma_Protein	-0.4313	0.6662
ENSG00000125166.GOT2	DLPFC	0.4312	0.666356
PENK	Plasma_Protein	0.43	0.667
ENSG00000152904.GGPS1	DLPFC	-0.43	0.667196
ENSG00000177106.EPS8L2	DLPFC	-0.4296	0.6675
ENSG00000159231.CBR3	DLPFC	-0.429	0.668223
ERAP1	Plasma_Protein	0.4251	0.6708
ENSG00000159593.NAE1	DLPFC	0.4243	0.67134
ENSG00000130787.HIP1R	DLPFC	-0.4241	0.67152
ENSG00000197226.TBC1D9B	DLPFC	0.4215	0.673
ENSG00000171503.ETFDH	DLPFC	-0.4217	0.6732
ENSG00000157881.PANK4	DLPFC	0.4198	0.674665
ENSG00000165983.PTER	DLPFC	0.4194	0.675
ENSG00000182771.GRID1	DLPFC	0.4187	0.675
ENSG00000100304.TTLL12	DLPFC	-0.4192	0.67504
ENSG00000108774.RAB5C	DLPFC	-0.418	0.676
ENSG00000143924.EML4	DLPFC	0.41606	0.677
PRDX6	Plasma_Protein	-0.416	0.67744
ENSG00000178394.HTR1A	DLPFC	0.4159	0.678
ENSG00000135318.NT5E	DLPFC	-0.41516	0.67803
ENSG00000148482.SLC39A12	DLPFC	0.4135	0.679
ENSG00000014919.COX15	DLPFC	-0.4132	0.679
ENSG00000142583.SLC2A5	DLPFC	0.4128	0.679731
ENSG00000169599.NFU1	DLPFC	-0.41209	0.68
TDGF1	Plasma_Protein	0.412	0.68
ENSG00000132906.CASP9	DLPFC	-0.4118	0.680517
ENSG00000154265.ABCA5	DLPFC	0.41	0.682
ENSG00000130748.TMEM160	DLPFC	-0.4101	0.682
ENSG00000133789.SWAP70	DLPFC	0.4085	0.68289
ENSG00000103876.FAH	DLPFC	0.4089	0.683
ENSG00000159784.FAM131B	DLPFC	0.40822	0.683115
ENSG00000239900.ADSL	DLPFC	-0.4077	0.68353
ENSG00000110172.CHORDC1	DLPFC	-0.4073	0.68378
ENSG00000147813.NAPRT1	DLPFC	-0.4066	0.684
ENSG00000197885.NKIRAS1	DLPFC	-0.406	0.685
GMPR	Plasma_Protein	-0.405	0.6858
ENSG00000164172.MOCS2	DLPFC	0.4032	0.687
ENSG00000140950.TLDC1	DLPFC	0.3997	0.689405
ENSG00000161513.FDXR	DLPFC	-0.397	0.692
ENSG00000182446.NPLOC4	DLPFC	0.395	0.693
NDST1	Plasma_Protein	-0.3934	0.694
APOA1BP	Plasma_Protein	-0.3933	0.69408
ENSG00000110931.CAMKK2	DLPFC	-0.3916	0.69537
EGFR	Plasma_Protein	0.391	0.6957
ENSG00000110074.FOXRED1	DLPFC	0.391	0.6958
ENSG00000124370.MCEE	DLPFC	-0.39069	0.696
ENSG00000101473.ACOT8	DLPFC	-0.3901	0.69646
ENSG00000167325.RRM1	DLPFC	-0.3895	0.69688
REG3G	Plasma_Protein	-0.38915	0.69716
ENSG00000160688.FLAD1	DLPFC	-0.3886	0.69757
ANGPTL1	Plasma_Protein	-0.3873	0.69851
CNTN1	Plasma_Protein	-0.38529	0.7
CD200	Plasma_Protein	-0.385	0.7
ENSG00000196139.AKR1C3	DLPFC	0.3836	0.701
ENSG00000164733.CTSB	DLPFC	-0.3828	0.702
ENSG00000100580.TMED8	DLPFC	0.3819	0.702555
ENSG00000111275.ALDH2	DLPFC	-0.3817	0.7027
ENSG00000144320.KIAA1715	DLPFC	-0.38116	0.703
ENSG00000131373.HACL1	DLPFC	-0.3817	0.703
ENSG00000113441.LNPEP	DLPFC	0.3815	0.703
ENSG00000132142.ACACA	DLPFC	0.379	0.704
ENSG00000105650.PDE4C	DLPFC	0.3799	0.704
ENSG00000163412.EIF4E3	DLPFC	-0.3795	0.704
ENSG00000166260.COX11	DLPFC	0.377	0.706
ENSG00000146535.GNA12	DLPFC	-0.376	0.706917
ENSG00000116977.LGALS8	DLPFC	0.3755	0.707322
ENSG00000013288.MAN2B2	DLPFC	0.3753	0.7074
ENSG00000115457.IGFBP2	DLPFC	-0.37251	0.71
ENSG00000110025.SNX15	DLPFC	0.3673	0.71338
ENSG00000228695.CES1P1	DLPFC	-0.3657	0.714602
CDON	Plasma_Protein	0.3655	0.7147
ENSG00000162551.ALPL	DLPFC	0.3655	0.71472
ENSG00000087008.ACOX3	DLPFC	0.3653	0.7149
ENSG00000132383.RPA1	DLPFC	0.364	0.716
ENSG00000172375.C2CD2L	DLPFC	-0.3623	0.71712
ENSG00000102743.SLC25A15	DLPFC	-0.3614	0.7178
ENSG00000196365.LONP1	DLPFC	0.3606	0.718
THBS2	Plasma_Protein	0.361	0.718
NTN4	Plasma_Protein	0.36056	0.7184
IL12B	Plasma_Protein	-0.3597	0.7191
ENSG00000126602.TRAP1	DLPFC	-0.3588	0.719753
ENSG00000196565.HBG2	DLPFC	0.3563	0.72162
PLTP	Plasma_Protein	0.356	0.7217
ENSG00000138028.CGREF1	DLPFC	0.35587	0.722
LGALS3	Plasma_Protein	-0.355	0.7227
ENSG00000170525.PFKFB3	DLPFC	-0.3551	0.723
PARK7	Plasma_Protein	-0.3533	0.72386
ADGRF5	Plasma_Protein	0.353	0.724
ENSG00000150540.HNMT	DLPFC	0.35051	0.726
LARGE	Plasma_Protein	0.35	0.726
ENSG00000115977.AAK1	DLPFC	0.34942	0.727
ENSG00000141569.TRIM65	DLPFC	0.348	0.728
ENSG00000187688.TRPV2	DLPFC	0.348	0.728
ENSG00000142459.EVI5L	DLPFC	-0.3477	0.728
ENSG00000205531.NAP1L4	DLPFC	0.3463	0.72908
ENSG00000182934.SRPR	DLPFC	-0.3399	0.73396
ENSG00000092108.SCFD1	DLPFC	0.339	0.734644
ENSG00000164366.CCDC127	DLPFC	0.3391	0.735
ENSG00000084073.ZMPSTE24	DLPFC	0.3369	0.736199
IL1RL2	Plasma_Protein	0.33624	0.73669
ENSG00000157184.CPT2	DLPFC	0.3358	0.737046
CRP	Plasma_Protein	0.3305	0.74102
ALDH3A1	Plasma_Protein	-0.33	0.74108
ENSG00000138231.DBR1	DLPFC	0.3297	0.742
YWHAB	Plasma_Protein	0.329	0.7422
ENSG00000198431.TXNRD1	DLPFC	0.3288	0.74231
ENSG00000151611.MMAA	DLPFC	-0.3285	0.7425
PROK2	Plasma_Protein	-0.328	0.743
ENSG00000146833.TRIM4	DLPFC	-0.32648	0.744063
ENSG00000113845.TIMMDC1	DLPFC	0.3256	0.745
ENSG00000137767.SQRDL	DLPFC	-0.3236	0.746
NAAA	Plasma_Protein	0.3225	0.7471
ENSG00000175536.LIPT2	DLPFC	-0.321	0.74818
GLRX	Plasma_Protein	-0.3209	0.7483
MMP12	Plasma_Protein	-0.3197	0.7492
SPINK4	Plasma_Protein	-0.319	0.7495
ENSG00000148175.STOM	DLPFC	0.31917	0.7496
ENSG00000060982.BCAT1	DLPFC	0.3176	0.75081
ENSG00000198873.GRK5	DLPFC	-0.3147	0.753
ENSG00000136732.GYPC	DLPFC	0.31511	0.753
NTNG1	Plasma_Protein	-0.3128	0.75445
ENSG00000095261.PSMD5	DLPFC	-0.31254	0.7546
ENSG00000164307.ERAP1	DLPFC	0.3114	0.755
ENSG00000020577.SAMD4A	DLPFC	0.3111	0.755713
ENSG00000166171.DPCD	DLPFC	-0.309	0.757
HIBCH	Plasma_Protein	0.30763	0.75837
ENSG00000181019.NQO1	DLPFC	-0.3071	0.758755
ENSG00000131435.PDLIM4	DLPFC	-0.3072	0.759
ENSG00000171530.TBCA	DLPFC	0.3049	0.76
ENSG00000143590.EFNA3	DLPFC	-0.304	0.761152
IL23R	Plasma_Protein	0.3036	0.76146
PLA2R1	Plasma_Protein	0.30051	0.76379
ENSG00000133805.AMPD3	DLPFC	0.2995	0.76459
PCOLCE	Plasma_Protein	0.299	0.7649
ENSG00000140553.UNC45A	DLPFC	-0.2981	0.766
ENSG00000166582.CENPV	DLPFC	0.298	0.766
ENSG00000163541.SUCLG1	DLPFC	-0.29386	0.769
PROC	Plasma_Protein	0.29289	0.7696
ENSG00000181029.TRAPPC5	DLPFC	-0.2919	0.77
ENSG00000151148.UBE3B	DLPFC	0.2918	0.77045
ENSG00000080819.CPOX	DLPFC	-0.2915	0.771
ENSG00000127463.EMC1	DLPFC	-0.2907	0.771251
ENSG00000175606.TMEM70	DLPFC	0.2901	0.772
ENSG00000163975.MFI2	DLPFC	0.2882	0.773
C10orf54	Plasma_Protein	-0.287	0.774
AKR1B1	Plasma_Protein	0.286	0.7749
ENSG00000122335.SERAC1	DLPFC	-0.28419	0.77627
ENSG00000256806.AC004706.1	DLPFC	0.281	0.778
ENSG00000132423.COQ3	DLPFC	-0.28073	0.77892
ENSG00000027001.MIPEP	DLPFC	0.2804	0.7791
HINT1	Plasma_Protein	0.2801	0.7794
ENSG00000185532.PRKG1	DLPFC	-0.2798	0.78
PSAPL1	Plasma_Protein	-0.2772	0.7816
CALCB	Plasma_Protein	-0.277	0.7818
ENSG00000134077.THUMPD3	DLPFC	-0.2771	0.782
ENSG00000099810.MTAP	DLPFC	-0.27606	0.7825
ENSG00000015475.BID	DLPFC	-0.2755	0.78293
ENSG00000070061.IKBKAP	DLPFC	0.27536	0.783
ENSG00000100994.PYGB	DLPFC	0.275	0.78334
DNAJB11	Plasma_Protein	0.274	0.784
STAT1	Plasma_Protein	-0.27362	0.78438
PSMB1	Plasma_Protein	0.269	0.7879
CTSA	Plasma_Protein	0.265	0.7913
ENSG00000167363.FN3K	DLPFC	-0.263	0.792
ENSG00000013375.PGM3	DLPFC	-0.26295	0.79259
MGP	Plasma_Protein	-0.26254	0.7929
ENSG00000176986.SEC24C	DLPFC	-0.2621	0.793
ENSG00000271303.SRXN1	DLPFC	-0.2612	0.79391
ENSG00000188313.PLSCR1	DLPFC	-0.2614	0.794
ENSG00000113048.MRPS27	DLPFC	-0.2609	0.794
ENSG00000157851.DPYSL5	DLPFC	0.25962	0.795
ENSG00000070540.WIPI1	DLPFC	0.258	0.796
ENSG00000089199.CHGB	DLPFC	-0.258	0.79641
ENSG00000185163.DDX51	DLPFC	0.2577	0.79667
ENSG00000196704.AMZ2	DLPFC	-0.257	0.797
ENSG00000088992.TESC	DLPFC	-0.2567	0.79738
ENSG00000066583.ISOC1	DLPFC	-0.2537	0.8
SH3BP2	Plasma_Protein	0.2532	0.8001
ENSG00000159322.ADPGK	DLPFC	-0.2518	0.801
RGMB	Plasma_Protein	0.2519	0.8011
ENSG00000092621.PHGDH	DLPFC	-0.2498	0.802775
ENSG00000151376.ME3	DLPFC	-0.2493	0.80316
ENSG00000181873.IBA57	DLPFC	0.2492	0.803222
ENSG00000256269.HMBS	DLPFC	0.248	0.80412
ENSG00000143164.DCAF6	DLPFC	-0.246	0.805654
CHST9	Plasma_Protein	-0.246	0.806
ENSG00000157181.C1orf27	DLPFC	-0.2444	0.806925
ENSG00000122643.NT5C3A	DLPFC	-0.24377	0.807409
ENSG00000145321.GC	DLPFC	0.241	0.8096
ENSG00000141504.SAT2	DLPFC	-0.24	0.81
ENSG00000112584.FAM120B	DLPFC	-0.23953	0.81069
ENSG00000132471.WBP2	DLPFC	0.239	0.811
ENSG00000023228.NDUFS1	DLPFC	-0.23852	0.811
ENSG00000155380.SLC16A1	DLPFC	-0.2388	0.811252
ENSG00000133103.COG6	DLPFC	0.2367	0.8129
INPP5B	Plasma_Protein	0.235	0.81421
ENSG00000122971.ACADS	DLPFC	-0.2336	0.81527
ENSG00000184743.ATL3	DLPFC	0.2335	0.81538
ENSG00000104980.TIMM44	DLPFC	0.2327	0.816
ENSG00000138744.NAAA	DLPFC	0.2318	0.8167
ENSG00000107020.PLGRKT	DLPFC	0.23176	0.8167
ENSG00000109016.DHRS7B	DLPFC	-0.229	0.819
ENSG00000065357.DGKA	DLPFC	0.2268	0.82061
ENSG00000130348.QRSL1	DLPFC	-0.22666	0.82069
ENSG00000144746.ARL6IP5	DLPFC	0.2266	0.821
GXYLT1	Plasma_Protein	0.22567	0.8215
ENSG00000149089.APIP	DLPFC	0.2249	0.82209
ENSG00000152642.GPD1L	DLPFC	0.2234	0.823
RTP4	Plasma_Protein	-0.218	0.827
ENSG00000088682.COQ9	DLPFC	-0.2175	0.827799
ENSG00000135823.STX6	DLPFC	-0.2172	0.828052
ENSG00000134330.IAH1	DLPFC	-0.21657	0.829
ENSG00000012983.MAP4K5	DLPFC	-0.2153	0.829508
ENSG00000170430.MGMT	DLPFC	-0.2145	0.83
SEPW1	Plasma_Protein	0.213	0.832
ADH1C	Plasma_Protein	-0.2122	0.832
KRT1	Plasma_Protein	0.21022	0.8335
ENSG00000125814.NAPB	DLPFC	0.21	0.83364
ENSG00000178921.PFAS	DLPFC	0.209	0.834
FCRL4	Plasma_Protein	-0.2096	0.834
ENSG00000168993.CPLX1	DLPFC	-0.2088	0.8346
ENSG00000058335.RASGRF1	DLPFC	0.2081	0.835
ENSG00000185477.GPRIN3	DLPFC	0.2073	0.8358
ENO3	Plasma_Protein	-0.206	0.83696
ENSG00000164347.GFM2	DLPFC	0.206	0.837
ENSG00000101290.CDS2	DLPFC	0.2052	0.83741
FCRL3	Plasma_Protein	0.2039	0.83843
NQO1	Plasma_Protein	0.202	0.84
ART4	Plasma_Protein	0.20139	0.8404
ENSG00000124098.FAM210B	DLPFC	-0.2008	0.84082
ENSG00000139428.MMAB	DLPFC	-0.2005	0.84112
STX7	Plasma_Protein	0.2	0.8418
ENSG00000115944.COX7A2L	DLPFC	-0.1991	0.842
ENSG00000165714.LOH12CR1	DLPFC	-0.1979	0.84316
ENSG00000140022.STON2	DLPFC	-0.196	0.844605
ENSG00000172673.THEMIS	DLPFC	0.19594	0.84465
ENSG00000104522.TSTA3	DLPFC	0.1957	0.845
PCYOX1	Plasma_Protein	0.19459	0.84572
ENSG00000125247.TMTC4	DLPFC	-0.1933	0.8467
LRIG3	Plasma_Protein	-0.19301	0.8469
ENSG00000196663.TECPR2	DLPFC	0.193	0.846959
ENSG00000149541.B3GAT3	DLPFC	0.1926	0.84729
ENSG00000033011.ALG1	DLPFC	-0.1906	0.848864
ENSG00000159228.CBR1	DLPFC	-0.19	0.849299
ENSG00000171497.PPID	DLPFC	-0.1892	0.8499
ENSG00000116299.KIAA1324	DLPFC	-0.1884	0.850555
VOPP1	Plasma_Protein	-0.187	0.8516
ENSG00000090615.GOLGA3	DLPFC	0.1869	0.85174
ENSG00000184227.ACOT1	DLPFC	0.1855	0.852834
ENSG00000006740.ARHGAP44	DLPFC	-0.185	0.853
ENSG00000187135.VSTM2B	DLPFC	-0.1856	0.853
ENSG00000139131.YARS2	DLPFC	-0.1851	0.85318
CLEC1B	Plasma_Protein	0.18481	0.8534
ENSG00000110871.COQ5	DLPFC	-0.1839	0.85408
ENSG00000005194.CIAPIN1	DLPFC	0.1839	0.854114
ENSG00000121350.PYROXD1	DLPFC	0.1834	0.85446
PPT1	Plasma_Protein	0.1822	0.85545
ENSG00000176393.RNPEP	DLPFC	-0.1791	0.85783
ENSG00000169660.HEXDC	DLPFC	0.178	0.859
ENSG00000113552.GNPDA1	DLPFC	-0.1774	0.859
ENSG00000100167.SEPT3	DLPFC	0.1772	0.85932
ENSG00000070785.EIF2B3	DLPFC	-0.1756	0.860647
TAPBPL	Plasma_Protein	0.17446	0.8615
ENSG00000165322.ARHGAP12	DLPFC	-0.1732	0.862
ENSG00000197386.HTT	DLPFC	-0.1729	0.8628
ENSG00000172345.STARD5	DLPFC	0.1723	0.863
ENSG00000171103.TRMT61B	DLPFC	0.17281	0.863
ENSG00000074800.ENO1	DLPFC	-0.1722	0.863263
ENSG00000177542.SLC25A22	DLPFC	-0.1719	0.86353
CBR1	Plasma_Protein	0.1713	0.86402
ENSG00000107819.SFXN3	DLPFC	-0.1676	0.867
DSC2	Plasma_Protein	0.168	0.867
ENSG00000111052.LIN7A	DLPFC	0.1652	0.86875
ENSG00000157379.DHRS1	DLPFC	0.1651	0.868884
ENSG00000091972.CD200	DLPFC	0.1644	0.869
DEF6	Plasma_Protein	0.162	0.8713
ENSG00000132692.BCAN	DLPFC	-0.1619	0.871346
ENSG00000166896.XRCC6BP1	DLPFC	-0.1603	0.87261
ENSG00000006071.ABCC8	DLPFC	-0.16	0.87288
ENSG00000169371.SNUPN	DLPFC	0.1601	0.873
ENSG00000136371.MTHFS	DLPFC	0.1594	0.873
ENSG00000161618.ALDH16A1	DLPFC	0.1604	0.873
ENSG00000160439.RDH13	DLPFC	0.1596	0.873
ENSG00000132330.SCLY	DLPFC	0.16034	0.873
ENSG00000100575.TIMM9	DLPFC	-0.1594	0.873342
ENSG00000146648.EGFR	DLPFC	-0.15911	0.873585
ENSG00000152620.NADK2	DLPFC	-0.158	0.874
ENSG00000093010.COMT	DLPFC	0.1582	0.8743
ENSG00000156219.ART3	DLPFC	0.1572	0.8751
PLEK	Plasma_Protein	0.15661	0.87555
ENSG00000004700.RECQL	DLPFC	-0.1563	0.87577
ENSG00000108010.GLRX3	DLPFC	-0.1557	0.876
ENSG00000106089.STX1A	DLPFC	-0.15535	0.876546
MTHFS	Plasma_Protein	-0.155	0.877
GSTA1	Plasma_Protein	-0.154	0.8777
ENSG00000121060.TRIM25	DLPFC	-0.153	0.879
ENSG00000077232.DNAJC10	DLPFC	0.15262	0.879
ENSG00000151576.QTRTD1	DLPFC	0.1522	0.879
ENSG00000074582.BCS1L	DLPFC	-0.15142	0.88
ENSG00000145087.STXBP5L	DLPFC	-0.1514	0.88
CRLF1	Plasma_Protein	-0.15	0.881
PSME2	Plasma_Protein	-0.147	0.883
ENSG00000113734.BNIP1	DLPFC	-0.1455	0.884
ENSG00000159445.THEM4	DLPFC	-0.1442	0.88532
ENSG00000149972.CNTN5	DLPFC	-0.1441	0.88541
ENSG00000088832.FKBP1A	DLPFC	-0.1441	0.88546
ENSG00000130177.CDC16	DLPFC	-0.1426	0.8866
ENSG00000110880.CORO1C	DLPFC	0.1417	0.8873
HAVCR1	Plasma_Protein	0.1412	0.8877
MESDC2	Plasma_Protein	0.141	0.888
ENSG00000114491.UMPS	DLPFC	-0.1386	0.89
ENSG00000143774.GUK1	DLPFC	-0.138	0.890258
CDHR5	Plasma_Protein	0.1378	0.8904
ENSG00000175287.PHYHD1	DLPFC	0.13563	0.8921
ENSG00000078237.C12orf5	DLPFC	0.1343	0.89317
ENSG00000089050.RBBP9	DLPFC	0.1331	0.89408
EDDM3A	Plasma_Protein	0.133	0.8944
FABP2	Plasma_Protein	0.1317	0.8952
IDI2	Plasma_Protein	0.131	0.896
ENSG00000164530.PI16	DLPFC	0.13004	0.89654
MMAB	Plasma_Protein	-0.12962	0.8969
ENSG00000099250.NRP1	DLPFC	-0.1275	0.899
ENSG00000172379.ARNT2	DLPFC	-0.1266	0.899
ENSG00000120526.NUDCD1	DLPFC	-0.1266	0.899
ENSG00000189060.H1F0	DLPFC	0.1264	0.8994
ENSG00000076356.PLXNA2	DLPFC	0.126	0.899736
WARS	Plasma_Protein	-0.126	0.8998
ENSG00000137040.RANBP6	DLPFC	0.12454	0.9009
ENSG00000170266.GLB1	DLPFC	-0.1223	0.903
ENSG00000144909.OSBPL11	DLPFC	0.1215	0.903
ENSG00000141469.SLC14A1	DLPFC	0.1183	0.90586
ENSG00000147687.TATDN1	DLPFC	-0.1179	0.906
ENSG00000176422.SPRYD4	DLPFC	0.1179	0.90612
ENSG00000119673.ACOT2	DLPFC	0.1144	0.908936
ENSG00000140829.DHX38	DLPFC	0.1141	0.90916
USP15	Plasma_Protein	0.11406	0.9092
ENSG00000243789.JMJD7	DLPFC	-0.1133	0.91
ENSG00000100934.SEC23A	DLPFC	-0.1114	0.911295
ANGPTL3	Plasma_Protein	0.1107	0.91187
CRYBB1	Plasma_Protein	0.1104	0.912
ENSG00000102763.VWA8	DLPFC	0.1098	0.9126
ENSG00000115896.PLCL1	DLPFC	0.10935	0.913
ENSG00000176783.RUFY1	DLPFC	-0.1082	0.914
ENSG00000091140.DLD	DLPFC	-0.10777	0.914175
ENSG00000151806.GUF1	DLPFC	0.1063	0.9153
ENSG00000111906.HDDC2	DLPFC	-0.10597	0.9156
ENSG00000143850.PLEKHA6	DLPFC	-0.1048	0.916498
DTD1	Plasma_Protein	0.105	0.9166
ENSG00000011376.LARS2	DLPFC	-0.1045	0.917
ENSG00000049860.HEXB	DLPFC	-0.1045	0.917
ENSG00000154721.JAM2	DLPFC	0.103	0.918056
FJX1	Plasma_Protein	-0.102	0.9188
ENSG00000182551.ADI1	DLPFC	-0.10143	0.919
ENSG00000100612.DHRS7	DLPFC	0.1011	0.919483
ENSG00000101310.SEC23B	DLPFC	-0.1009	0.9196
FAM213A	Plasma_Protein	0.1	0.92
ENSG00000085491.SLC25A24	DLPFC	0.0976	0.922237
ENSG00000167434.CA4	DLPFC	-0.095	0.924
ENSG00000163818.LZTFL1	DLPFC	-0.0927	0.926
ENSG00000198189.HSD17B11	DLPFC	-0.0918	0.9268
ENSG00000142657.PGD	DLPFC	0.0903	0.928018
ENSG00000140983.RHOT2	DLPFC	0.0896	0.928589
ENSG00000148660.CAMK2G	DLPFC	-0.0896	0.929
ENSG00000233276.GPX1	DLPFC	-0.0887	0.929
FAIM3	Plasma_Protein	-0.0867	0.93089
ENSG00000167799.NUDT8	DLPFC	-0.0864	0.93115
ENSG00000128311.TST	DLPFC	0.0863	0.93122
ENSG00000167220.HDHD2	DLPFC	-0.0835	0.93349
ENSG00000196353.CPNE4	DLPFC	-0.0831	0.934
ENSG00000136802.LRRC8A	DLPFC	-0.08153	0.935
ENSG00000177225.PDDC1	DLPFC	-0.0807	0.93566
ENSG00000072135.PTPN18	DLPFC	0.07908	0.937
ENSG00000107951.MTPAP	DLPFC	-0.078	0.938
ENSG00000198561.CTNND1	DLPFC	0.0766	0.93893
ENSG00000158887.MPZ	DLPFC	-0.0751	0.940132
ENSG00000087299.L2HGDH	DLPFC	-0.0749	0.940278
GC	Plasma_Protein	-0.0748	0.9403
ENSG00000135472.FAIM2	DLPFC	0.0732	0.94168
ENSG00000163932.PRKCD	DLPFC	0.0723	0.942
ENSG00000148090.AUH	DLPFC	-0.07112	0.9433
ENSG00000105676.ARMC6	DLPFC	-0.0699	0.944
ENSG00000119723.COQ6	DLPFC	0.0688	0.945163
ENSG00000169567.HINT1	DLPFC	0.0673	0.946
ENSG00000134186.PRPF38B	DLPFC	0.0669	0.946652
ENSG00000103544.C16orf62	DLPFC	0.0668	0.946702
ENSG00000136279.DBNL	DLPFC	0.06633	0.947111
ENSG00000167977.KCTD5	DLPFC	0.066	0.947394
MTHFSD	Plasma_Protein	-0.0626	0.95
ENSG00000122033.MTIF3	DLPFC	0.0611	0.9513
ENSG00000090013.BLVRB	DLPFC	0.0591	0.953
CSF2RB	Plasma_Protein	-0.0586	0.953
ENSG00000262246.CORO7	DLPFC	0.0567	0.954793
ENSG00000186642.PDE2A	DLPFC	-0.0565	0.95495
ENSG00000140400.MAN2C1	DLPFC	-0.056	0.955
ENSG00000074695.LMAN1	DLPFC	0.0555	0.95578
ENSG00000136044.APPL2	DLPFC	0.0542	0.95682
ENSG00000160124.CCDC58	DLPFC	-0.0533	0.957
[truncated: 50 more rows]

## Sheet: ST5
Table S5: Biochemical traits (blood and urine) tested in the UK Biobank
[truncated: 35 more rows]

[truncated: 17 more sheets: ST6, ST7, ST8, ST9, ST10, ST11, ST12, ST13, ST14, ST15, ST16, ST17, ST18, ST19, ST20, ST21, ST22]
